# Supplementary material for: Insight into the Candidate Genes and Enriched Pathways Associated with Height, Length, Length to Height Ratio and Body-Weight of Korean Indigenous Breed, Jindo Dog Using Gene Set Enrichment-Based GWAS Analysis
Source: Animals (Basel). 2021 Nov 2;11(11):3136. doi: 10.3390/ani11113136 (PMC8614278; doi:10.3390/ani11113136)
Supplement: Supplementary file 1 [file animals-11-03136-s001.zip]

Archive with 4 entries (3 files):
- animals-1393291-supplementary/
- animals-1393291-supplementary/New_Supplementary_Table S1_22.03.2021.xlsx
- animals-1393291-supplementary/New_Supplementary_Table S2_22.03.2021.xlsx
- animals-1393291-supplementary/Supplementary Figure S1.pdf
