# Supplementary material for: Insight into the Candidate Genes and Enriched Pathways Associated with Height, Length, Length to Height Ratio and Body-Weight of Korean Indigenous Breed, Jindo Dog Using Gene Set Enrichment-Based GWAS Analysis
Source: Animals (Basel). 2021 Nov 2;11(11):3136. doi: 10.3390/ani11113136 (PMC8614278; doi:10.3390/ani11113136)
Supplement: Supplementary file 1 [file animals-11-03136-s001.zip › animals-1393291-supplementary/New_Supplementary_Table S1_22.03.2021.xlsx]

## Sheet: Height
Table S1. List of all SNPs (p < 0.01) associated with height that were used for gene set and pathway analysis
Chr	SNP	Position (bp)	A1	A2	Freq		p-value	Official gene name	Location
15	TIGRP2P201033_rs9187576	43493060	A	G	0.106628	6.82776	1.48677e-07	HHIP	intron_variant
3	BICF2G630358507	91180492	A	G	0.471182	6.16031	6.91339e-07	LCORL	intron_variant
3	BICF2G630358640	91314456	G	C	0.333815	5.67699	2.10381e-06	NCAPG	intron_variant
4	BICF2S23724992	23625990	A	G	0.103746	5.39809	3.99861e-06	P4HA1	intron_variant
3	BICF2S2377250	93890772	A	G	0.112392	5.17718	6.65e-06	0	0
31	BICF2S2366810	40675954	C	A	0.254086	5.04769	8.96e-06	0	0
23	BICF2P580549	49471629	A	G	0.269452	4.67366	2.12e-05	PLCH1	intron_variant
3	BICF2G630361903	94287447	A	G	0.153458	4.53313	2.93e-05	0	0
4	BICF2P1252604	17228068	A	G	0.158501	4.43771	3.65e-05	REEP3-CTNNA3	intergenic_region
6	BICF2G630810040	10561492	T	A	0.0482709	4.40894	3.9e-05	TRRAP	intron_variant
4	BICF2P373715	17256830	A	G	0.137608	4.20971	6.17e-05	REEP3-CTNNA3	intergenic_region
4	TIGRP2P62485_rs8997727	53835202	A	G	0.319164	4.20901	6.18e-05	SGCD-ENSCAFG00000030235	intergenic_region
28	BICF2G630269023	24874642	A	G	0.365274	4.07314	8.45e-05	NHLRC2-ADRB1	intergenic_region
8	BICF2S23021338	21059198	G	A	0.135447	4.06702	8.57e-05	LRFN5-U6	intergenic_region
21	BICF2P1267318	9687802	G	A	0.19562	4.00966	9.78e-05	ENSCAFG00000025134-SNORA72	intergenic_region
7	BICF2P321194	77744350	A	C	0.476225	3.94398	0.000113768	TUBB6	intron_variant
20	G1111f23S75	44421872	G	A	0.261527	3.92375	0.000119193	KLHL26	intron_variant
4	BICF2S23752603	78594943	A	G	0.42147	3.90885	0.000123352	U6-CDH9	intergenic_region
5	BICF2P297927	32068916	A	G	0.143372	3.89058	0.000128652	SLC16A11	upstream_gene_variant
24	BICF2S23414107	13547482	A	G	0.349424	3.87153	0.000134421	PLCB1	intron_variant
35	BICF2G630778876	25711203	G	A	0.17316	3.83775	0.000145295	SCAND3	intron_variant
38	BICF2S23158466	26256207	G	A	0.384726	3.80139	0.000157984	0	0
36	TIGRP2P416375_rs8621264	6333278	A	G	0.488473	3.79202	0.000161429	RBMS1-TANK	intergenic_region
22	BICF2S23323434	25111440	G	A	0.192363	3.76242	0.000172813	ENSCAFG00000004977-DACH1	intergenic_region
14	BICF2G630528861	41930890	A	G	0.115994	3.76022	0.000173692	CREB5-ENSCAFG00000003014	intergenic_region
9	BICF2S23741495	43303864	A	G	0.301153	3.74432	0.000180167	MYO18A	intron_variant
8	TIGRP2P108696_rs8628781	21037579	G	A	0.235591	3.7178	0.000191515	LRFN5-U6	intergenic_region
28	BICF2P248390	23293899	C	G	0.402738	3.70938	0.000195262	GPAM	intron_variant
28	BICF2P866757	23299686	G	A	0.402738	3.70938	0.000195262	GPAM	upstream_gene_variant
19	BICF2G63037002	14012257	G	A	0.117605	3.70729	0.000196207	U6-ENSCAFG00000003946	intergenic_region
3	BICF2P261621	69111456	A	G	0.138329	3.70384	0.000197768	CLNK-ZNF518B	intergenic_region
11	BICF2P376563	58260706	A	G	0.215729	3.6909	0.000203751	RNF20	intron_variant
30	BICF2G630409800	12322029	A	G	0.391053	3.68726	0.000205466	SQRDL-7SK	intergenic_region
4	BICF2P1401401	90890804	G	A	0.113833	3.65637	0.000220612	0	0
4	BICF2P42838	49249475	G	A	0.112392	3.65072	0.000223502	GABRA6-GABRB2	intergenic_region
24	BICF2S23414628	13543963	A	G	0.345821	3.59606	0.00025348	PLCB1	intron_variant
21	TIGRP2P290147_rs8748713	9695487	A	G	0.0951009	3.57918	0.000263522	ENSCAFG00000025134-SNORA72	intergenic_region
3	BICF2G630361800	94163416	C	A	0.162104	3.56811	0.000270328	0	0
15	BICF2P264795	19200741	A	C	0.273055	3.55945	0.00027577	NAP1L1-BBS10	intergenic_region
3	BICF2G630340128	44622942	A	G	0.326369	3.55323	0.000279749	ENSCAFG00000026734	downstream_gene_variant
14	BICF2G630521373	14016497	G	A	0.103746	3.55103	0.00028117	DBF4	missense_variant
25	BICF2S23022712	42673914	A	G	0.402017	3.52445	0.000298918	ENSCAFG00000031923-CAB39	intergenic_region
1	BICF2P448058	68268724	G	A	0.0497118	3.51709	0.000304028	ARHGAP18-L3MBTL3	intergenic_region
5	BICF2P645758	15006237	A	G	0.135447	3.494	0.000320625	DDX6	intron_variant
14	BICF2S2333582	13930871	G	A	0.0778098	3.49339	0.000321081	SLC25A40	3_prime_UTR_variant
4	BICF2P445832	36650040	G	A	0.236311	3.48612	0.000326495	UNC5A-TSPAN17	intergenic_region
15	TIGRP2P196415_rs8995196	19120040	A	C	0.171717	3.48417	0.000327969	ENSCAFG00000005683-PHLDA1	intergenic_region
6	BICF2P74125	15182037	G	A	0.0716353	3.46952	0.00033922	MAD1L1	intron_variant
6	BICF2G630810069	10636139	A	G	0.135447	3.46706	0.000341149	TRRAP	upstream_gene_variant
18	BICF2S24412094	7992883	G	A	0.305476	3.46566	0.000342244	GLI3	intron_variant
11	BICF2S23229447	46819643	A	G	0.154179	3.46293	0.000344405	cfa-mir-876	upstream_gene_variant
13	BICF2S23138137	42302989	A	G	0.306196	3.4562	0.000349785	GABRG1-GABRA2	intergenic_region
13	BICF2P163461	42310177	G	A	0.306196	3.4562	0.000349785	GABRG1-GABRA2	intergenic_region
33	BICF2G630249552	13230714	C	A	0.30303	3.45151	0.000353582	BBX-CD47	intergenic_region
11	BICF2G630301668	60082577	A	G	0.111671	3.44969	0.000355064	5S_rRNA-SMC2	intergenic_region
17	BICF2P1181417	48614530	A	G	0.329251	3.44049	0.000362671	AUP1	synonymous_variant
5	BICF2S2329683	15842557	A	C	0.154179	3.4402	0.000362913	FXYD2-ENSCAFG00000029861	intergenic_region
5	BICF2P127170	16440753	A	G	0.334055	3.42824	0.000373048	PAFAH1B2	intron_variant
3	TIGRP2P46301_rs8960321	56022284	A	G	0.0864553	3.4229	0.000377657	MEX3B-TMC3	intergenic_region
3	BICF2G630340127	44615782	A	G	0.263689	3.40663	0.000392074	NR2F2-ENSCAFG00000026734	intergenic_region
10	BICF2S23053016	11017208	G	A	0.350144	3.39496	0.000402754	CPM-CPSF6	intergenic_region
20	BICF2P850355	21597414	A	G	0.150805	3.39301	0.000404563	ENSCAFG00000030627	intron_variant
1	BICF2P1035315	90591406	C	A	0.0893372	3.37284	0.0004238	ENSCAFG00000001991-SMARCA2	intergenic_region
19	BICF2G63047454	28936157	A	G	0.0691643	3.34478	0.000452083	TFCP2L1-7SK	intergenic_region
6	TIGRP2P78394_rs8651698	13058575	A	G	0.0965418	3.34189	0.000455101	FOXK1-SDK1	intergenic_region
4	TIGRP2P62484_rs8640895	53809210	G	A	0.335735	3.33826	0.000458924	SGCD-ENSCAFG00000030235	intergenic_region
21	BICF2G630659178	7329245	G	A	0.111671	3.33812	0.000459076	CCDC67	intron_variant
6	BICF2P97144	8675095	T	A	0.0634006	3.32264	0.000475733	MOGAT3	5_prime_UTR_variant
15	BICF2S22910375	66468536	G	A	0.191643	3.32156	0.000476919	0	0
21	BICF2P1326493	13686673	A	G	0.262968	3.31492	0.000484256	SYTL2	upstream_gene_variant
12	BICF2S23519255	12725009	A	G	0.490607	3.31466	0.000484552	AARS2-U6	intergenic_region
34	BICF2G630461555	22633636	A	C	0.0943252	3.3091	0.0004908	IL1RAP-GMNC	intergenic_region
15	BICF2G630439297	22897075	A	G	0.268939	3.30742	0.000492702	PTPRQ	downstream_gene_variant
11	BICF2G630301690	60105602	A	G	0.113833	3.29199	0.00051052	SMC2	intron_variant
17	BICF2G630205031	48684216	A	C	0.386067	3.29058	0.000512179	RTKN	upstream_gene_variant
15	BICF2S23535762	27618470	A	C	0.21902	3.28956	0.00051338	MGAT4C-ENSCAFG00000031591	intergenic_region
23	BICF2S23411957	49594860	A	G	0.349928	3.28692	0.000516506	GMPS	splice_region_variant&intron_variant
7	BICF2P979272	21586876	A	G	0.367965	3.26209	0.0005469	RASAL2	intron_variant
15	TIGRP2P197092_rs9150502	20687831	A	G	0.201009	3.25856	0.000551361	NAV3	intron_variant
18	BICF2P803978	25620857	G	A	0.237752	3.24687	0.000566414	RNH1-K-RAS	intergenic_region
17	BICF2G630217479	17873635	A	G	0.428674	3.24242	0.000572244	TDRD15-KLHL29	intergenic_region
10	BICF2S23444133	8009531	C	A	0.178211	3.24116	0.000573901	MSRB3	intron_variant
7	BICF2P360529	25348816	A	G	0.331412	3.23718	0.000579182	ZBTB37	downstream_gene_variant
18	TIGRP2P245544_rs8819919	26304449	A	G	0.105908	3.23501	0.000582096	TTC17	intron_variant
3	BICF2G630361693	93927492	A	G	0.146254	3.21954	0.000603197	0	0
38	BICF2G63071552	19446111	A	G	0.0684438	3.21267	0.00061281	7SK-NUF2	intergenic_region
20	BICF2P292564	34198257	G	A	0.156069	3.20872	0.000618413	ERC2	intron_variant
17	BICF2P1464853	50508370	G	A	0.469741	3.19941	0.000631816	EXOC6B	intron_variant
5	BICF2P830540	25199894	A	G	0.101199	3.19139	0.000643595	CWF19L2-GUCY1A2	intergenic_region
33	BICF2P738028	21429812	G	A	0.092219	3.17108	0.000674399	BC040587-ENSCAFG00000001369	intergenic_region
8	BICF2P447284	42017569	A	G	0.159942	3.16902	0.000677611	RAD51B-7SK	intergenic_region
28	BICF2S23519370	31300481	A	T	0.486311	3.16774	0.000679606	FGFR2IIIC	downstream_gene_variant
31	BICF2G630729349	9030416	C	A	0.0821326	3.15382	0.000701748	ROBO1-U6	intergenic_region
18	TIGRP2P245762_rs8893806	25622208	A	T	0.241354	3.14859	0.00071025	RNH1-K-RAS	intergenic_region
4	BICF2P1380852	53764613	A	G	0.327089	3.14186	0.000721346	SGCD-ENSCAFG00000030235	intergenic_region
9	BICF2S23355768	36375420	A	G	0.0842939	3.13891	0.000726255	ZNHIT3	upstream_gene_variant
9	BICF2P791837	36397059	A	G	0.0842939	3.13891	0.000726255	MYO19	intron_variant
1	BICF2G630716201	32500480	A	G	0.17052	3.13847	0.000726995	ENSCAFG00000024055-ENSCAFG00000000289	intergenic_region
20	BICF2S23519852	23676422	A	C	0.153458	3.12343	0.000752617	ENSCAFG00000006583-SUCLG2	intergenic_region
1	TIGRP2P7522_rs8845605	74807859	G	A	0.118156	3.12127	0.000756365	NTRK2-U6	intergenic_region
16	BICF2S23615147	14390809	A	G	0.377745	3.11822	0.000761691	ZNF777	upstream_gene_variant
1	BICF2P161501	87459031	A	G	0.236311	3.1038	0.000787402	MAMDC2-ENSCAFG00000028932	intergenic_region
5	BICF2P764765	15273223	G	A	0.0743146	3.10215	0.000790403	KMT2A	upstream_gene_variant
8	BICF2P251707	45275582	A	G	0.172911	3.08948	0.00081381	SIPA1L1-RGS6	intergenic_region
7	BICF2S23442596	77735816	G	A	0.497118	3.08386	0.000824401	TUBB6	intron_variant
6	TIGRP2P77661_rs8793881	11600849	G	A	0.416427	3.07974	0.000832259	CYTH3-FAM220A	intergenic_region
36	BICF2S232272	18782394	A	G	0.187959	3.06563	0.00085975	CHN1	intron_variant
15	TIGRP2P203665_rs8954494	53338796	A	G	0.344428	3.06334	0.000864298	GUCY1B3-ASIC5	intergenic_region
17	BICF2S23152690	13065268	A	G	0.395533	3.06321	0.000864544	U4-SMC6	intergenic_region
17	BICF2G630203658	50524517	A	G	0.299712	3.05958	0.000871804	EXOC6B	intron_variant
16	BICF2G630845200	14573661	G	A	0.428674	3.05717	0.000876653	SSPO	intron_variant
20	BICF2S23250263	26363605	A	G	0.0612392	3.04388	0.000903905	U4atac-ADAMTS9	intergenic_region
34	BICF2S22913095	5603732	G	A	0.17147	3.03628	0.000919853	SEMA5A-ENSCAFG00000031045	intergenic_region
17	BICF2G630218345	16321591	G	A	0.448847	3.03202	0.000928932	TDRD15-KLHL29	intergenic_region
36	TIGRP2P415709_rs8544318	32512121	G	A	0.309798	3.02639	0.00094104	0	0
12	BICF2S23738775	67324322	G	A	0.0979827	3.02432	0.000945534	CDK19	intron_variant
34	TIGRP2P402584_rs8838897	5620597	A	G	0.171717	3.02053	0.000953837	ENSCAFG00000031045-MTRR	intergenic_region
14	BICF2P531895	42204595	A	G	0.217579	3.01921	0.00095674	CPVL-CHN2	intergenic_region
33	BICF2S23632646	27918330	A	G	0.496398	3.01879	0.000957667	ITGB5-MUC13	intergenic_region
4	BICF2S23016185	53746544	T	A	0.455331	3.01705	0.000961504	SGCD-ENSCAFG00000030235	intergenic_region
39	BICF2G630540117	2906358	G	A	0.229107	3.01242	0.000971811	0	0
3	BICF2P432596	71453898	T	A	0.190751	3.0121	0.000972528	UCHL1-ENSCAFG00000007718	intergenic_region
6	BICF2P316667	69755370	A	G	0.295389	3.01004	0.000977158	ST6GALNAC5	intron_variant
6	BICF2P64033	8670477	A	C	0.107349	3.00009	0.000999794	MOGAT3	upstream_gene_variant
4	BICF2P492710	30591794	A	G	0.491354	2.99973	0.00100063	SH2D4B-5S_rRNA	intergenic_region
20	TIGRP2P272419_rs8893890	23558530	G	A	0.377522	2.99678	0.00100745	ENSCAFG00000006583-SUCLG2	intergenic_region
26	BICF2G630197048	38229090	A	G	0.054755	2.99511	0.00101133	RNLS	intron_variant
9	BICF2P53257	33963114	G	A	0.337386	2.98617	0.00103235	YPEL2-DHX40	intergenic_region
25	BICF2G630101746	36490277	A	G	0.134726	2.98289	0.00104018	SNORD112-ENSCAFG00000022876	intergenic_region
15	BICF2P956368	53272289	A	C	0.344928	2.97886	0.00104987	GUCY1B3	intron_variant
5	BICF2S235971	32959073	A	G	0.174352	2.97678	0.00105492	PER1	intron_variant
32	BICF2G630594783	20632694	A	G	0.292507	2.97452	0.00106043	RAP1GDS1	intron_variant
11	BICF2G630304315	63222249	A	G	0.447406	2.97069	0.00106981	ENSCAFG00000026792-ACTL7B	intergenic_region
11	TIGRP2P150779_rs8716667	64481776	A	G	0.100144	2.96985	0.0010719	FRRS1L-PTPN3	intergenic_region
1	BICF2S23660765	87746081	A	C	0.178674	2.96693	0.00107913	PTAR1	intron_variant
4	TIGRP2P61631_rs9008725	50759830	G	A	0.0850144	2.96383	0.00108685	ADRA1B-IL12B	intergenic_region
6	BICF2G630573538	57537524	A	G	0.355187	2.96269	0.0010897	HFM1	downstream_gene_variant
15	BICF2S22948103	53303543	A	C	0.345101	2.95875	0.00109965	GUCY1B3	intron_variant
15	BICF2P1057062	53373071	C	A	0.345101	2.95875	0.00109965	ASIC5	synonymous_variant
24	BICF2S2412814	32580582	C	G	0.181097	2.95537	0.00110824	CKPI-MATN4	intergenic_region
37	BICF2P218778	19425737	G	A	0.39508	2.94899	0.00112462	ERBB4	intron_variant
1	BICF2S23049006	30791545	G	A	0.231988	2.94419	0.00113713	NHSL1	intron_variant
6	BICF2P318271	25243730	C	G	0.134006	2.94122	0.00114494	ENSCAFG00000027918-GPR139	intergenic_region
15	BICF2P130695	53238031	G	A	0.344877	2.93692	0.00115632	GUCY1A3	downstream_gene_variant
32	BICF2P884434	3464308	A	G	0.47114	2.93668	0.00115697	PAQR3-NAA11	intergenic_region
38	BICF2P102171	17692589	A	C	0.0799712	2.9335	0.00116547	MGST3-LRRC52	intergenic_region
11	BICF2P522887	46227068	A	G	0.262248	2.92946	0.00117637	5S_rRNA-cfa-mir-876	intergenic_region
8	TIGRP2P108126_rs8844954	18516221	G	A	0.412104	2.92706	0.00118287	FBXO33-ENSCAFG00000008462	intergenic_region
15	BICF2P369098	25558072	G	A	0.450938	2.92507	0.00118831	U6-SLC6A15	intergenic_region
34	TIGRP2P399367_rs8980962	36497251	A	G	0.488473	2.91993	0.00120245	FNDC3B	intron_variant
28	BICF2S234569	28744262	A	G	0.44733	2.91643	0.00121218	FAM204A-PRLHR	intergenic_region
2	BICF2P1470409	56990679	A	G	0.12464	2.91508	0.00121595	ARHGEF28-ENC1	intergenic_region
7	BICF2P391679	28129316	A	G	0.170749	2.91083	0.00122793	PRRX1	intron_variant
6	TIGRP2P89556_rs9065752	77060773	A	G	0.0518732	2.90891	0.00123337	WLS	intron_variant
6	BICF2S23634218	67692981	A	G	0.322767	2.90739	0.00123769	U4-ELTD1	intergenic_region
1	BICF2P770158	87575314	A	G	0.120317	2.90722	0.00123816	ENSCAFG00000028932-C9orf135	intergenic_region
32	BICF2P964517	18031595	A	G	0.0886167	2.90213	0.00125277	UNC5C	intron_variant
7	BICF2G630553087	18633179	G	A	0.48415	2.89403	0.00127634	IVNS1ABP-HMCN1	intergenic_region
11	BICF2P1363557	46841479	A	G	0.100289	2.89173	0.00128314	ENSCAFG00000026571	upstream_gene_variant
18	BICF2P922119	18812648	G	A	0.142651	2.88991	0.00128852	MAGI2-GNAI1	intergenic_region
25	TIGRP2P330916_rs8608387	42533079	G	A	0.339337	2.88943	0.00128993	SP140	downstream_gene_variant
21	BICF2S23224465	14824865	A	G	0.458934	2.88521	0.00130254	U6-DLG2	intergenic_region
37	BICF2P276993	24028962	A	C	0.180836	2.88508	0.00130292	TNP1-Pinc	intergenic_region
34	BICF2P1441442	6039995	G	A	0.216763	2.8801	0.00131794	ENSCAFG00000031045-MTRR	intergenic_region
21	BICF2P46098	9136439	A	G	0.276734	2.87698	0.00132745	ENSCAFG00000004270-ENSCAFG00000025134	intergenic_region
6	BICF2P764928	10499548	A	G	0.100865	2.87452	0.00133501	SMURF1	downstream_gene_variant
24	BICF2P1369526	8214838	G	A	0.253968	2.87219	0.00134217	ENSCAFG00000030939-FLRT3	intergenic_region
31	TIGRP2P376221_rs9053384	26453725	A	C	0.47114	2.86234	0.00137296	TIAM1-U6	intergenic_region
36	BICF2P936625	22105511	A	G	0.307637	2.85932	0.00138254	FKBP7	upstream_gene_variant
16	BICF2G630846964	17661718	G	A	0.082853	2.8589	0.00138387	DPP6	intron_variant
6	BICF2P1461175	15455294	A	G	0.0569986	2.8535	0.00140121	INTS1	missense_variant
35	BICF2P42970	28318287	A	G	0.397695	2.84397	0.00143228	0	0
3	BICF2S23723485	88430732	A	G	0.169308	2.84098	0.00144217	GPR125-KCNIP4	intergenic_region
15	BICF2P650393	21801656	A	G	0.306916	2.83962	0.00144669	ENSCAFG00000005762-SYT1	intergenic_region
35	TIGRP2P409614_rs8865546	26025555	A	G	0.126801	2.83799	0.00145215	ENSCAFG00000024971-ENSCAFG00000012123	intergenic_region
30	BICF2P1126419	17022159	A	G	0.449568	2.83603	0.00145873	CYP19A1-GLDN	intergenic_region
2	TIGRP2P32655_rs9087042	83260976	A	G	0.110231	2.83335	0.00146774	ENSCAFG00000016352-ENSCAFG00000016356	intergenic_region
8	TIGRP2P114044_rs9021170	45294465	A	G	0.149135	2.83286	0.0014694	SIPA1L1-RGS6	intergenic_region
8	BICF2P437929	21835629	A	G	0.119769	2.83066	0.00147686	U6-FSCB	intergenic_region
11	TIGRP2P151217_rs8854872	66255756	A	G	0.212428	2.82418	0.00149906	DNAJC25	intron_variant
2	BICF2G630676606	11420854	G	A	0.228386	2.82342	0.0015017	MLLT10	intron_variant
6	BICF2S23449922	24875516	G	A	0.217579	2.81666	0.00152524	ENSCAFG00000024109	intron_variant
1	BICF2G630718970	36778795	C	G	0.229532	2.81353	0.00153628	ENSCAFG00000000327-EPM2A	intergenic_region
14	BICF2G630528708	41797269	A	G	0.401297	2.81254	0.00153977	CREB5	intron_variant
3	BICF2P759838	88291044	T	A	0.242795	2.81219	0.00154103	GPR125-KCNIP4	intergenic_region
20	BICF2P1451331	40886541	G	A	0.367435	2.81059	0.00154672	ENSCAFG00000029616-MAP4	intergenic_region
2	BICF2P267812	66005696	A	C	0.268012	2.80915	0.00155185	CBLN1-N4BP1	intergenic_region
1	TIGRP2P2428_rs8625534	47630748	A	C	0.145864	2.80885	0.00155293	SERAC1	intron_variant
26	BICF2P914293	24218052	A	G	0.283862	2.80799	0.00155601	LIMK2	intron_variant
5	BICF2S23014586	25892221	A	G	0.17316	2.80797	0.00155606	MRPS36-ENSCAFG00000001472	intergenic_region
21	TIGRP2P279181_rs8600841	10989372	A	T	0.426513	2.80557	0.00156468	GRM5	intron_variant
5	BICF2P552783	76906234	G	A	0.349928	2.8053	0.00156568	ENSCAFG00000020167	synonymous_variant
9	TIGRP2P127016_rs9016932	43494535	G	A	0.148415	2.80117	0.00158062	NUFIP2-TAOK1	intergenic_region
7	TIGRP2P98448_rs9253405	52186912	G	A	0.119597	2.79916	0.00158797	U6-KIAA1328	intergenic_region
21	BICF2P43564	9130125	A	G	0.275937	2.79803	0.00159211	ENSCAFG00000004270-ENSCAFG00000025134	intergenic_region
11	BICF2P1376345	47127398	C	A	0.101585	2.78937	0.00162415	ENSCAFG00000026571-ENSCAFG00000001731	intergenic_region
18	BICF2P415260	8046328	A	G	0.412104	2.78524	0.00163968	GLI3	intron_variant
3	BICF2P733834	88055521	C	A	0.152958	2.78487	0.00164108	GPR125-KCNIP4	intergenic_region
4	BICF2P69592	25850929	G	A	0.378066	2.78308	0.00164787	ZNF503-C10orf11	intergenic_region
36	BICF2G630766314	5031771	A	G	0.211816	2.78303	0.00164803	ENSCAFG00000009377	downstream_gene_variant
11	BICF2P427368	71590374	A	G	0.204185	2.7822	0.00165122	TLR4-U6	intergenic_region
20	BICF2P882643	34465722	A	C	0.149135	2.78064	0.00165716	ERC2	intron_variant
6	TIGRP2P81457_rs8691370	35999162	G	A	0.356628	2.77846	0.00166548	ENSCAFG00000019087-ENSCAFG00000019089	intergenic_region
6	BICF2P1381179	11605114	G	C	0.351852	2.77577	0.00167584	CYTH3-FAM220A	intergenic_region
20	TIGRP2P273525_rs8705404	27715862	G	A	0.252882	2.77431	0.00168149	SYNPR	intron_variant
7	BICF2G630565078	65760114	A	G	0.322046	2.77358	0.00168431	ENSCAFG00000018233-ENSCAFG00000018235	intergenic_region
8	BICF2P1158678	17063335	A	G	0.328676	2.7686	0.00170372	ENSCAFG00000028068-SNORA5	intergenic_region
21	BICF2P406311	10569609	A	C	0.310519	2.76785	0.00170668	ENSCAFG00000006666	upstream_gene_variant
4	BICF2P1431787	71630098	C	G	0.490607	2.7654	0.00171631	NIPBL	intron_variant
33	TIGRP2P390665_rs9000628	33999762	A	G	0.247839	2.76478	0.00171876	0	0
21	TIGRP2P289917_rs8584874	8522887	A	C	0.185426	2.75943	0.00174008	FAT3-ENSCAFG00000004270	intergenic_region
18	BICF2P425749	24913361	A	G	0.304035	2.7577	0.00174701	ENSCAFG00000031180-SEPT14	intergenic_region
11	BICF2P1069611	64364460	G	A	0.117435	2.75651	0.00175182	FRRS1L	intron_variant
34	BICF2P56495	11847785	A	C	0.395382	2.75424	0.00176101	AHRR	intron_variant
8	BICF2P307999	19717977	G	A	0.065562	2.75326	0.00176499	LRFN5-U6	intergenic_region
3	BICF2G630352603	80801257	G	A	0.223913	2.75149	0.00177218	ENSCAFG00000016344-U1	intergenic_region
24	BICF2P1292599	22785586	T	A	0.0597983	2.75016	0.00177761	CBFA2T2	intron_variant
24	BICF2S23241658	22787217	A	G	0.0597983	2.75016	0.00177761	CBFA2T2	intron_variant
24	BICF2S23241659	22787263	G	A	0.0597983	2.75016	0.00177761	CBFA2T2	intron_variant
24	BICF2S24117809	22797494	G	A	0.0597983	2.75016	0.00177761	CBFA2T2	intron_variant
15	BICF2G630439970	21124417	A	G	0.145022	2.74877	0.00178334	NAV3-ENSCAFG00000005762	intergenic_region
33	BICF2P1135209	5486209	C	A	0.0597983	2.74288	0.00180769	CPOX-ENSCAFG00000028564	intergenic_region
24	BICF2S2296211	16147186	A	G	0.32853	2.74044	0.00181786	C20orf196-GPCPD1	intergenic_region
19	BICF2P996871	4796775	A	G	0.220058	2.73895	0.0018241	SLC7A11-ENSCAFG00000003755	intergenic_region
1	BICF2S23523128	87599280	A	G	0.136888	2.73761	0.00182976	C9orf135	intron_variant
3	BICF2G630355260	88470055	C	A	0.299133	2.73661	0.00183397	GPR125-KCNIP4	intergenic_region
24	TIGRP2P311971_rs8578093	19065717	A	G	0.451729	2.73613	0.00183599	PDYN-ENSCAFG00000025524	intergenic_region
13	BICF2S2314086	42609816	A	G	0.496398	2.73429	0.00184379	GABRA2-GABRA4	intergenic_region
34	TIGRP2P402637_rs8709506	5835424	A	G	0.395533	2.73258	0.00185104	ENSCAFG00000031045-MTRR	intergenic_region
8	BICF2P133211	27254634	A	G	0.262968	2.73203	0.00185341	PYGL	intron_variant
15	BICF2P889046	58234140	G	A	0.0576369	2.73017	0.00186134	FSTL5	intron_variant
4	BICF2P614182	74235196	G	A	0.167147	2.72854	0.00186834	TARS	intron_variant
20	BICF2P894202	23897194	A	G	0.0662824	2.72361	0.00188968	ENSCAFG00000006583-SUCLG2	intergenic_region
4	BICF2P1385425	25464414	G	A	0.0597983	2.71657	0.00192056	VDAC2	downstream_gene_variant
12	TIGRP2P161320_rs8749083	28944618	C	G	0.0648415	2.71458	0.00192941	ENSCAFG00000023580-SNORA62	intergenic_region
21	BICF2S23217413	41037080	A	G	0.064121	2.71331	0.00193502	SPTY2D1	intron_variant
28	BICF2G630267520	27367623	G	A	0.185159	2.70902	0.00195425	HSPA12A-ENO4	intergenic_region
28	BICF2G630267504	27374422	A	G	0.185159	2.70902	0.00195425	HSPA12A-ENO4	intergenic_region
12	BICF2P1393408	67169508	A	G	0.177954	2.70697	0.00196349	SLC22A16-CDK19	intergenic_region
15	BICF2P262224	53248398	A	G	0.336455	2.70528	0.00197115	GUCY1A3-GUCY1B3	intergenic_region
15	BICF2S23238125	53287510	A	G	0.336455	2.70528	0.00197115	GUCY1B3	intron_variant
15	TIGRP2P203637_rs8672515	53302373	G	A	0.336455	2.70528	0.00197115	GUCY1B3	intron_variant
15	BICF2S23527645	53326757	A	G	0.336455	2.70528	0.00197115	GUCY1B3-ASIC5	intergenic_region
20	BICF2P528863	27958801	A	C	0.287464	2.70432	0.00197551	SYNPR-CADPS	intergenic_region
15	BICF2P1014000	53411245	G	A	0.350649	2.70379	0.00197792	TDO2	missense_variant
10	BICF2S23129706	7966915	G	A	0.474026	2.70378	0.00197799	MSRB3	intron_variant
7	TIGRP2P93872_rs9240447	28109255	G	A	0.161383	2.70239	0.0019843	PRRX1	intron_variant
11	BICF2P292180	46860855	G	A	0.49928	2.70076	0.00199179	ENSCAFG00000026571-ENSCAFG00000001731	intergenic_region
7	TIGRP2P95182_rs9171688	38637905	G	A	0.413545	2.69947	0.00199769	LIN9	intron_variant
23	TIGRP2P306119_rs8492617	42427976	A	G	0.18804	2.69631	0.0020123	7SK-ZIC4	intergenic_region
16	BICF2S2334185	10809297	A	G	0.264409	2.69395	0.00202324	CREB3L2-DGKI	intergenic_region
16	BICF2S2334964	10812242	G	A	0.264409	2.69395	0.00202324	CREB3L2-DGKI	intergenic_region
11	BICF2P93273	36328834	A	C	0.229827	2.69079	0.00203805	ENSCAFG00000032301-BNC2	intergenic_region
23	BICF2P843643	24736732	A	G	0.0936599	2.68992	0.00204213	SATB1-ENSCAFG00000027514	intergenic_region
24	BICF2G630510330	13648877	C	A	0.215418	2.68956	0.0020438	PLCB1-TMX4	intergenic_region
17	BICF2G630205084	48668243	A	C	0.322977	2.68785	0.00205186	WBP1	downstream_gene_variant
35	TIGRP2P408632_rs8749061	22715679	G	A	0.458934	2.68556	0.00206273	ACOT13	intron_variant
17	BICF2P452200	48128665	G	A	0.0707071	2.68416	0.0020694	TACR1	intron_variant
1	BICF2G630791014	87058588	A	G	0.12464	2.68229	0.0020783	TRPM3-KLF9	intergenic_region
9	BICF2S24317651	58402907	A	G	0.135447	2.68182	0.00208054	NR6A1	intron_variant
11	BICF2P221070	47153895	G	A	0.263006	2.6816	0.00208161	ENSCAFG00000026571-ENSCAFG00000001731	intergenic_region
15	BICF2P1314960	53260054	A	G	0.336941	2.68125	0.00208331	GUCY1A3-GUCY1B3	intergenic_region
23	BICF2G630364259	52454062	T	A	0.128242	2.68108	0.00208412	0	0
34	TIGRP2P402820_rs8985928	6261145	A	G	0.195245	2.68078	0.00208554	ADCY2	intron_variant
6	BICF2P699862	14845203	G	A	0.327089	2.67715	0.00210303	SNX8	intron_variant
3	BICF2G630340121	44592607	A	C	0.444524	2.67565	0.00211032	NR2F2-ENSCAFG00000026734	intergenic_region
7	BICF2S23547289	77740012	A	G	0.254323	2.67224	0.00212695	TUBB6	intron_variant
25	BICF2G630465361	19622266	A	G	0.141931	2.67059	0.00213505	CBR4	upstream_gene_variant
5	BICF2S23058014	32531966	G	A	0.41474	2.66753	0.00215014	SAT2	downstream_gene_variant
28	BICF2G630271608	21855809	A	G	0.366715	2.66625	0.0021565	SNORA65	downstream_gene_variant
28	BICF2P513614	34938085	A	G	0.271614	2.66559	0.00215976	EDRF1	downstream_gene_variant
6	TIGRP2P81978_rs8491947	38402424	A	C	0.0533141	2.66396	0.00216789	PRSS27	downstream_gene_variant
5	BICF2P1132921	15920920	A	C	0.126263	2.66329	0.00217126	ENSCAFG00000029861-ENSCAFG00000027627	intergenic_region
36	BICF2G630766852	3962121	A	G	0.5	2.66203	0.00217756	U6-U6	intergenic_region
9	BICF2G630835753	37047450	G	A	0.377583	2.65903	0.00219266	ACACA	intron_variant
35	BICF2P698960	11758460	A	G	0.173631	2.65327	0.00222191	HIVEP1-EDN1	intergenic_region
29	BICF2S2417496	20062065	A	T	0.175793	2.65261	0.0022253	XKR9-EYA1	intergenic_region
15	BICF2G630443369	14067340	A	G	0.0706052	2.65193	0.00222879	NSUN4	intron_variant
21	BICF2P493874	48388824	A	G	0.404179	2.65042	0.00223657	BDNF-U6	intergenic_region
23	BICF2G630362669	53903867	A	C	0.0541126	2.64772	0.00225052	0	0
38	TIGRP2P424167_rs8800283	16171469	C	A	0.466859	2.64765	0.00225086	U6-DUSP10	intergenic_region
11	BICF2S22940978	45308680	G	C	0.117435	2.64764	0.00225094	TEK	intron_variant
23	BICF2G630369003	48082370	C	A	0.252882	2.64761	0.00225107	U6-ARHGEF26	intergenic_region
7	BICF2P435072	15706159	G	A	0.26912	2.64751	0.00225157	ZNF648-GLUL	intergenic_region
11	BICF2P703163	47020382	G	A	0.0691643	2.64498	0.00226476	ENSCAFG00000026571-ENSCAFG00000001731	intergenic_region
1	BICF2G630714480	21128662	A	G	0.147695	2.64492	0.00226506	ENSCAFG00000030508	upstream_gene_variant
13	BICF2G630608621	15791207	A	G	0.452381	2.64487	0.00226532	ENSCAFG00000027644-EIF3H	intergenic_region
18	TIGRP2P245548_rs8976311	26297357	A	G	0.162003	2.64185	0.00228114	TTC17	upstream_gene_variant
29	BICF2G630631308	34999040	A	G	0.24928	2.6413	0.00228404	ENSCAFG00000008943-ENSCAFG00000008955	intergenic_region
8	BICF2P732946	19654869	A	G	0.0662824	2.64102	0.00228551	LRFN5-U6	intergenic_region
16	BICF2S23730630	10831859	A	G	0.286023	2.63757	0.00230373	DGKI	intron_variant
23	BICF2G630373007	37032395	C	A	0.158009	2.63731	0.00230511	SPSB4	intron_variant
34	BICF2P279607	6017293	G	A	0.463977	2.63377	0.00232399	ENSCAFG00000031045-MTRR	intergenic_region
5	BICF2S23642432	14853533	G	A	0.243516	2.63301	0.00232806	FOXR1	intron_variant
18	BICF2P332267	27741983	G	C	0.116715	2.63114	0.00233809	U1-LRRC4C	intergenic_region
3	BICF2P692472	86437117	A	G	0.324928	2.63045	0.00234178	PPARGC1A-GBA3	intergenic_region
9	BICF2G630836496	38556854	G	A	0.393218	2.62899	0.00234966	ENSCAFG00000030750-ENSCAFG00000018340	intergenic_region
1	BICF2S23742416	60435549	A	C	0.0691643	2.62878	0.00235083	U4-ENSCAFG00000030746	intergenic_region
3	BICF2G630340083	44551778	A	T	0.487013	2.62872	0.00235117	NR2F2-ENSCAFG00000026734	intergenic_region
4	BICF2P1256627	36478620	G	A	0.229827	2.62834	0.0023532	HK3	intron_variant
11	BICF2P1218201	55452657	G	A	0.301873	2.62826	0.00235365	TBC1D2	intron_variant
19	BICF2P1151337	13998398	G	A	0.335014	2.62805	0.00235476	U6-ENSCAFG00000003946	intergenic_region
38	BICF2S23655544	17889697	G	A	0.313131	2.62802	0.00235493	RXRG	intron_variant
21	BICF2P187978	11003717	G	A	0.43804	2.62688	0.00236112	GRM5	intron_variant
3	BICF2P648682	69127226	A	G	0.314121	2.62646	0.00236342	ZNF518B	downstream_gene_variant
31	BICF2P403553	28808342	A	G	0.342713	2.625	0.0023714	ENSCAFG00000031162	missense_variant
8	BICF2P878533	8114716	A	G	0.456052	2.62372	0.00237835	ENSCAFG00000012522-ENSCAFG00000012527	intergenic_region
5	BICF2S23056870	32535803	A	G	0.414265	2.61758	0.00241226	SAT2	missense_variant
18	TIGRP2P240301_rs8864461	18796770	A	G	0.153458	2.61748	0.00241278	MAGI2-GNAI1	intergenic_region
12	BICF2S23338638	28194934	C	A	0.472543	2.61532	0.00242481	U6	upstream_gene_variant
29	BICF2P1117471	20093636	A	G	0.342029	2.61091	0.00244955	XKR9-EYA1	intergenic_region
1	BICF2S23450850	52273892	A	C	0.224784	2.60918	0.00245933	QKI-HNRNPDL	intergenic_region
8	BICF2P225614	9395879	A	G	0.495677	2.60665	0.00247369	PRKD1-ENSCAFG00000012573	intergenic_region
34	BICF2G630452943	35593097	A	G	0.152017	2.60413	0.00248809	TNIK	intron_variant
11	BICF2S23725001	42029569	G	A	0.20245	2.60242	0.0024979	DMRTA1-ELAVL2	intergenic_region
33	BICF2S23259853	17025081	A	G	0.121481	2.60097	0.00250628	BTLA-ENSCAFG00000010493	intergenic_region
11	BICF2P215738	47994938	G	A	0.353026	2.60056	0.00250863	U6-U4	intergenic_region
14	BICF2G630521338	13976343	A	G	0.0706052	2.59635	0.00253311	SLC25A40	intron_variant
14	BICF2G630521364	14004493	A	G	0.0706052	2.59635	0.00253311	DBF4	intron_variant
36	BICF2P716913	27624549	T	A	0.262248	2.5921	0.00255802	ZNF804A-U6	intergenic_region
17	BICF2G630218209	16435966	G	A	0.23487	2.5899	0.00257099	TDRD15-KLHL29	intergenic_region
11	BICF2P356029	65917384	G	A	0.21026	2.58976	0.00257179	LPAR1-OR2K2	intergenic_region
8	TIGRP2P117016_rs9099713	9788878	G	A	0.458213	2.58932	0.00257443	PRKD1-ENSCAFG00000012573	intergenic_region
7	BICF2P556304	32733376	C	A	0.410663	2.58927	0.00257471	RGS7-FH	intergenic_region
8	BICF2P216464	54938047	A	T	0.435065	2.58777	0.00258365	5S_rRNA-U6	intergenic_region
1	BICF2P222704	87167823	T	A	0.100865	2.58267	0.00261417	KLF9-SMC5	intergenic_region
5	BICF2S23334044	85188767	G	A	0.0461095	2.57975	0.00263179	CDH11-CDH8	intergenic_region
24	BICF2G630509944	14148172	G	A	0.270563	2.57901	0.00263629	TMX4	intron_variant
30	BICF2P1129102	17736057	C	A	0.431556	2.57586	0.00265547	MAPK6	synonymous_variant
31	BICF2P272953	4116126	A	G	0.230159	2.57555	0.00265734	ENSCAFG00000032194-ENSCAFG00000029014	intergenic_region
11	BICF2P168227	47126350	G	A	0.162824	2.57484	0.00266169	ENSCAFG00000026571-ENSCAFG00000001731	intergenic_region
20	BICF2P992882	34582805	G	A	0.417147	2.57431	0.00266496	ERC2	intron_variant
26	BICF2P40990	41244246	G	A	0.173631	2.57105	0.00268503	0	0
17	BICF2G630218734	15978569	A	C	0.305476	2.5632	0.00273399	TDRD15	upstream_gene_variant
1	BICF2S2369384	65275897	A	G	0.487032	2.56213	0.00274076	U6-ENSCAFG00000001064	intergenic_region
5	BICF2P958242	63057251	A	C	0.146377	2.56198	0.00274169	CTNNBIP1	intron_variant
1	TIGRP2P1012_rs8515774	30745856	A	G	0.24928	2.55973	0.00275597	NHSL1	stop_gained
5	BICF2P945533	54606497	A	G	0.362392	2.55838	0.00276449	ACOT11-SSBP3	intergenic_region
28	BICF2G630272409	20039037	A	G	0.463256	2.55584	0.00278074	U4-XPNPEP1	intergenic_region
2	BICF2P339253	83195413	A	G	0.0910405	2.55176	0.00280696	ENSCAFG00000016352-ENSCAFG00000016356	intergenic_region
10	BICF2P635077	8082416	A	G	0.144813	2.55123	0.00281039	MSRB3-ENSCAFG00000022943	intergenic_region
35	BICF2S23751626	15390982	A	G	0.351585	2.54719	0.00283668	MYLIP-GMPR	intergenic_region
5	BICF2G630239639	72956060	C	A	0.0662824	2.5458	0.00284577	WWOX	intron_variant
12	BICF2P1368233	23547966	G	A	0.138528	2.54503	0.00285079	COL21A1-U6	intergenic_region
1	BICF2P626276	35081504	G	A	0.248559	2.54361	0.00286014	FUCA2-ENSCAFG00000032743	intergenic_region
20	BICF2P1353278	26680721	C	A	0.314121	2.54352	0.00286076	ADAMTS9	intron_variant
30	BICF2S23613770	11144771	A	G	0.29755	2.54342	0.00286144	CTDSPL2	intron_variant
26	BICF2P1508585	36301531	A	C	0.418588	2.54253	0.00286725	CSTF2T-ENSCAFG00000023425	intergenic_region
20	BICF2G630445226	60376823	A	G	0.2	2.54108	0.00287685	0	0
25	BICF2G630156959	52945368	A	G	0.386067	2.54072	0.00287927	0	0
4	TIGRP2P68168_rs8614672	89349404	A	G	0.0611354	2.53983	0.00288515	0	0
34	BICF2G630449802	40781700	A	G	0.481988	2.53658	0.00290682	TBL1XR1-ENSCAFG00000026532	intergenic_region
15	BICF2G630443632	12655786	A	C	0.124803	2.53619	0.00290945	SLC5A9	intron_variant
34	TIGRP2P401871_rs8674418	44619969	C	A	0.259366	2.53411	0.00292343	0	0
12	BICF2P413065	24317672	A	G	0.260837	2.53219	0.00293639	ZNF451	intron_variant
3	BICF2S23355278	69995706	G	A	0.484513	2.53165	0.00294005	STX18-MSX1	intergenic_region
9	BICF2G630474858	59996893	A	G	0.0792507	2.53048	0.00294797	OR5C1-ENSCAFG00000020257	intergenic_region
35	BICF2P490333	22730684	A	C	0.455331	2.52902	0.00295788	C6orf62	intron_variant
7	BICF2P509591	21897620	G	A	0.365994	2.52829	0.00296287	SEC16B-BRINP2	intergenic_region
28	BICF2G630269027	24869962	G	A	0.415192	2.52713	0.00297079	NHLRC2-ADRB1	intergenic_region
23	TIGRP2P300779_rs8701610	18102142	G	A	0.373016	2.5222	0.0030047	NGLY1	3_prime_UTR_variant
14	BICF2G630529818	43233751	A	G	0.413545	2.5213	0.00301094	NOD1-GGCT	intergenic_region
32	TIGRP2P378721_rs8776366	12719791	A	G	0.337025	2.52007	0.00301949	ENSCAFG00000009864-ENSCAFG00000029213	intergenic_region
13	BICF2P1072241	50235136	T	A	0.336941	2.51943	0.00302393	ENSCAFG00000002336-ENSCAFG00000002337	intergenic_region
29	BICF2P1141660	17564065	G	A	0.35879	2.51852	0.00303029	PREX2	intron_variant
15	BICF2P1438625	53425192	G	A	0.341499	2.51815	0.00303286	TDO2	downstream_gene_variant
6	BICF2P34631	13997258	G	A	0.106061	2.51636	0.00304536	SDK1-CARD11	intergenic_region
11	BICF2P822019	46880198	G	A	0.15873	2.51466	0.00305732	ENSCAFG00000026571-ENSCAFG00000001731	intergenic_region
6	BICF2S23660302	37448483	G	A	0.29611	2.51396	0.00306223	CREBBP	intron_variant
32	BICF2S23624518	30229529	G	A	0.191643	2.51052	0.00308661	ELOVL6	intron_variant
28	BICF2G630268912	25034623	A	G	0.0806916	2.50972	0.00309228	TDRD1	intron_variant
20	BICF2S233364	51589888	A	C	0.0607815	2.50929	0.00309534	ENSCAFG00000030274-ENSCAFG00000023619	intergenic_region
36	BICF2S23738844	33490187	G	A	0.18804	2.50928	0.00309545	0	0
17	BICF2P308386	48478656	A	G	0.462536	2.50799	0.00310465	SEMA4F	3_prime_UTR_variant
38	BICF2G63067240	25461376	A	G	0.163545	2.50595	0.00311924	0	0
12	BICF2P337717	23535318	C	A	0.139049	2.50463	0.00312877	COL21A1-U6	intergenic_region
29	BICF2G630632471	36277625	G	A	0.104467	2.50454	0.00312936	NECAB1	intron_variant
35	BICF2P1280527	11610103	A	G	0.14049	2.50365	0.00313584	HIVEP1	intron_variant
29	BICF2P1133982	21831497	C	A	0.273775	2.50326	0.00313864	ENSCAFG00000008012-U6	intergenic_region
35	BICF2S2306637	13147875	A	C	0.137608	2.50301	0.00314046	RANBP9	intron_variant
8	BICF2P1096387	18498334	A	G	0.350865	2.50201	0.00314769	FBXO33-ENSCAFG00000008462	intergenic_region
11	BICF2S22963829	36305350	G	A	0.34438	2.50111	0.00315423	ENSCAFG00000032301-BNC2	intergenic_region
6	TIGRP2P77677_rs8519218	11608766	A	G	0.342713	2.49869	0.00317183	CYTH3-FAM220A	intergenic_region
1	BICF2P1364159	90583868	A	G	0.0713256	2.49712	0.00318331	ENSCAFG00000001991-SMARCA2	intergenic_region
1	BICF2P1385937	89459991	G	A	0.145743	2.49426	0.00320432	DOCK8-KANK1	intergenic_region
1	BICF2P1298214	52138249	G	A	0.324207	2.49349	0.00321007	QKI-HNRNPDL	intergenic_region
20	BICF2S23542015	25522461	A	G	0.0972622	2.4934	0.00321072	ENSCAFG00000030398-ENSCAFG00000006722	intergenic_region
20	BICF2S2399921	51542485	C	A	0.0626801	2.49033	0.00323349	ZNF317-U6	intergenic_region
12	BICF2P643547	34387812	G	A	0.315562	2.49023	0.0032342	RIMS1	splice_region_variant&intron_variant
28	BICF2P114685	35369286	C	A	0.464697	2.48889	0.00324425	ADAM12	intron_variant
11	BICF2P350522	58274682	G	A	0.227666	2.4887	0.00324564	RNF20	downstream_gene_variant
25	BICF2G630466089	18642466	T	A	0.264834	2.48813	0.0032499	RNF17	intron_variant
4	BICF2S232671	18120230	C	A	0.331412	2.48601	0.00326579	CTNNA3	intron_variant
31	BICF2P977455	34122407	A	G	0.383285	2.486	0.00326586	BRWD1	3_prime_UTR_variant
3	BICF2G630361787	94159014	G	A	0.142651	2.48356	0.00328431	0	0
29	BICF2G630632824	36768810	G	A	0.0857349	2.48291	0.00328919	SLC26A7-RUNX1T1	intergenic_region
25	BICF2P882309	44037153	A	G	0.305476	2.48267	0.00329101	DIS3L2	intron_variant
7	BICF2P1348825	20921590	A	G	0.0605187	2.48237	0.0032933	RALGPS2	intron_variant
15	BICF2P883681	38697098	G	A	0.367435	2.48057	0.00330697	ANKS1B	intron_variant
6	TIGRP2P85743_rs8643382	9066007	A	G	0.140693	2.47957	0.0033146	TFR2	intron_variant
15	BICF2P151230	20861265	A	G	0.299855	2.4771	0.00333352	NAV3	intron_variant
6	BICF2P1430225	11608900	G	A	0.342939	2.47632	0.00333948	CYTH3-FAM220A	intergenic_region
6	BICF2S2296995	11616418	A	G	0.342939	2.47632	0.00333948	CYTH3-FAM220A	intergenic_region
28	BICF2G630265335	35630771	A	C	0.157061	2.475	0.00334962	C10orf90	intron_variant
16	BICF2P940040	33310906	G	A	0.12987	2.47424	0.00335553	PURG	intron_variant
5	BICF2P1187669	79090831	A	C	0.279942	2.47415	0.00335624	ZFHX3-PSMD7	intergenic_region
20	BICF2P1394766	44400207	A	G	0.337176	2.47371	0.00335962	KLHL26	downstream_gene_variant
5	TIGRP2P75970_rs8603400	87777661	A	G	0.401297	2.47333	0.00336259	CDH8-ENSCAFG00000028545	intergenic_region
20	BICF2P1423766	34594689	A	G	0.461816	2.47315	0.00336396	ERC2-WNT5A	intergenic_region
4	BICF2G630172002	80714000	G	A	0.355908	2.47253	0.00336879	7SK-CDH10	intergenic_region
20	BICF2G630228060	6304592	A	G	0.352092	2.47097	0.00338089	NUCB1-ENSCAFG00000004994	intergenic_region
7	BICF2G630552509	17833487	C	G	0.146974	2.47032	0.00338597	C1orf21	intron_variant
17	TIGRP2P233558_rs8623446	50270959	G	A	0.339337	2.46936	0.00339343	EXOC6B	intron_variant
21	BICF2G630657593	11572735	A	G	0.356628	2.46846	0.00340045	GRM5-ENSCAFG00000004384	intergenic_region
21	BICF2G630657607	11547161	A	G	0.35951	2.46837	0.00340119	GRM5-ENSCAFG00000004384	intergenic_region
6	BICF2S23016168	24866755	G	A	0.186599	2.46612	0.00341887	ENSCAFG00000024109	intron_variant
25	BICF2G630100998	35673365	A	G	0.156566	2.46611	0.00341892	GFRA2-5S_rRNA	intergenic_region
17	BICF2S23756541	3287888	G	A	0.0699856	2.46482	0.00342908	U1-U6	intergenic_region
6	BICF2P242526	71594911	A	G	0.0785303	2.46353	0.00343926	LHX8-TYW3	intergenic_region
24	BICF2G630499066	34843657	C	A	0.372294	2.46322	0.00344177	SULF2-PREX1	intergenic_region
6	BICF2P822850	14010081	C	A	0.114327	2.46156	0.00345497	SDK1-CARD11	intergenic_region
1	BICF2P653927	87584256	G	A	0.105187	2.4605	0.00346334	ENSCAFG00000028932-C9orf135	intergenic_region
21	BICF2G630654640	15332349	A	G	0.0612392	2.4595	0.0034714	DLG2	intron_variant
11	BICF2S23022653	60366483	G	A	0.285303	2.45816	0.00348206	ENSCAFG00000002674-U6	intergenic_region
19	BICF2G630256607	49418569	A	G	0.376081	2.45796	0.00348372	U6-ACVR2A	intergenic_region
4	BICF2P573769	25567534	G	A	0.308081	2.45727	0.00348925	COMTD1-ZNF503	intergenic_region
11	BICF2G630303060	61985844	A	G	0.139653	2.45704	0.00349108	TMEM38B-ZNF462	intergenic_region
17	BICF2P539598	3395551	A	G	0.0692641	2.45694	0.00349186	U6-ENSCAFG00000028777	intergenic_region
1	BICF2P298988	87710489	G	A	0.0770893	2.45655	0.00349506	PTAR1	intron_variant
17	BICF2P1373759	3325164	A	G	0.0698847	2.45648	0.00349561	U1-U6	intergenic_region
17	BICF2P191625	3348304	A	G	0.0698847	2.45648	0.00349561	U1-U6	intergenic_region
13	BICF2S23327747	51914355	A	G	0.392651	2.4498	0.00354976	SNORA62-U6	intergenic_region
11	BICF2G630304531	63408987	A	G	0.363242	2.44937	0.00355331	ENSCAFG00000026792-ACTL7B	intergenic_region
19	BICF2P233163	42512867	A	G	0.396974	2.44876	0.00355828	LRP1B	intron_variant
4	BICF2P666014	12032400	A	T	0.396552	2.44736	0.00356976	CCDC6	intron_variant
1	BICF2G630708633	8075592	A	C	0.0972622	2.44581	0.00358255	ENSCAFG00000000035	upstream_gene_variant
19	BICF2G63036980	13995428	A	G	0.266571	2.44549	0.00358514	U6-ENSCAFG00000003946	intergenic_region
9	BICF2G630474517	59273775	G	A	0.188761	2.44539	0.00358599	DENND1A	intron_variant
6	TIGRP2P81992_rs9139791	38481317	G	A	0.390332	2.44185	0.00361532	PDPK1-ENSCAFG00000019360	intergenic_region
14	BICF2P1062280	42253356	C	A	0.110951	2.44179	0.00361581	CHN2	intron_variant
6	BICF2P520673	13990813	G	A	0.106628	2.44122	0.00362061	SDK1-CARD11	intergenic_region
4	BICF2S23618684	82822268	A	G	0.113833	2.44015	0.00362949	CDH12	intron_variant
13	BICF2S23222210	42456241	C	A	0.381124	2.43997	0.00363099	GABRA2	intron_variant
17	TIGRP2P233003_rs9245724	48121204	A	G	0.146974	2.43931	0.00363655	TACR1	intron_variant
17	BICF2G630205509	48105009	A	G	0.0792507	2.4382	0.00364588	TACR1	intron_variant
29	BICF2G630635590	41713471	A	G	0.315751	2.43742	0.00365239	MTDH	intron_variant
21	BICF2G630657979	11006275	A	C	0.214286	2.43529	0.00367036	GRM5	intron_variant
11	BICF2P998323	52533862	G	A	0.154179	2.43457	0.00367643	RECK	intron_variant
10	BICF2P484831	7987200	G	A	0.428674	2.4345	0.00367708	MSRB3	intron_variant
5	BICF2P906919	12990799	G	A	0.419308	2.43366	0.00368415	TBCEL	intron_variant
22	BICF2G630326533	29524254	G	A	0.381844	2.43349	0.0036856	LMO7	intron_variant
4	BICF2G630172200	80879548	G	A	0.152738	2.43305	0.00368938	7SK-CDH10	intergenic_region
13	BICF2G630746086	64676365	A	G	0.360231	2.42788	0.00373351	0	0
5	BICF2S23655756	60063887	A	G	0.0756484	2.42781	0.00373414	CHD5	intron_variant
6	BICF2P436603	36008867	A	G	0.339337	2.42535	0.00375537	ENSCAFG00000019087-ENSCAFG00000019089	intergenic_region
5	BICF2P573035	60029234	A	G	0.0770893	2.42307	0.00377507	CHD5	downstream_gene_variant
5	BICF2S22929699	60049801	G	A	0.0770893	2.42307	0.00377507	HES2	downstream_gene_variant
12	BICF2P1283564	27497776	A	G	0.395533	2.42242	0.00378081	EYS-U6	intergenic_region
8	BICF2P1084483	54764133	G	A	0.351585	2.42206	0.00378392	5S_rRNA-5S_rRNA	intergenic_region
7	BICF2P1064543	77751430	A	G	0.498559	2.4216	0.00378791	AFG3L2	intron_variant
1	G61f40S219	87963670	G	A	0.15634	2.41972	0.00380434	APBA1	intron_variant
30	BICF2G630403406	27169743	G	C	0.287572	2.41961	0.00380527	ENSCAFG00000024545-TLN2	intergenic_region
16	BICF2S23454118	58191772	A	G	0.205331	2.41923	0.00380866	U6-MCPH1	intergenic_region
14	TIGRP2P187165_rs8583101	17221929	A	G	0.0652174	2.41683	0.00382972	FZD1-MTERF	intergenic_region
9	BICF2S2314648	63486227	A	G	0.35879	2.4163	0.00383443	0	0
21	BICF2G630642466	49105358	G	A	0.399856	2.41435	0.00385166	U6-U6	intergenic_region
11	BICF2P411826	47395809	A	G	0.113276	2.41177	0.00387466	ENSCAFG00000001731-ENSCAFG00000001734	intergenic_region
30	BICF2P743607	11615578	C	G	0.258646	2.40993	0.00389111	SHF-U6	intergenic_region
11	BICF2P276238	72945483	A	C	0.103746	2.40921	0.00389754	BRINP1-RPL7	intergenic_region
23	TIGRP2P304978_rs8887826	37148088	G	A	0.201729	2.4084	0.00390481	SPSB4-ACPL2	intergenic_region
28	BICF2S23340306	31290669	G	A	0.444444	2.40838	0.00390495	WDR11-FGFR2IIIC	intergenic_region
15	BICF2P105070	22306163	A	G	0.477666	2.40815	0.00390704	PPP1R12A	intron_variant
19	TIGRP2P268190_rs9104148	46909187	A	G	0.326369	2.40613	0.00392524	VIS1-U6	intergenic_region
5	BICF2G63035363	32397199	A	G	0.434971	2.40574	0.00392877	ENSCAFG00000024667	upstream_gene_variant
14	BICF2G630528033	40535558	C	A	0.314841	2.40498	0.00393569	ENSCAFG00000017837-ENSCAFG00000002977	intergenic_region
21	BICF2S22928393	44309779	G	C	0.403319	2.40411	0.00394359	GAS2	intron_variant
34	BICF2P135711	9932001	G	A	0.427233	2.4031	0.00395275	IRX1-IRX2	intergenic_region
5	BICF2P546213	26142906	A	C	0.493304	2.4012	0.00397005	ENSCAFG00000001472-AASDHPPT	intergenic_region
11	BICF2S23346186	37128421	A	G	0.497839	2.40109	0.00397106	ENSCAFG00000032537-CNTLN	intergenic_region
7	BICF2S23020309	52286125	A	C	0.179395	2.3992	0.00398837	U6-KIAA1328	intergenic_region
1	TIGRP2P11586_rs9190884	88988431	A	C	0.459654	2.39841	0.00399571	PGM5	missense_variant
8	BICF2P886427	21819953	A	G	0.146974	2.39734	0.0040055	U6-FSCB	intergenic_region
7	BICF2P1088803	20833557	G	A	0.412104	2.39707	0.00400804	FAM20B-RALGPS2	intergenic_region
26	BICF2P224373	27339111	A	T	0.250364	2.3955	0.00402256	ENSCAFG00000031196-ENSCAFG00000015176	intergenic_region
14	BICF2S23124676	47306071	A	T	0.420749	2.39483	0.00402871	HERPUD2-SEPT7	intergenic_region
13	BICF2S2377246	55320186	A	G	0.189755	2.39403	0.00403615	TECRL	intron_variant
13	BICF2G630608052	15123308	G	A	0.326369	2.39214	0.00405377	TRPS1	intron_variant
31	BICF2S23314845	15738875	G	A	0.432997	2.39183	0.00405664	U6-U6	intergenic_region
3	BICF2G630356455	89623082	A	G	0.106628	2.39181	0.00405686	RPL7A-ENSCAFG00000016642	intergenic_region
25	BICF2S23728316	15287882	G	A	0.270331	2.39142	0.0040605	SACS	missense_variant
30	BICF2S23440312	35363080	A	G	0.114553	2.39072	0.00406708	THSD4-MYO9A	intergenic_region
4	TIGRP2P57026_rs8641993	3116383	A	G	0.198127	2.38886	0.00408452	RYR2-MTR	intergenic_region
14	BICF2S23030953	55473926	C	A	0.414986	2.38857	0.00408725	CAV1	intron_variant
13	BICF2S23331765	46152604	A	G	0.321326	2.38779	0.00409462	LNX1	intron_variant
2	BICF2P653439	84451162	A	G	0.17219	2.38694	0.00410257	MTHFR	intron_variant
5	BICF2P549810	20415213	A	G	0.0939306	2.38598	0.00411165	NCAM1-U4	intergenic_region
36	BICF2P355341	15579739	A	G	0.448127	2.38461	0.00412472	TLK1	intron_variant
17	BICF2G630205680	47981175	A	G	0.221182	2.3833	0.00413714	EVA1A-ENSCAFG00000026547	intergenic_region
31	BICF2G630738116	27515748	A	G	0.463256	2.3825	0.00414475	C31H21orf62-OLIG2	intergenic_region
6	BICF2P816740	30669336	A	G	0.331412	2.38234	0.0041463	SNX29	intron_variant
21	BICF2P282441	46378324	G	A	0.177954	2.38183	0.0041512	ENSCAFG00000001197-U6	intergenic_region
22	BICF2S2368084	56803810	C	A	0.138329	2.38078	0.0041612	ENSCAFG00000029765-ENSCAFG00000005316	intergenic_region
8	TIGRP2P108121_rs8746115	18508812	A	G	0.372478	2.37994	0.00416925	FBXO33-ENSCAFG00000008462	intergenic_region
1	BICF2P709806	120441349	C	A	0.355187	2.37911	0.00417726	TSHZ3	intron_variant
4	BICF2S2358412	67578011	A	C	0.394092	2.3753	0.00421405	ENSCAFG00000023056-FBXO4	intergenic_region
6	BICF2P642986	10516282	A	C	0.286265	2.37445	0.00422233	ENSCAFG00000015164	synonymous_variant
17	BICF2G630205276	48470904	A	C	0.236652	2.3738	0.00422864	SEMA4F	downstream_gene_variant
10	BICF2P221274	65970655	A	G	0.274815	2.37303	0.00423617	MEIS1-ENSCAFG00000026704	intergenic_region
4	BICF2P882300	50773540	A	G	0.0799712	2.37244	0.0042419	ADRA1B-IL12B	intergenic_region
32	BICF2P678955	10818704	A	G	0.0615051	2.37175	0.00424868	SPARCL1	downstream_gene_variant
16	BICF2P953037	39814802	A	G	0.173631	2.37077	0.00425828	U6-ENSCAFG00000031006	intergenic_region
15	BICF2P360394	38551281	G	A	0.32853	2.37072	0.00425872	ANKS1B	intron_variant
21	BICF2G630658532	9711224	A	G	0.347983	2.37016	0.00426426	ENSCAFG00000025134-SNORA72	intergenic_region
13	BICF2G630609340	16807766	A	G	0.237032	2.36987	0.00426707	SLC30A8-MED30	intergenic_region
24	TIGRP2P311319_rs9246586	15001812	A	G	0.265512	2.36939	0.00427179	HAO1-BMP2	intergenic_region
12	TIGRP2P163310_rs8800105	36710790	G	A	0.402738	2.36896	0.00427606	ENSCAFG00000002667-COL12A1	intergenic_region
31	BICF2S23053387	31715794	C	A	0.164265	2.36868	0.00427881	CLDN14-SIM2	intergenic_region
10	BICF2P136377	65943806	A	G	0.231988	2.36839	0.00428166	MEIS1-ENSCAFG00000026704	intergenic_region
10	BICF2P497221	65955312	G	A	0.231988	2.36839	0.00428166	MEIS1-ENSCAFG00000026704	intergenic_region
6	BICF2P1175380	8891211	G	A	0.183983	2.36795	0.004286	TRIP6	downstream_gene_variant
15	BICF2P689284	52779481	G	A	0.314121	2.36736	0.00429181	RBM46-ENSCAFG00000008476	intergenic_region
6	BICF2S23652505	10762282	A	G	0.131844	2.36703	0.00429507	TMEM130-NPTX2	intergenic_region
7	BICF2P810214	29780253	G	A	0.0792507	2.36614	0.00430389	ENSCAFG00000027887-DPT	intergenic_region
7	BICF2P464381	32744200	A	G	0.478386	2.36421	0.00432308	RGS7-FH	intergenic_region
31	BICF2G630731874	13718896	A	T	0.262968	2.36394	0.00432573	U6-ENSCAFG00000031557	intergenic_region
12	TIGRP2P156834_rs8791406	12567352	A	C	0.172911	2.36363	0.00432879	TMEM63B	synonymous_variant
12	BICF2P645563	68587326	A	G	0.466138	2.36252	0.00433986	LAMA4	intron_variant
6	BICF2S23217563	66095723	A	G	0.447826	2.36246	0.00434048	U6-U12	intergenic_region
37	BICF2P769377	25376314	G	C	0.110951	2.36171	0.00434797	CYP27A1	intron_variant
14	BICF2P1150712	47535448	G	A	0.291066	2.361	0.00435509	SEPT7-EEPD1	intergenic_region
4	BICF2G630172806	81496331	G	A	0.231214	2.36049	0.00436027	ENSCAFG00000019017-ENSCAFG00000019023	intergenic_region
1	BICF2G630719454	37363764	A	G	0.21645	2.36043	0.00436086	GRM1	intron_variant
3	BICF2G630355828	88989230	G	A	0.369597	2.35977	0.00436743	SLIT2	intron_variant
10	BICF2P1265074	59524313	G	A	0.350434	2.35925	0.00437269	FANCL-BCL11A	intergenic_region
9	BICF2G630836158	37765579	G	A	0.074928	2.35826	0.00438271	ENSCAFG00000031869	intron_variant
1	BICF2P1016191	88981351	A	G	0.476912	2.35782	0.00438708	PGM5	intron_variant
4	BICF2S22912580	18610924	G	A	0.25	2.35777	0.00438759	LRRTM3-ENSCAFG00000024412	intergenic_region
27	BICF2S23410943	42251847	A	C	0.105339	2.35677	0.00439779	IQSEC3	intron_variant
15	BICF2S23229037	66299884	G	A	0.246398	2.35669	0.00439854	0	0
7	BICF2P1436700	25733140	G	A	0.329251	2.35632	0.00440233	PRDX6-TNFSF4	intergenic_region
19	BICF2S23534670	12583172	G	A	0.126801	2.35457	0.00442005	JADE1-ENSCAFG00000030590	intergenic_region
36	BICF2P1181603	16192796	A	G	0.256223	2.35451	0.00442067	SLC25A12	intron_variant
7	BICF2P278276	15565575	A	G	0.380403	2.35437	0.00442216	ZNF648-GLUL	intergenic_region
12	BICF2P887512	42273911	A	G	0.165706	2.35382	0.00442771	FAM46A	3_prime_UTR_variant
34	BICF2P1190726	5962412	A	T	0.465368	2.34998	0.00446702	ENSCAFG00000031045-MTRR	intergenic_region
6	BICF2P977588	36770244	G	A	0.0943804	2.34945	0.00447246	MGRN1-UBALD1	intergenic_region
4	BICF2S23728918	88164665	A	G	0.301153	2.34862	0.00448105	ANKH	intron_variant
12	TIGRP2P160335_rs9096705	24207899	G	C	0.161383	2.34819	0.00448548	BEND6	intron_variant
12	TIGRP2P170620_rs9184414	64911803	A	G	0.432997	2.34746	0.00449299	SCML4	intron_variant
35	BICF2P1392238	28051040	A	G	0.227666	2.34715	0.00449626	0	0
18	BICF2P568627	10001548	G	A	0.143786	2.34655	0.00450248	Y_RNA-U6	intergenic_region
18	BICF2G630690502	49336559	A	C	0.147695	2.34633	0.00450476	PPP6R3	intron_variant
29	BICF2G630632855	36788113	G	A	0.0945166	2.34558	0.00451249	SLC26A7-RUNX1T1	intergenic_region
16	BICF2P1287095	47597290	A	G	0.342219	2.34522	0.00451623	TENM3	intron_variant
21	BICF2P1113480	11583526	A	C	0.330692	2.34511	0.00451737	GRM5-ENSCAFG00000004384	intergenic_region
28	BICF2P917904	16325572	G	A	0.272334	2.34462	0.00452254	SLK	intron_variant
11	BICF2P1343522	58347609	A	G	0.207071	2.34356	0.00453356	GRIN3A	intron_variant
11	BICF2S23330011	54029961	A	G	0.169308	2.34209	0.00454898	FRMPD1	intron_variant
12	BICF2P624104	12731690	C	A	0.262248	2.33987	0.00457225	U6	downstream_gene_variant
17	BICF2G630222514	10929277	A	G	0.0504323	2.33934	0.00457786	ENSCAFG00000028075-NBAS	intergenic_region
17	BICF2G630222484	11004874	G	A	0.0504323	2.33934	0.00457786	ENSCAFG00000028075-NBAS	intergenic_region
36	BICF2S23228234	28678080	C	A	0.389769	2.33627	0.00461028	FSIP2-ZC3H15	intergenic_region
5	BICF2P1364834	11709571	A	G	0.110951	2.33534	0.00462017	UBASH3B-cfa-mir-99a-2	intergenic_region
33	BICF2S23448778	12387777	G	A	0.448127	2.33344	0.0046405	CBLB-ENSCAFG00000027807	intergenic_region
28	BICF2P238890	41937074	G	A	0.337176	2.3326	0.00464943	0	0
16	BICF2G630114647	35974623	A	G	0.448773	2.3298	0.00467952	ENSCAFG00000025394-ENSCAFG00000006745	intergenic_region
34	BICF2P326497	5613889	A	G	0.0504323	2.32963	0.00468131	ENSCAFG00000031045	downstream_gene_variant
3	TIGRP2P49969_rs8871623	68454861	A	G	0.125541	2.32936	0.0046843	3OST1-CLNK	intergenic_region
7	BICF2G630550026	10373593	A	G	0.270173	2.32907	0.00468736	DTL-PPP2R5A	intergenic_region
9	BICF2G630836268	37936717	A	G	0.065562	2.32795	0.00469944	RASL10B	upstream_gene_variant
21	BICF2G630659164	7339400	A	C	0.190202	2.32725	0.00470705	CCDC67-SLC36A4	intergenic_region
4	BICF2G630175986	85205146	A	G	0.159222	2.32608	0.00471972	CDH18-SNORA62	intergenic_region
26	BICF2P227304	25436480	A	G	0.378963	2.32596	0.00472108	ENSCAFG00000024720	intron_variant
3	BICF2G630361725	93970062	A	C	0.146465	2.32454	0.00473654	0	0
4	BICF2P712893	51293540	A	G	0.189481	2.3243	0.00473914	RNF145	intron_variant
16	BICF2G630843394	12074287	A	G	0.204611	2.32375	0.00474517	ENSCAFG00000030652-U6	intergenic_region
7	BICF2S23041291	18622814	A	G	0.149135	2.32259	0.00475786	IVNS1ABP-HMCN1	intergenic_region
36	TIGRP2P416162_rs8711127	5145590	A	G	0.469697	2.32224	0.00476171	BAZ2B	intron_variant
20	BICF2P491073	27801466	A	G	0.348703	2.32217	0.00476245	SYNPR	intron_variant
14	BICF2P743485	49851902	C	A	0.427954	2.32144	0.00477046	SNORD116-ENSCAFG00000003294	intergenic_region
4	BICF2S23311792	15973961	C	A	0.100865	2.32014	0.00478471	REEP3-CTNNA3	intergenic_region
14	BICF2P1362481	32079457	G	A	0.262248	2.32002	0.00478606	ENSCAFG00000002452-ENSCAFG00000002455	intergenic_region
32	BICF2P928136	26978204	G	A	0.172911	2.31999	0.00478645	TBCK	intron_variant
28	BICF2P912171	33528472	A	C	0.220461	2.31991	0.0047873	CPXM2	intron_variant
16	BICF2P1299193	19819303	A	G	0.484848	2.31889	0.00479855	ENSCAFG00000005174	intron_variant
20	BICF2P768103	28595379	C	A	0.409942	2.31859	0.00480182	CADPS	intron_variant
32	BICF2P1146448	29132178	G	A	0.168588	2.31819	0.00480627	COL25A1	intron_variant
28	BICF2G630265491	35466860	A	G	0.411765	2.31656	0.00482431	ADAM12	intron_variant
12	TIGRP2P156941_rs9154550	12707475	G	A	0.204052	2.31574	0.00483343	TCTE1	upstream_gene_variant
12	BICF2P874306	42627990	G	A	0.164493	2.31536	0.00483769	FAM46A-IBTK	intergenic_region
9	BICF2G630836177	37779346	A	G	0.064121	2.31532	0.00483816	CCL14	upstream_gene_variant
9	BICF2G630836211	37813264	C	G	0.064121	2.31532	0.00483816	CCL5	upstream_gene_variant
9	BICF2G630836219	37825061	G	A	0.064121	2.31532	0.00483816	C17orf66	5_prime_UTR_variant
5	BICF2P1310468	87780446	G	A	0.43732	2.31459	0.00484635	CDH8-ENSCAFG00000028545	intergenic_region
15	BICF2G630416990	67131920	A	G	0.399135	2.31451	0.00484714	0	0
1	BICF2S23712293	51775979	A	G	0.0670029	2.3145	0.00484725	ENSCAFG00000000770-QKI	intergenic_region
3	TIGRP2P55431_rs9116380	88893816	A	G	0.186599	2.31373	0.00485591	PACRGL	downstream_gene_variant
1	BICF2S22925266	100633549	A	G	0.478355	2.31218	0.00487323	ENSCAFG00000031784	upstream_gene_variant
6	TIGRP2P80294_rs9255675	22128687	A	C	0.332612	2.31173	0.00487831	CHP2	3_prime_UTR_variant
1	BICF2P503349	120434952	A	G	0.190751	2.31117	0.00488457	TSHZ3	intron_variant
29	BICF2S23245248	34747168	A	G	0.341499	2.31104	0.00488608	U6-ENSCAFG00000008943	intergenic_region
21	BICF2S23746000	14071457	A	G	0.15562	2.30991	0.00489878	TMEM126B-U6	intergenic_region
5	BICF2G630182500	34032870	A	G	0.175325	2.30965	0.00490175	STX8	intron_variant
18	BICF2P857729	46544094	A	G	0.210375	2.30886	0.00491071	KCNQ1	intron_variant
2	BICF2P294415	36400275	A	G	0.31268	2.30852	0.00491449	PCDHGC5	intron_variant
29	BICF2G630630528	34245357	A	G	0.384006	2.30843	0.00491554	MMP16-ENSCAFG00000029124	intergenic_region
24	BICF2P490445	30156007	A	G	0.378242	2.30705	0.00493115	PTPRT	intron_variant
1	BICF2P823389	87532748	A	G	0.0677233	2.30691	0.00493276	ENSCAFG00000028932-C9orf135	intergenic_region
21	BICF2S22924022	11064519	G	A	0.45245	2.30684	0.0049336	GRM5	intron_variant
8	BICF2P991250	11136911	G	A	0.115274	2.30675	0.00493454	ENSCAFG00000029524-ARHGAP5	intergenic_region
7	BICF2S23043416	55750174	A	C	0.252193	2.30515	0.00495275	NOL4	intron_variant
34	BICF2G630452949	35579182	A	G	0.194084	2.30383	0.00496783	TNIK	intron_variant
30	BICF2G630401652	29015321	A	G	0.134006	2.3035	0.00497169	ZNF609	intron_variant
5	BICF2S22938380	8897619	G	A	0.354467	2.30331	0.00497386	CHEK1	intron_variant
6	BICF2P908268	13951377	A	G	0.430836	2.3021	0.00498767	SDK1-CARD11	intergenic_region
17	BICF2G630204636	49054471	A	G	0.427233	2.30115	0.00499862	TET3	intron_variant
6	BICF2S23347682	68256055	A	T	0.118156	2.30007	0.00501101	ELTD1-U6	intergenic_region
29	BICF2G630630994	34767711	A	G	0.271614	2.29992	0.00501279	U6-ENSCAFG00000008943	intergenic_region
33	BICF2G630247621	11079553	A	G	0.425793	2.29858	0.00502827	ENSCAFG00000026602	downstream_gene_variant
38	TIGRP2P424571_rs9029826	18485459	A	G	0.126801	2.29834	0.00503107	PBX1	intron_variant
21	BICF2G630654260	15704857	G	A	0.358696	2.29808	0.00503406	DLG2	intron_variant
32	BICF2G630599285	9618701	A	G	0.0684438	2.29772	0.00503831	MAPK10	missense_variant
32	BICF2G630599277	9620862	C	G	0.0684438	2.29772	0.00503831	MAPK10	intron_variant
8	BICF2P89175	56086088	C	A	0.429395	2.29749	0.00504095	U6-ENSCAFG00000017323	intergenic_region
18	BICF2P1267876	9996030	A	G	0.143372	2.29744	0.00504149	Y_RNA-U6	intergenic_region
1	TIGRP2P4962_rs9134723	61382157	G	A	0.431556	2.29696	0.00504708	ENSCAFG00000000960-U6	intergenic_region
12	BICF2P171841	17582614	G	A	0.45245	2.29642	0.00505333	CRISP2	intron_variant
33	BICF2G630246650	9200532	G	A	0.105908	2.29578	0.00506086	7SK-ENSCAFG00000009682	intergenic_region
11	BICF2G630307429	73932576	G	A	0.39121	2.29563	0.00506255	ENSCAFG00000032755	intron_variant
17	BICF2S23239183	65030832	C	G	0.340318	2.29506	0.00506924	0	0
12	BICF2P831678	8418935	A	G	0.167867	2.295	0.00506986	KIF6	intron_variant
26	BICF2S2368845	20461129	A	G	0.0914986	2.29446	0.00507626	MIAT_exon5_3-ENSCAFG00000026840	intergenic_region
15	BICF2G630443418	13950232	A	C	0.10951	2.29425	0.00507871	DMBX1-ENSCAFG00000004242	intergenic_region
13	BICF2P601033	60482461	G	A	0.0698847	2.29414	0.00507998	SLC4A4	intron_variant
31	BICF2P1176740	32560801	C	A	0.466859	2.29336	0.0050891	DYRK1A	upstream_gene_variant
2	BICF2P1305300	41573503	A	G	0.179395	2.29312	0.00509185	PPP2R2B-STK32A	intergenic_region
13	BICF2G630610300	19748127	A	G	0.32853	2.29035	0.00512454	ENSCAFG00000000961-5S_rRNA	intergenic_region
12	BICF2P706785	66147357	G	A	0.235591	2.2889	0.00514159	CEP57L1-ENSCAFG00000029315	intergenic_region
11	BICF2P1293369	46216701	A	G	0.210678	2.28878	0.00514299	5S_rRNA-cfa-mir-876	intergenic_region
4	BICF2S22938930	19241111	A	G	0.402738	2.28876	0.0051433	HERC4	intron_variant
22	TIGRP2P297829_rs8506459	59922111	A	C	0.134921	2.28847	0.00514673	SOX1-ENSCAFG00000031412	intergenic_region
4	BICF2G63057780	8258918	A	G	0.139049	2.28499	0.00518812	TRIM67	synonymous_variant
10	BICF2P509550	62526738	G	A	0.277378	2.28321	0.00520945	EHBP1	intron_variant
21	BICF2S23715114	10214449	C	A	0.247118	2.28307	0.00521114	NAALAD2	intron_variant
26	BICF2P509571	27030275	G	A	0.373919	2.28242	0.00521889	ENSCAFG00000032706-ENSCAFG00000013587	intergenic_region
1	BICF2P1068000	103588996	A	G	0.289322	2.28219	0.00522165	ENSCAFG00000002723	intron_variant
21	BICF2G630658090	10617241	G	A	0.316282	2.28181	0.00522628	NOX4	intron_variant
20	BICF2P908983	34132662	A	G	0.12718	2.28096	0.00523653	ERC2	intron_variant
31	BICF2S23537847	27290589	G	A	0.0911722	2.28064	0.00524032	C21orf59	downstream_gene_variant
7	BICF2P1268962	20862189	A	G	0.440115	2.28048	0.00524223	FAM20B-RALGPS2	intergenic_region
12	BICF2P257319	66786263	T	A	0.0918836	2.28024	0.00524514	GPR6-WASF1	intergenic_region
5	BICF2P1182500	26923050	A	G	0.261527	2.28019	0.00524577	GRIA4-CASP4	intergenic_region
6	BICF2S23729890	11375391	T	A	0.17219	2.28014	0.00524634	ENSCAFG00000015477	intron_variant
23	BICF2G630379357	26492544	A	G	0.0958213	2.27823	0.00526945	OXNAD1	intron_variant
7	BICF2P1220643	14965844	A	C	0.332357	2.27817	0.00527022	CACNA1E	intron_variant
1	BICF2P872985	23005626	C	A	0.0842939	2.27773	0.00527553	DCC-ENSCAFG00000030017	intergenic_region
4	BICF2P56204	57227595	G	A	0.488473	2.27584	0.00529856	NMUR2-GLRA1	intergenic_region
16	BICF2P1442214	39950156	A	G	0.206772	2.27358	0.00532628	U6-ENSCAFG00000031006	intergenic_region
12	TIGRP2P161562_rs8916539	30006646	A	G	0.427746	2.27295	0.00533402	U2-ENSCAFG00000002522	intergenic_region
34	BICF2P940082	4101768	A	G	0.0808081	2.27202	0.00534536	FAM173B-7SK	intergenic_region
5	BICF2S23650339	8849907	C	A	0.376623	2.27185	0.00534755	ACRV1	intron_variant
1	BICF2G630790065	97351649	A	G	0.426513	2.27033	0.0053662	SPIN1	downstream_gene_variant
30	BICF2S23315057	9875733	A	G	0.110231	2.26933	0.00537866	UBR1	intron_variant
31	BICF2P798072	10412312	A	G	0.148415	2.26912	0.00538127	ENSCAFG00000007980-ENSCAFG00000007984	intergenic_region
6	BICF2S2316921	29604620	A	G	0.213256	2.26865	0.00538699	ENSCAFG00000031194-ENSCAFG00000029951	intergenic_region
33	BICF2P962554	11990211	G	A	0.394092	2.26864	0.00538722	CBLB-ENSCAFG00000027807	intergenic_region
6	BICF2P85413	73141149	A	G	0.45671	2.26842	0.00538986	7SK-NEGR1	intergenic_region
14	BICF2S2372933	35071338	C	A	0.111111	2.26816	0.00539317	ABCB5-U6	intergenic_region
5	BICF2P94109	34157574	G	A	0.302309	2.26522	0.00542974	USP43	intron_variant
1	BICF2S2294062	75615522	A	G	0.204611	2.26517	0.00543033	KIF27	intron_variant
6	BICF2S22919682	70389307	G	A	0.40634	2.26491	0.00543358	ST6GALNAC3-ASB17	intergenic_region
13	BICF2G630608012	15099980	G	A	0.260086	2.26419	0.00544263	TRPS1	intron_variant
20	BICF2S23712145	10478031	A	G	0.159913	2.26418	0.00544279	GRM7	intron_variant
1	BICF2P555035	64617175	G	A	0.223343	2.26313	0.00545589	U6-HEY2	intergenic_region
1	BICF2P989675	64623878	A	G	0.223343	2.26313	0.00545589	U6-HEY2	intergenic_region
28	BICF2P971747	9316343	A	G	0.118876	2.26239	0.00546527	ENSCAFG00000008439	intron_variant
30	BICF2G630408536	20100103	A	G	0.455331	2.26149	0.0054766	UNC13C	downstream_gene_variant
17	TIGRP2P230298_rs9212829	39375293	G	A	0.142651	2.26128	0.00547919	ENSCAFG00000031333-SFTPB	intergenic_region
31	BICF2P509053	38754331	A	G	0.147908	2.26102	0.0054825	ADARB1	intron_variant
21	BICF2G630658743	8053888	G	A	0.306196	2.261	0.00548278	FAT3	intron_variant
11	BICF2S23159756	36283882	G	A	0.279326	2.2602	0.00549289	ENSCAFG00000032301-BNC2	intergenic_region
13	BICF2S23624321	52474635	C	A	0.394092	2.25895	0.00550868	U6-ENSCAFG00000032523	intergenic_region
4	BICF2G630172752	81475566	G	A	0.161616	2.2589	0.00550938	ENSCAFG00000019017-ENSCAFG00000019023	intergenic_region
12	BICF2P1326357	26266309	C	A	0.195245	2.25864	0.00551267	KHDRBS2-ENSCAFG00000002473	intergenic_region
1	BICF2P259582	65110552	G	A	0.23487	2.25854	0.00551391	TRMT11-CENPW	intergenic_region
28	BICF2P505231	28412591	A	G	0.0886167	2.25704	0.00553302	RAB11FIP2	downstream_gene_variant
18	BICF2P1333141	27636108	T	A	0.354467	2.25685	0.00553535	7SK-U1	intergenic_region
15	BICF2G630443401	13961032	G	A	0.0994236	2.25649	0.00553995	DMBX1-ENSCAFG00000004242	intergenic_region
25	BICF2S23135796	48992407	G	A	0.35879	2.25569	0.00555019	ASB1-TWIST2	intergenic_region
4	BICF2P908208	40401547	A	G	0.219741	2.25506	0.00555833	FBXW11-SMIM23	intergenic_region
1	BICF2P1234455	87170654	A	C	0.119597	2.25482	0.00556134	KLF9-SMC5	intergenic_region
17	BICF2P340384	39412459	G	A	0.154401	2.25439	0.00556688	ENSCAFG00000031333-SFTPB	intergenic_region
20	BICF2P462156	32754282	G	A	0.263689	2.25409	0.00557067	SLMAP-ENSCAFG00000027611	intergenic_region
7	BICF2P484843	48885877	A	G	0.0619597	2.2531	0.00558339	ENSCAFG00000017739	upstream_gene_variant
12	G731f67S101	24593050	A	C	0.259019	2.25284	0.00558682	PRIM2	intron_variant
9	BICF2P947825	29904024	A	G	0.119597	2.25102	0.00561021	U6-7SK	intergenic_region
1	BICF2P582972	65149894	A	G	0.237374	2.25092	0.00561157	TRMT11-CENPW	intergenic_region
1	BICF2P302670	65889367	A	G	0.417749	2.25062	0.00561536	RSPO3	intron_variant
32	BICF2G630594572	20818457	A	G	0.256484	2.25048	0.00561723	TSPAN5	intron_variant
18	BICF2P111891	48735682	G	A	0.231268	2.25031	0.00561934	CCND1-TPCN2	intergenic_region
18	TIGRP2P255169_rs9193849	48737133	G	A	0.231268	2.25031	0.00561934	CCND1-TPCN2	intergenic_region
18	BICF2P578328	48773543	C	A	0.231268	2.25031	0.00561934	CCND1-TPCN2	intergenic_region
12	BICF2P293983	29078487	A	G	0.0533141	2.24941	0.00563106	ENSCAFG00000023580-SNORA62	intergenic_region
11	BICF2G630304317	63222505	G	A	0.348703	2.24941	0.00563109	ENSCAFG00000026792-ACTL7B	intergenic_region
33	BICF2P238800	15605908	A	G	0.402597	2.24939	0.00563127	ENSCAFG00000010335-PVRL3	intergenic_region
1	BICF2P387293	93984526	A	G	0.39121	2.24921	0.00563366	ERMP1-SPATA31E1	intergenic_region
28	BICF2S23253999	19085030	T	A	0.139912	2.24881	0.00563882	SORCS1-U4	intergenic_region
35	BICF2P330952	11428274	G	A	0.12464	2.24858	0.00564178	U6-HIVEP1	intergenic_region
6	BICF2G630572402	68926540	A	G	0.500722	2.24833	0.0056451	FUBP1	intron_variant
4	TIGRP2P63464_rs8770552	55672489	A	G	0.483357	2.24732	0.00565823	FAM114A2-GRIA1	intergenic_region
6	BICF2S23329890	14392873	G	A	0.248559	2.2466	0.0056676	GNA12	intron_variant
5	BICF2P720245	12669075	G	A	0.301153	2.24643	0.00566986	SORL1-SC5D	intergenic_region
7	BICF2P758526	25318558	G	C	0.440115	2.24458	0.00569403	SERPINC1	upstream_gene_variant
26	BICF2P992425	34908229	A	G	0.443804	2.24418	0.00569926	PCDH15-ENSCAFG00000015550	intergenic_region
28	BICF2G630269062	24794682	A	G	0.45389	2.24372	0.0057053	NHLRC2-ADRB1	intergenic_region
14	BICF2S23117654	48841157	G	A	0.302594	2.24295	0.00571548	ELMO1-GPR141	intergenic_region
6	BICF2G630570756	79178284	A	C	0.473266	2.24173	0.0057315	0	0
9	BICF2G630834299	33895347	G	A	0.398415	2.24146	0.0057351	YPEL2	intron_variant
3	BICF2G630340077	44543893	A	G	0.245677	2.24132	0.00573692	NR2F2-ENSCAFG00000026734	intergenic_region
4	BICF2P83308	20010345	G	A	0.345599	2.24116	0.00573911	STOX1	upstream_gene_variant
28	BICF2G630270313	23497732	A	G	0.0979827	2.24098	0.00574149	ZDHHC6	upstream_gene_variant
17	BICF2S23757441	48459041	G	A	0.409222	2.24064	0.00574592	U2-SEMA4F	intergenic_region
35	BICF2P784529	6016050	A	G	0.451009	2.24019	0.0057519	FARS2-NRN1	intergenic_region
1	BICF2S23720329	29156678	G	A	0.445965	2.23816	0.0057788	MAP3K5	intron_variant
11	BICF2P1253535	55248320	G	A	0.157781	2.23675	0.0057976	ENSCAFG00000031489	synonymous_variant
26	BICF2G630799764	22237133	G	A	0.428674	2.23672	0.00579801	ENSCAFG00000011954-ZNRF3	intergenic_region
9	BICF2S23017379	58938069	G	A	0.394813	2.2364	0.00580236	DENND1A	intron_variant
16	BICF2P632977	27506251	A	G	0.476225	2.23588	0.00580925	GOT1L1	intron_variant
37	BICF2P961555	24146036	G	A	0.24531	2.23481	0.00582355	Pinc-ENSCAFG00000032371	intergenic_region
23	BICF2G630367403	49603786	G	A	0.486311	2.23435	0.00582973	GMPS	intron_variant
12	BICF2P104860	32447914	G	A	0.167867	2.23382	0.0058369	ENSCAFG00000002548	upstream_gene_variant
29	BICF2S2341391	18619219	A	G	0.294669	2.23316	0.00584577	ENSCAFG00000007660-SULF1	intergenic_region
15	BICF2G630434649	30578070	G	A	0.178674	2.23271	0.00585181	ATP2B1	intron_variant
33	BICF2P879471	15909680	G	A	0.129683	2.23212	0.00585974	PVRL3	intron_variant
4	BICF2G630177258	86457147	A	G	0.309798	2.23117	0.00587256	BASP1-FAM134B	intergenic_region
25	BICF2P1461096	49858895	C	G	0.208213	2.2309	0.00587628	ROMO1-NDUFA10	intergenic_region
25	TIGRP2P328865_rs8709447	34874565	A	G	0.293948	2.23042	0.0058828	SLC39A14	upstream_gene_variant
7	BICF2P1441020	18036740	A	G	0.12536	2.22921	0.00589914	FAM129A	intron_variant
7	TIGRP2P91720_rs8552372	18044844	C	A	0.12536	2.22921	0.00589914	FAM129A	intron_variant
20	BICF2P936439	37615435	A	G	0.186147	2.22916	0.00589978	POC1A	intron_variant
5	BICF2P1331127	26933123	A	G	0.270132	2.22914	0.00590014	GRIA4-CASP4	intergenic_region
12	BICF2P132258	36145500	A	C	0.28355	2.22888	0.00590361	CD109-ENSCAFG00000002665	intergenic_region
20	BICF2P797395	36844754	A	C	0.0800866	2.22827	0.00591192	RFT1-SFMBT1	intergenic_region
3	BICF2G630354004	87098004	G	A	0.121758	2.2278	0.00591836	GBA3	intron_variant
21	BICF2G630659116	7365425	G	A	0.389769	2.22731	0.00592501	CCDC67-SLC36A4	intergenic_region
21	BICF2G630659099	7373719	A	G	0.389769	2.22731	0.00592501	CCDC67-SLC36A4	intergenic_region
23	BICF2P409179	39837652	A	G	0.178674	2.22635	0.00593813	C3orf58-ENSCAFG00000008047	intergenic_region
6	BICF2G630570319	79661399	A	G	0.315562	2.22602	0.00594261	0	0
3	BICF2G630338666	40892957	A	G	0.115994	2.22509	0.00595534	ADAMTS17	intron_variant
1	BICF2S23746077	47388140	A	G	0.254323	2.22367	0.00597485	SNX9	intron_variant
1	BICF2P127308	103514982	A	G	0.128963	2.22278	0.00598717	ENSCAFG00000029928	upstream_gene_variant
1	BICF2P165361	103563716	G	A	0.128963	2.22278	0.00598717	ENSCAFG00000002723	intron_variant
1	BICF2P496343	103644528	A	G	0.128963	2.22278	0.00598717	cfa-mir-371-ENSCAFG00000030128	intergenic_region
35	TIGRP2P404552_rs8905682	4279116	G	A	0.386167	2.22211	0.00599642	PRPF4B	intron_variant
22	BICF2G630326480	29466103	G	A	0.299265	2.22196	0.0059984	LMO7	intron_variant
2	BICF2P20216	13139725	G	A	0.230548	2.22133	0.00600712	U6-ENSCAFG00000032136	intergenic_region
26	BICF2G630803502	16814254	A	G	0.103746	2.22109	0.00601043	HNF1	intron_variant
20	BICF2P492693	40866500	G	A	0.334776	2.2209	0.00601314	ENSCAFG00000029616-MAP4	intergenic_region
38	BICF2S22931370	25898545	A	G	0.476945	2.22031	0.00602123	0	0
4	BICF2P852817	53279941	G	A	0.422911	2.21856	0.00604563	SGCD	intron_variant
35	TIGRP2P407860_rs8791075	18711639	G	A	0.498559	2.21851	0.00604627	ID4-ENSCAFG00000031539	intergenic_region
1	BICF2G630720158	38384151	A	T	0.376801	2.2178	0.00605621	STXBP5	intron_variant
1	BICF2G630720165	38389305	A	G	0.376801	2.2178	0.00605621	STXBP5	intron_variant
17	BICF2P176834	56778467	A	C	0.28098	2.21741	0.00606157	ENSCAFG00000030875	intron_variant
17	BICF2S23632368	20496172	C	G	0.2886	2.21637	0.00607611	DRC1	intron_variant
30	BICF2P1400870	17434760	C	G	0.322511	2.21541	0.00608967	LYSMD2-TMOD2	intergenic_region
5	BICF2S23346280	18487145	C	A	0.157287	2.21466	0.00610021	CADM1-ENSCAFG00000026790	intergenic_region
1	TIGRP2P17898_rs9244221	27332052	G	A	0.152738	2.21456	0.00610158	U6-ENSCAFG00000026990	intergenic_region
11	BICF2P815753	61414660	A	G	0.304755	2.21452	0.00610206	FKTN	intron_variant
8	BICF2S23533219	22725138	C	A	0.313401	2.21329	0.00611947	ENSCAFG00000014093-U6	intergenic_region
15	BICF2G630433442	32320032	A	T	0.365801	2.21289	0.00612512	ENSCAFG00000006152-BTG1	intergenic_region
25	BICF2S22948336	23041247	G	A	0.401297	2.2126	0.00612921	ENSCAFG00000007798	intron_variant
7	BICF2G63086496	81426621	A	T	0.0979827	2.21064	0.00615691	0	0
38	BICF2G63066813	25757348	G	A	0.286744	2.20989	0.00616747	0	0
11	BICF2P460649	49532805	G	A	0.325397	2.20927	0.00617627	ENSCAFG00000001742-ACO1	intergenic_region
13	BICF2G630614121	24409046	C	A	0.433718	2.20902	0.00617987	FAM84B-U6	intergenic_region
38	BICF2S23632352	18542570	C	A	0.280664	2.20786	0.00619647	PBX1	intron_variant
19	BICF2S23740315	8653023	A	G	0.425793	2.20692	0.00620987	ENSCAFG00000003779-ENSCAFG00000003785	intergenic_region
3	BICF2G630701035	15618558	G	A	0.320087	2.20545	0.00623096	FAM172A	intron_variant
17	BICF2G630218870	15816594	A	G	0.074928	2.20544	0.00623104	C2orf43-APOB	intergenic_region
26	BICF2S23355909	11363533	A	G	0.445965	2.20393	0.0062527	RBM19-TBX5	intergenic_region
31	BICF2P630812	36062141	A	G	0.148415	2.20375	0.00625529	ENSCAFG00000030700-RIPK4	intergenic_region
8	BICF2P17077	57199568	A	G	0.0533141	2.20338	0.00626059	ENSCAFG00000017325-FLRT2	intergenic_region
21	BICF2G630659220	7276975	A	G	0.179395	2.2021	0.00627912	CCDC67	intron_variant
34	BICF2G630451433	38496219	C	A	0.106628	2.20063	0.00630039	NLGN1-7SK	intergenic_region
4	BICF2P836304	23091582	A	G	0.283141	2.20054	0.00630177	MICU1	intron_variant
20	BICF2P897521	34012935	A	G	0.278098	2.20039	0.00630385	ERC2	intron_variant
36	BICF2P1086980	6672215	G	A	0.182277	2.20012	0.00630781	RBMS1-TANK	intergenic_region
3	BICF2G630705602	32584223	G	C	0.0914986	2.2001	0.00630805	OCA2	intron_variant
38	BICF2S23126165	3017351	A	G	0.275937	2.19995	0.00631026	ENSCAFG00000010290-U6	intergenic_region
8	BICF2P283228	19750279	G	A	0.074928	2.19964	0.0063148	LRFN5-U6	intergenic_region
20	BICF2S23317599	9752207	A	G	0.115994	2.19923	0.00632073	LMCD1-GRM7	intergenic_region
16	BICF2S23160052	19762270	A	G	0.074928	2.19899	0.00632427	UBE3C-ENSCAFG00000005174	intergenic_region
6	TIGRP2P77653_rs9032601	11569936	G	A	0.329971	2.19859	0.00633002	CYTH3	intron_variant
4	BICF2P36282	30849864	G	A	0.324207	2.19765	0.00634377	SH2D4B-5S_rRNA	intergenic_region
13	BICF2G630604277	9876033	A	G	0.279539	2.19613	0.00636601	NUDCD1	intron_variant
11	BICF2S2355132	72852967	A	G	0.113112	2.19588	0.0063697	BRINP1-RPL7	intergenic_region
6	BICF2S23121085	28938587	A	G	0.48487	2.19474	0.00638642	MKL2	intron_variant
25	BICF2G63094997	28660137	C	A	0.268421	2.19442	0.00639117	HMBOX1-INTS9	intergenic_region
26	BICF2P1148613	25964045	G	A	0.235591	2.1943	0.00639299	ENSCAFG00000030602-ENSCAFG00000032078	intergenic_region
1	BICF2P270859	25003827	A	G	0.335735	2.19423	0.00639396	LDLRAD4-MOXD1	intergenic_region
26	BICF2S22911842	23967328	G	A	0.309078	2.19397	0.0063978	MORC2	intron_variant
4	BICF2S23056008	53697581	A	G	0.308357	2.1937	0.00640174	SGCD-ENSCAFG00000030235	intergenic_region
26	BICF2P30954	37170546	A	G	0.385281	2.19363	0.00640275	ENSCAFG00000015602-U6	intergenic_region
15	BICF2P1339574	24628113	G	A	0.399856	2.19269	0.00641663	TMTC2	upstream_gene_variant
8	BICF2P481494	72968861	G	A	0.353026	2.19178	0.00643008	ENSCAFG00000030258	intron_variant
20	TIGRP2P273234_rs8866107	26918937	G	A	0.340058	2.19177	0.00643026	PRICKLE2	intron_variant
14	BICF2G630528092	40601429	A	G	0.45671	2.19151	0.00643416	ENSCAFG00000017837-ENSCAFG00000002977	intergenic_region
22	BICF2P583278	16377554	G	A	0.185159	2.19115	0.00643943	ENSCAFG00000023746	intron_variant
34	BICF2P240887	24135600	A	G	0.435879	2.19111	0.0064401	FGF12-MB21D2	intergenic_region
6	BICF2S2356387	45565916	C	A	0.231988	2.19102	0.00644133	5S_rRNA-ENSCAFG00000028653	intergenic_region
33	BICF2S23448293	24337179	A	C	0.419308	2.19063	0.0064472	STXBP5L	intron_variant
18	BICF2P1089908	24601562	A	C	0.287464	2.19039	0.0064507	ENSCAFG00000031180	intron_variant
22	BICF2P751726	16337468	C	A	0.286744	2.18947	0.00646439	DIAPH3-ENSCAFG00000023746	intergenic_region
35	BICF2G630775467	20851141	A	C	0.321376	2.18947	0.00646439	PRL-5S_rRNA	intergenic_region
4	BICF2G630169242	76295434	A	G	0.0731884	2.18944	0.00646487	ENSCAFG00000018956-U6	intergenic_region
24	TIGRP2P312094_rs8898534	19359678	A	G	0.270173	2.18934	0.0064664	U6	upstream_gene_variant
16	BICF2G630113752	34765565	C	A	0.503602	2.18921	0.00646823	ENSCAFG00000006566-ENSCAFG00000006574	intergenic_region
30	BICF2G630397694	38682133	C	A	0.465418	2.18779	0.00648941	ODF3L1-LINGO1	intergenic_region
5	BICF2S23136398	20488146	C	A	0.298271	2.18601	0.00651606	NCAM1-U4	intergenic_region
13	BICF2S2374162	58627957	A	G	0.0936599	2.18598	0.00651656	TMPRSS11F-TMPRSS11B	intergenic_region
25	BICF2P333555	42440825	A	T	0.402738	2.18558	0.00652252	SP110	intron_variant
21	BICF2P267640	11557751	A	G	0.334294	2.18511	0.00652968	GRM5-ENSCAFG00000004384	intergenic_region
37	BICF2P1101412	20096814	A	C	0.309078	2.18453	0.00653839	ERBB4-IKZF2	intergenic_region
7	BICF2S22910955	77719357	A	G	0.438865	2.18404	0.00654577	CIDEA-TUBB6	intergenic_region
3	BICF2P462755	92618508	A	G	0.402738	2.18253	0.00656858	0	0
20	BICF2P550967	54362981	A	G	0.221902	2.18051	0.00659924	SAFB	intron_variant
21	BICF2P961274	11020874	C	A	0.460375	2.17902	0.00662191	GRM5	intron_variant
18	BICF2S23355688	34183810	A	C	0.394813	2.17822	0.00663412	KIAA1549L	intron_variant
34	BICF2P1438800	4124182	A	G	0.0814121	2.17718	0.00664992	FAM173B-7SK	intergenic_region
34	BICF2P1441305	4131355	A	G	0.0814121	2.17718	0.00664992	FAM173B-7SK	intergenic_region
34	BICF2G630461658	22506485	A	G	0.367435	2.17696	0.00665336	TMEM207-IL1RAP	intergenic_region
33	BICF2P1117810	12380027	A	G	0.163295	2.17644	0.00666137	CBLB-ENSCAFG00000027807	intergenic_region
6	BICF2P272179	28919275	A	G	0.469741	2.17614	0.00666592	MKL2	intron_variant
6	BICF2P545493	28923498	G	A	0.469741	2.17614	0.00666592	MKL2	intron_variant
6	BICF2P545494	28923516	A	G	0.469741	2.17614	0.00666592	MKL2	intron_variant
6	BICF2P288170	28927711	A	G	0.469741	2.17614	0.00666592	MKL2	intron_variant
16	BICF2P419232	39825583	A	G	0.180836	2.17547	0.00667614	U6-ENSCAFG00000031006	intergenic_region
6	TIGRP2P77808_rs8624745	11984193	A	G	0.502161	2.17541	0.00667716	ENSCAFG00000015816	intron_variant
7	BICF2P262369	48441148	C	A	0.347262	2.17444	0.00669207	U6-ENSCAFG00000005666	intergenic_region
24	BICF2S23645926	37994765	G	A	0.373919	2.17438	0.00669296	ENSCAFG00000011738-ENSCAFG00000029556	intergenic_region
20	BICF2G630233156	23820780	G	A	0.176856	2.17362	0.00670472	ENSCAFG00000006583-SUCLG2	intergenic_region
38	BICF2G63065650	26708357	G	A	0.334055	2.17253	0.00672153	0	0
4	BICF2P1018431	72004044	A	G	0.0881924	2.17187	0.00673182	GLAST	intron_variant
18	TIGRP2P253389_rs8976010	46131406	G	A	0.422799	2.17175	0.00673357	TNNT3	upstream_gene_variant
17	BICF2P1334806	66945762	G	A	0.152017	2.17141	0.00673884	0	0
18	BICF2P573088	25324934	T	A	0.182997	2.17141	0.00673885	SEPT14-SCGB1C1	intergenic_region
13	BICF2P852106	4218309	A	C	0.0952381	2.17113	0.00674325	KLF10	synonymous_variant
2	BICF2G630677088	10603100	A	G	0.183718	2.16951	0.00676854	ENSCAFG00000004186	intron_variant
19	BICF2S23622875	20541665	A	C	0.461095	2.16924	0.00677272	AMER3-U6	intergenic_region
9	BICF2G630835711	37020059	A	T	0.426513	2.16913	0.00677437	ACACA	intron_variant
9	BICF2G630835732	37035203	A	G	0.426513	2.16913	0.00677437	ACACA	intron_variant
4	BICF2G63057670	7844211	G	A	0.29755	2.16862	0.00678242	DISC1-ENSCAFG00000030982	intergenic_region
2	BICF2S23644479	74382174	G	A	0.209235	2.16815	0.00678975	LDLRAP1-TMEM57	intergenic_region
22	BICF2G630321068	20431909	G	A	0.178674	2.16786	0.00679424	ENSCAFG00000027940-U6	intergenic_region
15	BICF2G630435150	29521660	G	A	0.127522	2.16701	0.00680761	TMTC3-KITLG	intergenic_region
24	BICF2G630508326	16162566	A	C	0.372478	2.16679	0.00681094	GPCPD1	intron_variant
12	TIGRP2P159803_rs9007797	22418034	A	C	0.116162	2.16552	0.00683098	FAM83B-U6	intergenic_region
8	BICF2S23327832	45347966	A	G	0.092219	2.16339	0.00686458	SIPA1L1-RGS6	intergenic_region
5	BICF2P901531	13801889	G	A	0.111111	2.16285	0.00687299	OAF-TRIM29	intergenic_region
14	BICF2G630523253	17062620	A	G	0.480519	2.16248	0.00687889	FZD1-MTERF	intergenic_region
17	TIGRP2P233237_rs9002685	48938665	A	G	0.329251	2.16194	0.0068874	BOLA3	upstream_gene_variant
11	BICF2P862026	58254418	A	G	0.146974	2.16171	0.00689116	RNF20	intron_variant
30	BICF2P431530	31447878	G	A	0.0987032	2.16031	0.00691338	IQCH	intron_variant
29	BICF2S23231264	25776594	A	G	0.46902	2.15972	0.00692272	U6-ENSCAFG00000003489	intergenic_region
2	BICF2S23542440	56833656	A	G	0.2817	2.15916	0.00693169	ARHGEF28-ENC1	intergenic_region
13	BICF2P1014054	42353912	A	G	0.26513	2.15848	0.00694252	GABRG1-GABRA2	intergenic_region
20	BICF2G630233104	23666600	A	G	0.246398	2.15789	0.00695199	ENSCAFG00000006583-SUCLG2	intergenic_region
12	TIGRP2P159752_rs8538234	22276674	C	A	0.278098	2.15684	0.00696884	FAM83B	intron_variant
23	BICF2G630391772	9395717	G	A	0.185159	2.15678	0.0069698	MYRIP	intron_variant
4	BICF2S23619899	70775755	C	A	0.206772	2.15577	0.00698607	U6-GDNF	intergenic_region
16	BICF2P726769	41845896	A	G	0.128242	2.15564	0.00698815	ENSCAFG00000028470-ENSCAFG00000028501	intergenic_region
14	BICF2P479412	21845026	G	A	0.337176	2.1552	0.00699514	ENSCAFG00000002184-Evf1_1	intergenic_region
17	BICF2P115162	33902568	C	A	0.121212	2.15487	0.00700059	EML4	intron_variant
5	BICF2S23212122	32486180	C	A	0.426407	2.15359	0.0070212	SENP3	upstream_gene_variant
21	BICF2G630657124	12261978	A	T	0.31196	2.15355	0.00702181	U6-TMEM135	intergenic_region
11	BICF2P1101477	36353483	G	A	0.481962	2.15325	0.00702667	ENSCAFG00000032301-BNC2	intergenic_region
3	BICF2G630361729	93988514	T	A	0.139769	2.15286	0.00703306	0	0
17	BICF2G630215525	27111794	C	A	0.0727666	2.1526	0.00703717	FAM98A-ENSCAFG00000005880	intergenic_region
25	BICF2P932252	33680740	A	C	0.257225	2.15196	0.00704755	U6-NKX2-6	intergenic_region
7	BICF2S2329066	8856066	A	G	0.403458	2.15132	0.00705797	SERTAD4	upstream_gene_variant
15	BICF2P512996	20963421	C	A	0.157061	2.1513	0.00705828	NAV3-ENSCAFG00000005762	intergenic_region
17	BICF2G630206000	47784758	C	A	0.439481	2.15032	0.00707431	MRPL19-EVA1A	intergenic_region
16	BICF2P1091785	47711746	A	G	0.180115	2.1498	0.00708279	TENM3	intron_variant
23	BICF2G630364122	52607541	A	C	0.180115	2.14952	0.00708722	0	0
24	BICF2P628432	3451645	A	G	0.409222	2.14835	0.00710647	RIN2	intron_variant
12	BICF2P869737	26475390	G	A	0.369597	2.14811	0.00711035	ENSCAFG00000006053-LGSN	intergenic_region
3	BICF2S23761662	29149439	G	A	0.0799712	2.14777	0.00711584	WDR41	intron_variant
26	BICF2G630797463	24426257	A	G	0.433718	2.14618	0.00714197	SFI1	intron_variant
1	BICF2P1224350	68376222	A	C	0.04683	2.14618	0.00714205	ARHGAP18-L3MBTL3	intergenic_region
34	BICF2G630455144	33034358	A	G	0.0864553	2.14575	0.00714905	GOLIM4-ENSCAFG00000014605	intergenic_region
35	BICF2S23411269	19609894	A	G	0.149135	2.14535	0.00715568	CDKAL1	intron_variant
4	TIGRP2P67500_rs8618100	87226646	C	A	0.0735931	2.14513	0.00715924	MARCH11	intron_variant
28	BICF2P183309	28784949	A	G	0.0533141	2.14412	0.00717589	FAM204A-PRLHR	intergenic_region
6	BICF2P439682	29459077	A	G	0.178211	2.14344	0.00718719	ENSCAFG00000031194-ENSCAFG00000029951	intergenic_region
18	BICF2S2328870	22874440	A	G	0.134006	2.1433	0.00718944	PCLO-SEMA3E	intergenic_region
2	BICF2P1198158	74413818	A	G	0.192363	2.14318	0.00719156	TMEM57	intron_variant
25	BICF2P283247	42550271	G	A	0.458934	2.14312	0.00719243	SP140-ENSCAFG00000010717	intergenic_region
12	BICF2P560555	17855857	C	A	0.103026	2.14221	0.00720757	CBD111-7SK	intergenic_region
8	BICF2S23913443	44275476	A	G	0.139049	2.1414	0.00722111	ADAM20-MED6	intergenic_region
21	BICF2G630657617	11532394	G	A	0.112392	2.1413	0.00722266	GRM5-ENSCAFG00000004384	intergenic_region
4	BICF2P594596	32661632	A	G	0.0930736	2.14023	0.00724049	CCSER2	intron_variant
30	BICF2S23351797	24941980	A	G	0.29683	2.13922	0.00725732	FOXB1-ANXA2	intergenic_region
23	BICF2G630363119	53605497	A	G	0.380403	2.13841	0.00727092	0	0
17	BICF2G630218695	15998903	G	A	0.315562	2.13832	0.00727244	TDRD15	intron_variant
10	BICF2S23232095	70347403	G	A	0.362392	2.13773	0.00728236	0	0
16	BICF2G630115238	37594687	A	G	0.146974	2.13764	0.00728389	SGCZ	intron_variant
39	BICF2P637189	4582559	A	C	0.185879	2.13736	0.00728851	0	0
7	BICF2P701615	32765899	G	A	0.0865801	2.13724	0.0072905	RGS7-FH	intergenic_region
10	BICF2G630667553	15257061	A	G	0.169308	2.13683	0.00729739	7SK-ATXN7L3B	intergenic_region
29	TIGRP2P366361_rs9127921	21801533	A	G	0.190922	2.13666	0.0073003	ENSCAFG00000008012-U6	intergenic_region
3	TIGRP2P50626_rs8682637	71272924	G	A	0.0711176	2.13557	0.00731864	JAKMIP1	intron_variant
18	BICF2P415900	26121674	A	C	0.386167	2.13537	0.00732195	HSD17B12-cfa-mir-129-2	intergenic_region
28	BICF2P964985	11350718	G	A	0.289625	2.13465	0.00733417	KCNQ1DN-R3HCC1L	intergenic_region
16	BICF2G630846862	17508979	G	A	0.334294	2.13455	0.00733578	ENSCAFG00000005001-DPP6	intergenic_region
16	BICF2G630846875	17517692	A	G	0.334294	2.13455	0.00733578	ENSCAFG00000005001-DPP6	intergenic_region
31	BICF2G630737882	27348165	A	G	0.199568	2.13305	0.00736127	SYNJ1	intron_variant
6	BICF2S23112733	28902499	A	G	0.46902	2.13236	0.00737291	cfa-mir-193b-MKL2	intergenic_region
23	BICF2P275539	30840515	C	G	0.272334	2.13118	0.00739306	SLCO2A1	intron_variant
24	BICF2G630506039	18820076	A	G	0.471182	2.13066	0.00740186	TGM3-STK35	intergenic_region
3	BICF2G630705409	32342708	A	G	0.426513	2.12984	0.00741589	TUBGCP5	upstream_gene_variant
25	BICF2G630157937	52285112	G	A	0.444524	2.12974	0.00741753	0	0
3	BICF2P228434	89218315	G	A	0.240634	2.12973	0.00741776	SLIT2	intron_variant
12	BICF2P703899	22259226	A	C	0.302594	2.12751	0.00745571	FAM83B	intron_variant
23	BICF2S23619360	45296344	A	G	0.397547	2.12745	0.00745677	FAM194A	intron_variant
6	BICF2S23029673	11690964	G	A	0.201729	2.12725	0.00746018	FAM220A	downstream_gene_variant
28	BICF2G630276489	11228621	G	A	0.309942	2.12691	0.00746606	CRTAC1	upstream_gene_variant
14	BICF2P311030	44502729	G	A	0.476225	2.12682	0.00746758	PDE1C	intron_variant
6	BICF2P637916	28933513	C	G	0.485591	2.12677	0.00746846	MKL2	intron_variant
2	BICF2P292015	57202637	A	G	0.347262	2.12552	0.00748989	ENC1-HEXB	intergenic_region
1	BICF2G630719841	37934337	C	G	0.362392	2.1252	0.00749555	ADGB-ENSCAFG00000029107	intergenic_region
1	BICF2P591798	87539640	A	G	0.0663781	2.12519	0.00749568	ENSCAFG00000028932-C9orf135	intergenic_region
5	G337f67S283	32457828	A	G	0.425793	2.12513	0.00749673	POLR2A-TNFSF12	intergenic_region
5	BICF2S23049729	32498150	T	A	0.425793	2.12513	0.00749673	SNORD10	upstream_gene_variant
3	BICF2P968952	50447243	A	G	0.2817	2.12476	0.00750308	AGBL1-7SK	intergenic_region
6	BICF2S23028659	15522236	C	G	0.0497835	2.12389	0.00751821	MICALL2-UNCX	intergenic_region
32	BICF2P454846	10830385	A	G	0.160663	2.12349	0.00752506	SPARCL1	downstream_gene_variant
33	BICF2P1258516	16933149	G	A	0.414265	2.12299	0.00753366	CD200-ENSCAFG00000010477	intergenic_region
9	BICF2P974723	52004352	A	G	0.113112	2.12252	0.00754191	NTNG2	intron_variant
11	BICF2G630297820	27140083	G	A	0.334776	2.12146	0.00756024	ENSCAFG00000031402-IL33	intergenic_region
8	BICF2P448232	49106564	A	G	0.120464	2.12074	0.00757286	GPATCH2L	intron_variant
21	BICF2P1115878	18436209	C	A	0.216138	2.1206	0.00757532	ENSCAFG00000004649-ENSCAFG00000030498	intergenic_region
25	BICF2G63097161	31767138	G	A	0.0959302	2.12058	0.00757573	ENSCAFG00000007079	downstream_gene_variant
15	BICF2P108162	21009719	A	G	0.190922	2.12014	0.00758334	NAV3-ENSCAFG00000005762	intergenic_region
21	BICF2G630650670	21623005	A	G	0.347983	2.11998	0.00758617	CAPN5	downstream_gene_variant
4	BICF2P1286547	54662170	C	A	0.0972622	2.11955	0.00759356	SGCD-ENSCAFG00000030235	intergenic_region
24	BICF2G630509899	14191665	A	G	0.487752	2.11934	0.00759735	TMX4-HAO1	intergenic_region
4	BICF2P314918	37828274	A	G	0.189481	2.11928	0.00759829	DRD1-MSX2	intergenic_region
8	BICF2P933821	56335370	A	G	0.104618	2.11861	0.00761017	U6-ENSCAFG00000017323	intergenic_region
7	BICF2P1064539	77752276	A	G	0.424242	2.11821	0.00761703	AFG3L2	intron_variant
9	BICF2P57249	48056026	G	A	0.183718	2.11719	0.00763502	EHMT1	intron_variant
4	BICF2P1471441	17885586	A	G	0.31241	2.11699	0.00763862	CTNNA3	intron_variant
4	BICF2P926170	17872562	A	G	0.290765	2.11662	0.00764499	CTNNA3	intron_variant
29	BICF2G630631806	35300849	C	A	0.134921	2.11655	0.0076462	RIPK2	intron_variant
6	BICF2P354986	11632379	C	A	0.469985	2.11634	0.00765003	CYTH3-FAM220A	intergenic_region
5	BICF2P533881	63037190	A	G	0.152017	2.11532	0.00766801	CLSTN1-CTNNBIP1	intergenic_region
32	BICF2G630591034	24519598	C	A	0.396974	2.11491	0.00767513	CENPE	intron_variant
16	BICF2S23743305	13460785	A	G	0.157353	2.11469	0.00767901	BPGM-ENSCAFG00000003164	intergenic_region
3	BICF2S23019370	62422987	G	A	0.250361	2.1141	0.00768948	FAM53A	upstream_gene_variant
14	BICF2P809457	39751182	A	G	0.152738	2.1136	0.00769833	SNX10-SKAP2	intergenic_region
8	BICF2P292946	37987082	G	A	0.221182	2.11104	0.00774387	PPP2R5E	intron_variant
33	BICF2S23032	17629710	A	G	0.152017	2.11053	0.00775301	BOC	downstream_gene_variant
30	BICF2G630409636	17642603	G	A	0.333333	2.11014	0.00775998	LEO1	missense_variant
28	BICF2S23431929	38490901	A	G	0.251124	2.10996	0.00776317	EBF3	3_prime_UTR_variant
26	BICF2G630798015	23815287	A	G	0.324207	2.1099	0.00776429	OSBP2	intron_variant
15	TIGRP2P202351_rs9041104	48111659	G	A	0.12464	2.10956	0.00777033	ENSCAFG00000007865-DCLK2	intergenic_region
7	BICF2P1007464	38727129	A	G	0.473343	2.10864	0.00778689	ACBD3	intron_variant
31	BICF2G630732623	14536638	A	G	0.0972622	2.1081	0.00779642	ENSCAFG00000008309-CHODL	intergenic_region
14	BICF2S23715556	49085738	A	G	0.456052	2.10792	0.00779975	DNAJB9-SNORD116	intergenic_region
4	BICF2G630166744	38258702	A	G	0.479827	2.10792	0.00779977	MSX2-ENSCAFG00000030421	intergenic_region
26	BICF2G630797994	23828402	A	G	0.148415	2.10544	0.00784443	OSBP2	intron_variant
10	BICF2P622311	32598504	G	A	0.48415	2.10495	0.00785328	NUAK1-U6	intergenic_region
7	BICF2P277135	28402269	A	G	0.101585	2.10401	0.00787026	ENSCAFG00000015015-METTL11B	intergenic_region
8	BICF2P1102916	12817535	A	G	0.494957	2.10277	0.00789273	NPAS3-EGLN3	intergenic_region
11	BICF2P1245581	41459716	A	G	0.347543	2.10167	0.00791274	CDKN2B-AS-DMRTA1	intergenic_region
21	BICF2P943822	43369969	A	G	0.239914	2.10141	0.00791747	NELL1	intron_variant
32	BICF2P1434267	10662145	G	A	0.433622	2.10038	0.00793626	KLHL8	missense_variant
30	TIGRP2P372881_rs8585158	37322749	A	G	0.329957	2.10011	0.0079412	ISLR	upstream_gene_variant
28	BICF2P423576	33052536	A	G	0.157781	2.09986	0.00794582	BUB3-GPR26	intergenic_region
2	TIGRP2P20442_rs9011711	14878483	A	G	0.15873	2.09931	0.00795594	KIF5B	3_prime_UTR_variant
14	BICF2G630525467	32365674	A	T	0.274496	2.09909	0.00795988	SNX13-U6atac	intergenic_region
16	BICF2G630846845	17494478	A	G	0.258646	2.09854	0.00796998	ENSCAFG00000005001-DPP6	intergenic_region
16	BICF2S23220747	14335577	A	G	0.260807	2.09848	0.00797108	U6-7SK	intergenic_region
20	BICF2S23748153	44331745	A	G	0.144092	2.09755	0.00798831	ENSCAFG00000014647	synonymous_variant
1	BICF2S23319232	54119750	C	A	0.490634	2.09728	0.00799323	ENSCAFG00000023764-T	intergenic_region
4	BICF2P316701	63103531	A	G	0.446686	2.09652	0.00800722	U2-U6	intergenic_region
5	BICF2P253481	75769665	A	G	0.0627706	2.09611	0.00801467	WDR59	intron_variant
3	BICF2G630361960	94410234	G	A	0.216138	2.09604	0.00801606	0	0
17	BICF2S2328557	13809098	G	A	0.473343	2.09586	0.00801935	KCNS3-SNORD52	intergenic_region
13	BICF2G630746274	64564216	A	G	0.370851	2.09565	0.00802324	0	0
6	TIGRP2P81425_rs9204625	35596059	G	A	0.185879	2.0952	0.00803161	RBFOX1-ENSCAFG00000019087	intergenic_region
5	BICF2P209036	9014826	G	A	0.41342	2.09381	0.00805723	FEZ1	intron_variant
27	BICF2P835642	33832115	G	A	0.463977	2.09377	0.0080581	DUSP16	3_prime_UTR_variant
1	BICF2P740566	52419923	A	G	0.438761	2.09331	0.0080666	QKI-HNRNPDL	intergenic_region
16	BICF2P1031521	13973653	C	A	0.056196	2.09288	0.00807452	ENSCAFG00000032319	intron_variant
1	BICF2S23149839	104171523	A	G	0.233429	2.0928	0.00807616	ENSCAFG00000032488-ENSCAFG00000028581	intergenic_region
21	BICF2G630658718	8074186	A	G	0.301153	2.09241	0.00808335	FAT3	intron_variant
31	BICF2P858570	27186063	G	A	0.103026	2.09235	0.00808437	EVA1C	intron_variant
5	BICF2P1260756	9003478	G	A	0.417147	2.09228	0.00808568	FEZ1	intron_variant
5	BICF2P1260757	9003790	G	A	0.417147	2.09228	0.00808568	FEZ1	intron_variant
11	BICF2S23336218	46838606	G	A	0.373199	2.09065	0.00811608	ENSCAFG00000026571	upstream_gene_variant
30	BICF2G630408692	19849097	G	A	0.493516	2.09064	0.00811625	UNC13C	intron_variant
29	BICF2S23147144	19080793	G	A	0.270173	2.08977	0.00813264	SLCO5A1-VTI1B	intergenic_region
1	BICF2P818099	39021948	A	G	0.490634	2.08963	0.00813532	7SK-U6	intergenic_region
33	BICF2S23452594	14864586	A	G	0.107349	2.08944	0.00813883	ENSCAFG00000010335-PVRL3	intergenic_region
14	BICF2S23331706	22352515	A	C	0.245677	2.08906	0.00814599	ENSCAFG00000031467-TAC1	intergenic_region
32	BICF2G630590039	25371099	G	A	0.347983	2.08873	0.00815203	U6-CXXC4	intergenic_region
18	BICF2S23541745	50752014	A	G	0.291787	2.08849	0.00815662	CCS	intron_variant
16	BICF2P356666	41998567	A	G	0.458213	2.08762	0.00817299	ENSCAFG00000028470-ENSCAFG00000028501	intergenic_region
16	BICF2P742018	42015699	G	A	0.458213	2.08762	0.00817299	ENSCAFG00000028470-ENSCAFG00000028501	intergenic_region
3	TIGRP2P55842_rs8846762	91037189	A	G	0.262968	2.08603	0.00820299	ENSCAFG00000016664-ANAPC13	intergenic_region
8	TIGRP2P108864_rs8687421	21495885	A	G	0.0583573	2.0858	0.00820725	LRFN5-U6	intergenic_region
26	BICF2S23548237	37095815	A	G	0.240634	2.08553	0.00821236	A1CF	intron_variant
23	BICF2G630373038	37002314	G	A	0.151012	2.08492	0.00822392	SPSB4	intron_variant
3	BICF2G630340922	45852748	G	A	0.32853	2.08426	0.00823646	MCTP2	intron_variant
22	BICF2S22948628	16313035	G	C	0.373016	2.08405	0.00824042	DIAPH3-ENSCAFG00000023746	intergenic_region
33	BICF2S23448789	12410046	A	G	0.257205	2.08346	0.00825161	CBLB-ENSCAFG00000027807	intergenic_region
25	TIGRP2P324957_rs8555158	15127163	G	A	0.283862	2.08331	0.00825441	TNFRSF19-SACS	intergenic_region
6	TIGRP2P85748_rs8641594	9074446	A	G	0.160663	2.08327	0.0082553	TFR2	intron_variant
3	BICF2G630338265	40364793	G	A	0.157061	2.08326	0.0082555	ASB7	downstream_gene_variant
3	TIGRP2P42176_rs9091206	40370979	A	G	0.157061	2.08326	0.0082555	ASB7	intron_variant
35	BICF2P906653	20140208	A	G	0.369597	2.08295	0.00826124	SOX4-PRL	intergenic_region
1	BICF2P1064029	122763071	A	G	0.407061	2.08281	0.00826405	0	0
16	BICF2P1407329	30236817	A	G	0.461039	2.08236	0.00827264	U6-DUSP26	intergenic_region
5	BICF2S23445477	8761953	G	A	0.405564	2.08229	0.00827389	ENSCAFG00000023639-NEAT1_1	intergenic_region
13	BICF2S22953483	10562921	G	A	0.471182	2.08058	0.00830656	KCNV1-U6	intergenic_region
15	BICF2P1123161	27698460	T	A	0.242795	2.07921	0.00833273	MGAT4C-ENSCAFG00000031591	intergenic_region
22	BICF2G63090510	61518783	A	C	0.219741	2.07895	0.0083377	0	0
4	BICF2P1271760	4775771	G	A	0.121934	2.07802	0.00835569	RBM34	intron_variant
27	BICF2G630140001	7800706	A	G	0.434438	2.07726	0.00837026	SLC38A4-SLC38A2	intergenic_region
18	G1003f33S61	6976604	G	A	0.0806916	2.07684	0.00837835	HECW1	intron_variant
11	BICF2S23530197	73117674	G	A	0.128963	2.07653	0.00838431	ENSCAFG00000003544-CDK5RAP2	intergenic_region
17	BICF2S23755075	56485980	A	G	0.165706	2.07614	0.00839181	WARS2-HAO2	intergenic_region
2	BICF2S22958131	25096035	C	A	0.193084	2.07597	0.00839515	CELF2	intron_variant
4	BICF2P317031	73314815	A	C	0.0583573	2.0751	0.00841202	AGXT2	intron_variant
13	BICF2P448775	61574487	G	A	0.160663	2.0749	0.00841596	ENSCAFG00000002956-ENSCAFG00000002959	intergenic_region
12	BICF2P1190796	24143513	A	G	0.172911	2.07442	0.00842514	DST	intron_variant
20	BICF2P1297167	37232759	G	A	0.163781	2.07325	0.00844802	PBRM1	downstream_gene_variant
15	BICF2G630444054	11765324	G	A	0.104985	2.07322	0.00844851	ELAVL4-BEND5	intergenic_region
27	BICF2S22927985	4170470	A	G	0.480491	2.07286	0.00845551	DIP2B	intron_variant
4	BICF2P342478	80006078	A	C	0.242424	2.07219	0.00846849	ENSCAFG00000018980-7SK	intergenic_region
32	BICF2G630591921	23510329	A	C	0.0997046	2.07182	0.00847586	BANK1	intron_variant
3	BICF2P518314	82275318	G	A	0.402017	2.07168	0.00847861	ENSCAFG00000029510-5S_rRNA	intergenic_region
33	TIGRP2P386389_rs8712252	14692835	A	G	0.451009	2.07147	0.00848271	ENSCAFG00000010335-PVRL3	intergenic_region
7	TIGRP2P93453_rs8676065	25773622	G	A	0.394092	2.06873	0.00853636	PRDX6-TNFSF4	intergenic_region
31	BICF2P145206	17299401	A	G	0.208213	2.068	0.0085506	NCAM2	intron_variant
6	BICF2G630572926	68320274	A	G	0.290346	2.06796	0.00855147	U6-IFI44	intergenic_region
11	BICF2P386071	55497603	C	A	0.45317	2.06778	0.00855506	GABBR2	intron_variant
8	BICF2S23438122	9772943	G	A	0.371758	2.06761	0.0085583	PRKD1-ENSCAFG00000012573	intergenic_region
29	BICF2S23523987	23450792	A	G	0.0691643	2.0666	0.00857832	CRISPLD1-U6	intergenic_region
14	BICF2G630526375	35094956	C	G	0.110951	2.06565	0.00859705	ABCB5-U6	intergenic_region
4	BICF2G630169890	77303192	G	A	0.163545	2.06505	0.00860885	ENSCAFG00000018956-U6	intergenic_region
31	BICF2P282929	38673472	G	A	0.139769	2.06483	0.00861339	FAM207A-ADARB1	intergenic_region
33	BICF2G63080793	20922978	G	A	0.0554755	2.06461	0.00861759	BC040587-ENSCAFG00000001369	intergenic_region
9	BICF2G630473027	55841605	A	C	0.272727	2.06448	0.00862033	FAM129B	intron_variant
33	TIGRP2P385894_rs9112226	12755495	A	G	0.0814121	2.0638	0.00863384	CCDC54-BBX	intergenic_region
6	BICF2S23157686	71513929	A	G	0.39049	2.0636	0.00863764	LHX8-TYW3	intergenic_region
8	BICF2P1420129	27241610	A	G	0.308357	2.06298	0.00865004	PYGL	intron_variant
17	BICF2G630210682	35391234	A	G	0.258646	2.06295	0.00865072	ACOXL	intron_variant
2	BICF2P9436	47679731	A	G	0.0756484	2.06279	0.00865379	NDUFAF2	intron_variant
4	BICF2P984761	41273784	A	G	0.198127	2.06266	0.00865654	KCNIP1	intron_variant
23	BICF2P195051	55103040	A	G	0.23415	2.06193	0.00867103	0	0
1	BICF2P373354	24749705	C	A	0.114553	2.06119	0.00868589	LDLRAD4	intron_variant
18	BICF2S23623282	11457993	G	A	0.0540346	2.06095	0.00869052	ENSCAFG00000025443-ENSCAFG00000031742	intergenic_region
35	BICF2G630773102	12330486	A	G	0.332133	2.06043	0.00870105	EDN1-ENSCAFG00000009809	intergenic_region
17	BICF2S23125149	20505739	C	A	0.367435	2.06015	0.0087066	DRC1	intron_variant
3	BICF2P1331666	64978020	A	G	0.402738	2.05991	0.00871142	C1QTNF7-CPEB2	intergenic_region
3	TIGRP2P51126_rs8638818	73025435	G	A	0.389049	2.05976	0.0087144	KLB	intron_variant
3	BICF2G630706335	33592851	A	C	0.326369	2.05976	0.00871442	ENSCAFG00000009974-GABRA5	intergenic_region
2	BICF2P1097685	84153457	G	A	0.414265	2.05952	0.00871918	TNFRSF1B	upstream_gene_variant
33	BICF2P1440568	13224670	G	A	0.137155	2.05939	0.00872191	BBX-CD47	intergenic_region
15	BICF2P548924	21618202	G	A	0.233429	2.05929	0.00872398	ENSCAFG00000005762-SYT1	intergenic_region
3	TIGRP2P47184_rs8650949	59619158	G	A	0.221182	2.05866	0.00873655	SORCS2	intron_variant
2	BICF2P557172	13529081	G	A	0.389049	2.05833	0.0087431	U6-U6	intergenic_region
28	BICF2G630276981	7066414	A	G	0.230548	2.05794	0.00875106	HHEX	downstream_gene_variant
38	TIGRP2P425207_rs8728709	25339449	G	A	0.146254	2.05476	0.00881545	0	0
25	BICF2P601865	43076968	C	A	0.411383	2.05464	0.0088178	PSMD1	intron_variant
11	BICF2S2447356	54221408	A	G	0.262248	2.05404	0.00883008	SHB	intron_variant
33	TIGRP2P385978_rs9043558	13180915	A	C	0.484513	2.05381	0.00883463	BBX-CD47	intergenic_region
3	TIGRP2P54115_rs9123739	85008634	G	A	0.229107	2.05377	0.00883557	PI4K2B	upstream_gene_variant
35	BICF2S22937962	20126915	G	A	0.410534	2.05317	0.00884774	SOX4-PRL	intergenic_region
5	TIGRP2P75235_rs8884972	85738342	C	A	0.295389	2.05292	0.00885275	CDH11-CDH8	intergenic_region
23	TIGRP2P308737_rs8720126	52774042	C	A	0.254323	2.05244	0.00886254	0	0
10	BICF2G630486196	38686708	G	A	0.0706052	2.05239	0.00886367	POU3F3-ENSCAFG00000026741	intergenic_region
36	BICF2P497794	20899471	G	A	0.10951	2.05162	0.00887936	MTX2-TUG1_1	intergenic_region
6	BICF2G630577939	51378480	C	A	0.0943804	2.0513	0.00888588	5S_rRNA-cfa-mir-137	intergenic_region
16	BICF2P1158408	53975596	G	A	0.17219	2.05029	0.00890653	ENSCAFG00000031506	upstream_gene_variant
4	BICF2P197533	20722557	C	A	0.154899	2.04998	0.00891292	C10orf35-COL13A1	intergenic_region
22	BICF2S23414416	48587848	A	G	0.162824	2.04993	0.00891397	STK24	intron_variant
2	BICF2G630673634	17481690	G	A	0.31196	2.04884	0.00893636	BAMBI-ENSCAFG00000003936	intergenic_region
18	BICF2P1353640	26354621	A	C	0.136888	2.04768	0.00896033	API5	intron_variant
20	TIGRP2P270428_rs9131267	14964086	A	G	0.351585	2.04749	0.00896425	CNTN4-CNTN6	intergenic_region
27	BICF2G630139392	7024795	A	G	0.0590778	2.04661	0.00898238	ENDOU	upstream_gene_variant
18	TIGRP2P239993_rs8560834	17756537	G	A	0.458874	2.04645	0.00898569	U6	downstream_gene_variant
12	TIGRP2P160417_rs8853730	24609358	A	C	0.386888	2.0445	0.00902602	PRIM2	intron_variant
1	BICF2S23715288	70431583	G	A	0.0569164	2.04442	0.0090277	ENSCAFG00000001208-ZNF367	intergenic_region
1	BICF2P1291244	70469451	A	C	0.0569164	2.04442	0.0090277	ZNF367	intron_variant
6	BICF2P241179	70542485	G	A	0.227666	2.0436	0.00904483	ST6GALNAC3-ASB17	intergenic_region
12	BICF2P1083771	42669691	C	A	0.291787	2.04351	0.00904662	IBTK	3_prime_UTR_variant
10	BICF2S2309846	62708929	C	A	0.270173	2.04334	0.00905027	EHBP1	intron_variant
35	BICF2P417385	27532089	T	A	0.337176	2.04332	0.00905059	0	0
20	BICF2P1446666	37175570	G	C	0.162338	2.04329	0.0090513	PBRM1	intron_variant
8	BICF2S22936112	54788362	C	A	0.466089	2.04277	0.00906218	5S_rRNA-5S_rRNA	intergenic_region
4	BICF2P1469250	19941806	A	G	0.117435	2.04257	0.00906626	CCAR1	intron_variant
6	BICF2P182583	14448060	C	A	0.293948	2.04227	0.00907261	GNA12	intron_variant
6	BICF2P915764	21737492	A	C	0.288184	2.04203	0.0090775	CACNG3-PRKCB	intergenic_region
7	BICF2G630465252	4349453	A	G	0.232709	2.04177	0.009083	PTPRC-ATP6V1G3	intergenic_region
18	BICF2P631156	8333065	A	G	0.450288	2.04146	0.00908946	INHBA-ENSCAFG00000026807	intergenic_region
32	BICF2P431330	33302398	A	G	0.329251	2.04086	0.00910208	CAMK2D	intron_variant
21	TIGRP2P286513_rs8639565	45797464	G	A	0.117647	2.03991	0.00912209	UBE2D3-LUZP2	intergenic_region
34	BICF2P1217379	39460071	A	G	0.0951009	2.03933	0.00913425	NAALADL2	intron_variant
14	BICF2S2345879	45484345	G	A	0.264409	2.0386	0.00914949	BBS9	intron_variant
19	BICF2P924850	54257712	G	A	0.355908	2.03734	0.00917621	0	0
24	BICF2G630496337	45908995	A	G	0.270893	2.03699	0.00918345	ENSCAFG00000012668	intron_variant
38	BICF2P1250006	10833704	G	A	0.303314	2.03684	0.00918677	ENSCAFG00000029859-KCTD3	intergenic_region
29	BICF2G630633896	38411036	A	C	0.146974	2.03672	0.00918924	RUNX1T1-U6	intergenic_region
18	BICF2G630696670	40975057	A	G	0.231268	2.03599	0.0092048	ENSCAFG00000029885-OR4C15	intergenic_region
24	BICF2P809314	45921984	A	G	0.213977	2.03516	0.00922221	ENSCAFG00000012668	intron_variant
19	BICF2S23722686	38502295	G	A	0.0555556	2.03496	0.00922658	R3HDM1	downstream_gene_variant
32	BICF2S23424494	33465329	A	G	0.15368	2.0349	0.00922774	CAMK2D	intron_variant
13	BICF2P458350	42284475	A	G	0.45389	2.03486	0.00922863	GABRG1-GABRA2	intergenic_region
24	BICF2S2357174	9463004	A	G	0.314841	2.03451	0.00923618	SPTLC3	intron_variant
19	BICF2S23211263	47376628	A	C	0.12536	2.03335	0.00926077	VIS1-U6	intergenic_region
11	BICF2P434950	10720693	C	A	0.211095	2.03271	0.00927454	U6-ARL6IP1	intergenic_region
19	BICF2G63038402	17378819	G	A	0.139769	2.03225	0.00928422	ENSCAFG00000003994	intron_variant
6	BICF2P884054	45100137	C	A	0.0628613	2.03224	0.00928462	PRMT6-5S_rRNA	intergenic_region
37	BICF2P846455	26769365	A	G	0.0907781	2.03218	0.00928576	SLC4A3-U6	intergenic_region
32	TIGRP2P379358_rs8488983	15512879	G	A	0.342939	2.03216	0.00928627	ENSCAFG00000009965-ENSCAFG00000029672	intergenic_region
4	BICF2P1310841	85750874	G	A	0.213256	2.03187	0.00929252	CDH18-SNORA62	intergenic_region
5	BICF2S23114666	18517129	G	A	0.26513	2.03185	0.00929294	CADM1-ENSCAFG00000026790	intergenic_region
13	BICF2P603082	21267883	G	A	0.207493	2.0314	0.00930259	U6-ZHX2	intergenic_region
17	BICF2G630215508	27129035	G	A	0.0670029	2.03129	0.00930482	FAM98A-ENSCAFG00000005880	intergenic_region
25	BICF2S23524323	9483406	A	G	0.216138	2.03108	0.00930934	HMGB1	intron_variant
35	BICF2P558483	18742471	G	A	0.449568	2.03105	0.0093099	MBOAT1	intron_variant
29	BICF2S2314606	19100679	A	T	0.45389	2.03105	0.00930994	SLCO5A1-VTI1B	intergenic_region
12	BICF2P711907	38249815	A	G	0.136888	2.03085	0.00931438	ENSCAFG00000002777-U6	intergenic_region
14	BICF2G630519889	11721630	G	A	0.368156	2.03072	0.00931717	SPAM1	intron_variant
20	BICF2P540783	26418923	G	A	0.268012	2.0307	0.00931754	U4atac-ADAMTS9	intergenic_region
31	BICF2S23034278	35562466	A	C	0.153458	2.03064	0.00931874	Y_RNA-U8	intergenic_region
20	BICF2S2339957	23565097	G	A	0.332853	2.03012	0.00933	ENSCAFG00000006583-SUCLG2	intergenic_region
3	BICF2G630344656	63245413	A	G	0.349928	2.02993	0.00933405	ACTB-LDB2	intergenic_region
20	BICF2P16562	39701869	A	G	0.362915	2.02933	0.00934702	BSN-DAG1	intergenic_region
33	BICF2G630247982	11514370	A	G	0.407061	2.02896	0.00935499	CBLB-ENSCAFG00000027807	intergenic_region
20	TIGRP2P278514_rs8821753	60336245	G	A	0.461095	2.0287	0.00936052	0	0
1	BICF2G630720860	39537590	C	A	0.410663	2.02732	0.00939037	SASH1-UST	intergenic_region
16	BICF2P1395240	37580455	C	G	0.136888	2.02731	0.00939054	SGCZ	intron_variant
5	BICF2S235436	14444900	A	G	0.367452	2.02703	0.00939662	ENSCAFG00000012017-U6	intergenic_region
32	BICF2G630592854	22682974	A	C	0.319164	2.0267	0.00940362	5_8S_rRNA-PPP3CA	intergenic_region
15	BICF2G630434636	30593836	A	C	0.101585	2.02644	0.00940943	ATP2B1	intron_variant
38	BICF2S23718897	19161476	A	G	0.054755	2.02543	0.00943136	7SK-NUF2	intergenic_region
8	TIGRP2P115841_rs8992318	54954680	A	G	0.425072	2.02503	0.00944002	5S_rRNA-U6	intergenic_region
6	BICF2P953174	56107661	A	G	0.365994	2.0248	0.00944485	SNORD58-FAM69A	intergenic_region
23	BICF2P633164	20577579	A	G	0.260492	2.02471	0.00944702	ENSCAFG00000032531-U6	intergenic_region
12	BICF2S241459	12531236	A	G	0.101879	2.02417	0.00945857	MRPL14	downstream_gene_variant
1	BICF2G630715037	22510804	A	G	0.0979827	2.02417	0.00945868	DCC-ENSCAFG00000030017	intergenic_region
16	BICF2P1004011	30224487	G	A	0.460375	2.02354	0.00947238	U6-DUSP26	intergenic_region
7	BICF2P241357	25877934	A	C	0.167867	2.02344	0.00947455	PRDX6-TNFSF4	intergenic_region
33	BICF2P466299	29463543	G	A	0.420635	2.02323	0.00947916	UBXN7	intron_variant
9	BICF2G630473035	55847054	C	A	0.273055	2.02302	0.00948379	FAM129B	intron_variant
21	BICF2G630655923	13697442	A	G	0.362392	2.02298	0.00948463	SYTL2	intron_variant
6	BICF2S23130075	71519314	G	A	0.387446	2.02275	0.00948955	LHX8-TYW3	intergenic_region
1	BICF2P795193	58584136	G	A	0.370665	2.02234	0.00949867	PLN	upstream_gene_variant
1	BICF2P921315	70869349	G	A	0.227666	2.02221	0.00950148	ERCC6L2	intron_variant
32	BICF2P962676	32136314	A	G	0.242075	2.02172	0.00951216	TIFA	upstream_gene_variant
32	BICF2P962672	32136598	T	A	0.242075	2.02172	0.00951216	TIFA	upstream_gene_variant
10	BICF2S22933661	62726601	A	C	0.17147	2.02141	0.00951896	EHBP1	intron_variant
14	TIGRP2P188682_rs8702070	24220147	A	G	0.0648415	2.0213	0.00952129	NXPH1	intron_variant
21	BICF2P241898	43365240	A	G	0.247839	2.02104	0.0095271	NELL1	intron_variant
30	BICF2P602948	34694328	G	A	0.162824	2.02035	0.00954227	LRRC49	intron_variant
26	TIGRP2P344406_rs9045784	37731710	C	A	0.345821	2.01985	0.0095533	PAPSS2	intron_variant
31	BICF2G630738486	28114420	G	A	0.395533	2.01977	0.00955504	ENSCAFG00000032434	downstream_gene_variant
23	BICF2P1350811	46380108	A	G	0.138329	2.01962	0.00955825	AADAC-SUCNR1	intergenic_region
5	BICF2P1435673	12526871	A	G	0.0691643	2.01952	0.00956058	SORL1	intron_variant
18	BICF2S23750902	37460953	A	G	0.126801	2.01951	0.00956079	ENSCAFG00000031389-ENSCAFG00000015225	intergenic_region
6	BICF2G630582044	47896705	G	A	0.422688	2.0195	0.00956099	COL11A1-OLFM3	intergenic_region
8	BICF2S22921872	18360664	C	A	0.348872	2.01946	0.00956176	FBXO33-ENSCAFG00000008462	intergenic_region
20	BICF2S2336417	6290446	A	G	0.224063	2.01916	0.00956834	NUCB1	upstream_gene_variant
32	BICF2S23149334	6940786	G	A	0.414986	2.01912	0.00956926	LIN54	upstream_gene_variant
22	BICF2G63092897	63673012	A	G	0.0649351	2.01804	0.00959308	0	0
5	BICF2G630241705	70694436	G	A	0.0619597	2.01721	0.00961158	ENSCAFG00000020012	intron_variant
21	BICF2G630646340	30375145	A	G	0.471182	2.01665	0.00962387	ENSCAFG00000032022-ENSCAFG00000030046	intergenic_region
9	BICF2G630473441	57672655	G	A	0.385281	2.01637	0.00963005	MAPKAP1	intron_variant
21	BICF2P1273432	40560891	G	A	0.314121	2.01623	0.00963321	TPH1	intron_variant
2	BICF2P86672	56971757	G	A	0.409222	2.01546	0.00965018	ARHGEF28-ENC1	intergenic_region
36	BICF2G630759072	23864413	A	G	0.056196	2.01393	0.00968436	CWC22-U6	intergenic_region
20	BICF2S23726023	44246884	A	G	0.143372	2.01381	0.00968709	UPF1	intron_variant
20	BICF2S23150491	44312048	G	A	0.143372	2.01381	0.00968709	COMP	missense_variant
38	BICF2G63072810	17708630	C	G	0.18804	2.01326	0.00969934	MGST3-LRRC52	intergenic_region
26	BICF2S22941805	19558093	A	G	0.149135	2.01291	0.00970718	MYO18B	intron_variant
6	TIGRP2P81753_rs9127078	37072166	A	G	0.458213	2.01244	0.00971759	SRL	upstream_gene_variant
32	BICF2P221548	5914895	A	C	0.479827	2.01243	0.00971784	U4-ENSCAFG00000008931	intergenic_region
23	BICF2S23437169	50607303	A	G	0.367244	2.01216	0.00972382	ENSCAFG00000008882-CCNL1	intergenic_region
31	BICF2P696414	4052448	G	A	0.157061	2.01188	0.00973023	ENSCAFG00000032194-ENSCAFG00000029014	intergenic_region
28	BICF2G630265488	35467679	G	A	0.407648	2.01184	0.0097311	ADAM12	intron_variant
5	BICF2P103684	56184112	G	A	0.0907781	2.01178	0.00973246	KLHL17	upstream_gene_variant
6	BICF2P537803	37148711	G	A	0.396104	2.01128	0.00974353	SRL	upstream_gene_variant
2	BICF2G630675203	13553598	A	G	0.451729	2.01115	0.00974656	U6-U6	intergenic_region
35	BICF2P259262	29137107	A	G	0.207071	2.01101	0.00974973	0	0
7	BICF2S22957026	28159712	G	A	0.393939	2.01085	0.00975327	PRRX1-GORAB	intergenic_region
14	BICF2S2341510	46727069	A	C	0.496398	2.01052	0.00976065	DPY19L1	intron_variant
14	BICF2G630528742	41811219	A	G	0.092219	2.01037	0.00976395	CREB5	intron_variant
21	BICF2P256038	41196725	A	T	0.179654	2.00974	0.00977833	ENSCAFG00000009402	missense_variant
12	BICF2P949637	74140095	A	G	0.216138	2.00946	0.00978443	0	0
26	BICF2S23020975	25410548	A	G	0.382353	2.00898	0.00979532	ENSCAFG00000024720	intron_variant
15	BICF2P1412527	66011861	T	A	0.228592	2.00893	0.00979651	0	0
19	BICF2P20015	10122581	G	A	0.283141	2.00891	0.00979684	7SK-7SK	intergenic_region
15	BICF2P1295471	67059345	G	A	0.494949	2.00797	0.00981811	0	0
18	BICF2P1260127	24593304	G	A	0.290346	2.00697	0.00984087	ENSCAFG00000031180	intron_variant
31	BICF2S23661167	29396362	A	G	0.492795	2.00668	0.0098473	ENSCAFG00000009541-MRPS6	intergenic_region
3	BICF2G630354859	88080183	A	C	0.0706052	2.0065	0.00985143	GPR125-KCNIP4	intergenic_region
3	BICF2G630106591	36432197	G	A	0.192363	2.00598	0.00986321	MKRN3-7SK	intergenic_region
18	BICF2G630696686	40964730	G	A	0.286744	2.00561	0.00987163	ENSCAFG00000029885-OR4C15	intergenic_region
24	TIGRP2P315671_rs8490004	29917639	A	G	0.0721501	2.005	0.00988564	CHD6-PTPRT	intergenic_region
3	BICF2G630357407	90219273	G	A	0.0597983	2.00495	0.00988666	RPL7A-ENSCAFG00000016642	intergenic_region
13	BICF2G630663123	34724578	A	C	0.422688	2.00436	0.00990022	TRAPPC9	intron_variant
15	TIGRP2P198958_rs9132287	34608709	A	G	0.495677	2.00435	0.00990044	CCDC41-TMCC3	intergenic_region
6	BICF2P158918	56109611	A	G	0.366522	2.00413	0.00990529	SNORD58-FAM69A	intergenic_region
4	BICF2G630168069	74253446	G	A	0.141509	2.00322	0.00992615	TARS-NPR3	intergenic_region
5	BICF2S22911048	18502362	A	G	0.151515	2.00292	0.00993301	CADM1-ENSCAFG00000026790	intergenic_region
28	BICF2P1094360	16753726	G	A	0.0792507	2.00258	0.00994081	CCDC147	3_prime_UTR_variant
1	TIGRP2P16671_rs9202034	21102932	A	C	0.0864553	2.00156	0.00996418	C18orf54	intron_variant

## Sheet: Length
Table S1. List of all SNPs (p < 0.01) associated with length that were used for gene set and pathway analysis
Chr	SNP	Position (bp)	A1	A2	Freq	p-values	Official gene name	Location
3	BICF2P772349	62323843	A	G	0.28644	4.42e-06	FGFR3	upstream_gene_variant
23	BICF2P580549	49471629	A	G	0.269509	5.42e-06	PLCH1	intron_variant
31	BICF2S2366810	40675954	C	A	0.254098	3.71e-05	0	0
15	BICF2P517149	41228320	A	G	0.243497	3.98e-05	IGF1	intron_variant
35	BICF2G630778876	25711203	G	A	0.172938	4.18e-05	SCAND3	intron_variant
26	BICF2S23121945	7402315	G	A	0.227601	4.82e-05	ENSCAFG00000008038	upstream_gene_variant
32	BICF2P454846	10830385	A	G	0.159682	6.74e-05	SPARCL1	downstream_gene_variant
21	BICF2P493874	48388824	A	G	0.403902	6.99e-05	BDNF-U6	intergenic_region
5	BICF2S23419975	21241106	C	A	0.308526	7.5e-05	ALG9	intron_variant
5	BICF2S23419974	21241159	A	G	0.308526	7.5e-05	ALG9	intron_variant
33	BICF2G630246650	9200532	G	A	0.105491	0.000115966	7SK-ENSCAFG00000009682	intergenic_region
17	BICF2G630205031	48684216	A	C	0.385007	0.000131564	RTKN	upstream_gene_variant
5	BICF2P1364834	11709571	A	G	0.111272	0.000137064	UBASH3B-cfa-mir-99a-2	intergenic_region
17	BICF2G630205084	48668243	A	C	0.323188	0.000143455	WBP1	downstream_gene_variant
1	BICF2S23036326	79872373	C	G	0.125	0.000145126	7SK-ENSCAFG00000030357	intergenic_region
9	BICF2P1181182	38318828	G	A	0.0753623	0.000147405	RFFL	upstream_gene_variant
12	BICF2S23519255	12725009	A	G	0.489855	0.000151734	AARS2-U6	intergenic_region
3	BICF2S2377250	93890772	A	G	0.112717	0.000163241	0	0
7	BICF2G630465252	4349453	A	G	0.231936	0.000189514	PTPRC-ATP6V1G3	intergenic_region
1	BICF2P425836	72748118	C	A	0.469653	0.00019399	DAPK1-GAS1	intergenic_region
9	BICF2S24117588	59283628	A	C	0.182803	0.000194114	DENND1A	intron_variant
12	BICF2S23338638	28194934	C	A	0.471739	0.000205133	U6	upstream_gene_variant
9	BICF2G630835693	36973872	G	C	0.132225	0.000214466	ACACA	splice_region_variant&intron_variant
7	BICF2S23041291	18622814	A	G	0.149566	0.000225	IVNS1ABP-HMCN1	intergenic_region
7	BICF2P1268962	20862189	A	G	0.439219	0.00023805	FAM20B-RALGPS2	intergenic_region
22	BICF2G630331841	41677207	A	C	0.328035	0.000255113	ENSCAFG00000005303-U6	intergenic_region
19	BICF2P1151337	13998398	G	A	0.334538	0.000258984	U6-ENSCAFG00000003946	intergenic_region
1	BICF2S2349996	51704488	G	A	0.324422	0.000264906	ENSCAFG00000000770	intron_variant
8	BICF2P50301	3465545	C	A	0.172018	0.000271013	SLC7A8	intron_variant
5	BICF2P945533	54606497	A	G	0.361272	0.000308894	ACOT11-SSBP3	intergenic_region
7	BICF2P1348825	20921590	A	G	0.0606936	0.000311119	RALGPS2	intron_variant
36	BICF2S23758106	29530590	A	G	0.0520231	0.000314558	TFPI-7SK	intergenic_region
1	TIGRP2P7522_rs8845605	74807859	G	A	0.118497	0.000315617	NTRK2-U6	intergenic_region
5	BICF2P764765	15273223	G	A	0.0745297	0.000329648	KMT2A	upstream_gene_variant
28	BICF2G630268912	25034623	A	G	0.0794798	0.000333244	TDRD1	intron_variant
25	BICF2G630100647	35222157	A	C	0.107659	0.000334439	NPM2-XPO7	intergenic_region
32	BICF2P24237	11343517	A	G	0.0628613	0.00037475	IBSP-SPP1	intergenic_region
11	BICF2S23728110	43963941	A	G	0.376274	0.000412781	ENSCAFG00000007543-U6	intergenic_region
2	BICF2S22958131	25096035	C	A	0.192197	0.000420124	CELF2	intron_variant
1	BICF2P259582	65110552	G	A	0.234104	0.000421694	TRMT11-CENPW	intergenic_region
2	BICF2P267812	66005696	A	C	0.268786	0.000424387	CBLN1-N4BP1	intergenic_region
29	TIGRP2P366812_rs9058390	23346471	A	G	0.115607	0.00043513	CRISPLD1	upstream_gene_variant
1	BICF2P1284553	47130003	C	A	0.061756	0.000436034	ZDHHC14	intron_variant
8	BICF2P1158678	17063335	A	G	0.328171	0.000454931	ENSCAFG00000028068-SNORA5	intergenic_region
1	BICF2P582972	65149894	A	G	0.236614	0.000463093	TRMT11-CENPW	intergenic_region
7	BICF2P519257	56492274	C	A	0.221821	0.000470949	CCDC178	intron_variant
37	BICF2P229566	6678824	A	G	0.224313	0.000474283	ENSCAFG00000010791	intron_variant
37	BICF2P218778	19425737	G	A	0.395501	0.00049311	ERBB4	intron_variant
4	BICF2P1469250	19941806	A	G	0.117052	0.000493304	CCAR1	intron_variant
16	BICF2P391082	24138669	A	G	0.0722543	0.000498191	GOLGA7-SFRP1	intergenic_region
9	BICF2G630474517	59273775	G	A	0.187861	0.000525626	DENND1A	intron_variant
1	BICF2P337159	12480815	A	G	0.119942	0.000539845	ENSCAFG00000026536-5S_rRNA	intergenic_region
7	BICF2P1397724	22833081	A	G	0.310694	0.000547493	PAPPA2	intron_variant
30	BICF2G630411796	6594572	A	G	0.0888728	0.000548481	U6-U6	intergenic_region
12	G731f67S101	24593050	A	C	0.259045	0.000549713	PRIM2	intron_variant
2	BICF2P1211790	36329518	A	G	0.474711	0.00055012	PCDHGB1	downstream_gene_variant
8	TIGRP2P117258_rs8962945	55763109	A	C	0.38712	0.000563521	5S_rRNA-U6	intergenic_region
24	BICF2G630505889	19218544	A	C	0.473988	0.000585274	ENSCAFG00000025524-ENSCAFG00000006763	intergenic_region
5	BICF2P1034640	58614993	G	A	0.397399	0.000607289	C1orf174-AJAP1	intergenic_region
20	BICF2P882643	34465722	A	C	0.149566	0.000621429	ERC2	intron_variant
9	BICF2S23451571	60739837	C	A	0.37211	0.000660249	DAB2IP	intron_variant
9	BICF2G630835753	37047450	G	A	0.37799	0.000664365	ACACA	intron_variant
28	BICF2P130971	14524731	A	G	0.0816474	0.000691215	C10orf76	intron_variant
1	BICF2S23120955	48450234	A	G	0.244942	0.000698128	TAGAP-FNDC1	intergenic_region
28	BICF2G630274410	16074084	A	G	0.323699	0.000700669	SH3PXD2A	intron_variant
26	BICF2G630197048	38229090	A	G	0.0549133	0.000713254	RNLS	intron_variant
1	BICF2S2377557	72815485	A	G	0.151012	0.000714205	DAPK1-GAS1	intergenic_region
8	BICF2P216464	54938047	A	T	0.434877	0.000723183	5S_rRNA-U6	intergenic_region
37	BICF2S23718102	28688154	A	C	0.0736994	0.000725365	ENSCAFG00000016094	missense_variant
18	BICF2G630697082	40434507	G	A	0.207488	0.000731951	ENSCAFG00000031864-ENSCAFG00000030463	intergenic_region
6	BICF2S23449922	24875516	G	A	0.21604	0.000736847	ENSCAFG00000024109	intron_variant
36	TIGRP2P413226_rs8920935	22607748	G	A	0.143271	0.00076818	CCDC141	intron_variant
9	BICF2P1053335	33547182	G	A	0.343931	0.000776596	PPM1E	intron_variant
36	BICF2G630760087	22610692	G	A	0.127168	0.00079454	CCDC141	intron_variant
9	BICF2G630475174	60417635	A	G	0.263006	0.000809707	NDUFA8	intron_variant
9	BICF2P357957	59707459	G	A	0.257225	0.000828329	RABGAP1	intron_variant
23	BICF2G630367403	49603786	G	A	0.486994	0.00082983	GMPS	intron_variant
8	BICF2P1339657	4090790	G	A	0.200867	0.000830046	NRL	upstream_gene_variant
3	BICF2S23355278	69995706	G	A	0.483728	0.000837887	STX18-MSX1	intergenic_region
28	BICF2G630274365	16111105	G	A	0.350781	0.000858911	SH3PXD2A	intron_variant
22	BICF2G630327760	35528155	A	G	0.184971	0.000858922	ENSCAFG00000005271-ENSCAFG00000005282	intergenic_region
28	BICF2G630269023	24874642	A	G	0.366329	0.000859207	NHLRC2-ADRB1	intergenic_region
9	BICF2S23059999	55211825	A	G	0.484827	0.00088865	TRUB2-SWI5	intergenic_region
9	BICF2P751777	37729220	C	A	0.332127	0.000890899	ENSCAFG00000023350-ENSCAFG00000032731	intergenic_region
9	TIGRP2P130673_rs9162745	55172832	A	G	0.21604	0.000892939	ENSCAFG00000029247	upstream_gene_variant
23	BICF2G630362669	53903867	A	C	0.0535456	0.000899692	0	0
1	BICF2P1019161	124975997	A	G	0.236957	0.000908184	0	0
3	TIGRP2P46301_rs8960321	56022284	A	G	0.0867052	0.000923588	MEX3B-TMC3	intergenic_region
5	BICF2G630189148	50381560	A	G	0.289474	0.000929678	FGGY	intron_variant
14	BICF2S23319101	32696911	G	A	0.310931	0.000932539	U6atac-HDAC9	intergenic_region
1	BICF2S22912197	73729076	A	G	0.371387	0.000933498	NAA35	intron_variant
22	BICF2G630327753	35501676	C	A	0.199422	0.000935671	ENSCAFG00000005271-ENSCAFG00000005282	intergenic_region
9	BICF2P554982	43133661	C	G	0.21315	0.000936879	SEZ6	intron_variant
11	TIGRP2P150779_rs8716667	64481776	A	G	0.100434	0.000951712	FRRS1L-PTPN3	intergenic_region
2	BICF2P1370915	55896452	A	G	0.123555	0.000952513	TNPO1-FCHO2	intergenic_region
20	BICF2P1043560	53607445	A	G	0.0650289	0.00098696	TNFSF14	missense_variant
26	TIGRP2P346490_rs9063176	6971318	A	G	0.418234	0.000990687	ZCCHC8-CLIP1	intergenic_region
13	BICF2S23138137	42302989	A	G	0.306358	0.000997005	GABRG1-GABRA2	intergenic_region
13	BICF2P163461	42310177	G	A	0.306358	0.000997005	GABRG1-GABRA2	intergenic_region
7	BICF2P321194	77744350	A	C	0.476156	0.00100549	TUBB6	intron_variant
3	BICF2G630361903	94287447	A	G	0.153902	0.00103278	0	0
3	BICF2G630340128	44622942	A	G	0.32659	0.0010419	ENSCAFG00000026734	downstream_gene_variant
23	BICF2P1346246	12616231	A	G	0.408237	0.0010426	GPD1L	intron_variant
9	BICF2S2314648	63486227	A	G	0.359104	0.00104301	0	0
23	TIGRP2P305555_rs8730111	40003431	G	A	0.264451	0.00107524	C3orf58-ENSCAFG00000008047	intergenic_region
32	BICF2P51475	8743393	A	G	0.288295	0.00107544	U6-ARHGAP24	intergenic_region
23	BICF2G630364794	51950029	G	A	0.0686416	0.001078	GFM1	intron_variant
22	BICF2G630322134	21859740	A	G	0.472424	0.00107986	U6-PCDH9	intergenic_region
34	TIGRP2P398594_rs8590765	32961897	A	G	0.124277	0.00112167	GOLIM4-ENSCAFG00000014605	intergenic_region
1	BICF2P1359193	72729731	A	G	0.484104	0.00113164	DAPK1-GAS1	intergenic_region
7	BICF2P509591	21897620	G	A	0.365607	0.00113371	SEC16B-BRINP2	intergenic_region
10	BICF2P1154532	9738187	G	A	0.12789	0.00113628	CAND1-DYRK2	intergenic_region
8	BICF2P799555	3736941	A	T	0.199275	0.00115597	NGDN-ZFHX2	intergenic_region
9	BICF2G630472745	55554206	A	C	0.249277	0.0011631	ENG	upstream_gene_variant
32	BICF2P928136	26978204	G	A	0.172688	0.00117281	TBCK	intron_variant
17	BICF2P265887	15516285	G	A	0.476156	0.00118251	U4-HS1BP3	intergenic_region
1	BICF2G630718970	36778795	C	G	0.230205	0.00118277	ENSCAFG00000000327-EPM2A	intergenic_region
16	BICF2P726769	41845896	A	G	0.128613	0.00118938	ENSCAFG00000028470-ENSCAFG00000028501	intergenic_region
18	BICF2P655460	50718755	G	A	0.427023	0.00121359	RBM14	downstream_gene_variant
17	BICF2P231095	47529770	C	A	0.0867052	0.00121831	ENSCAFG00000029634-ENSCAFG00000032721	intergenic_region
22	BICF2G630323283	24427983	A	G	0.0946532	0.00129289	KLHL1	intron_variant
7	BICF2S23442596	77735816	G	A	0.49711	0.00130063	TUBB6	intron_variant
22	BICF2S23620388	10642290	A	C	0.0939306	0.00132205	U6-5S_rRNA	intergenic_region
1	BICF2S23740150	46383375	C	A	0.110549	0.00132646	ARID1B	intron_variant
1	BICF2P1385937	89459991	G	A	0.146165	0.00132948	DOCK8-KANK1	intergenic_region
11	BICF2S23336218	46838606	G	A	0.374277	0.00133026	ENSCAFG00000026571	upstream_gene_variant
5	BICF2P573035	60029234	A	G	0.0765896	0.00133497	CHD5	downstream_gene_variant
5	BICF2S22929699	60049801	G	A	0.0765896	0.00133497	HES2	downstream_gene_variant
5	BICF2P815877	58630166	G	A	0.374277	0.00134789	C1orf174-AJAP1	intergenic_region
3	BICF2G630340083	44551778	A	T	0.487699	0.00135569	NR2F2-ENSCAFG00000026734	intergenic_region
37	BICF2P680962	17589473	A	G	0.298842	0.00135622	MAP2	intron_variant
28	BICF2G630274436	16012713	G	A	0.300578	0.00136062	U4	upstream_gene_variant
24	BICF2P1252728	40455938	A	G	0.136561	0.00138652	U6-CBLN4	intergenic_region
9	BICF2P53257	33963114	G	A	0.335366	0.00140042	YPEL2-DHX40	intergenic_region
19	BICF2G63052262	34746699	A	C	0.0606936	0.00142337	DPP10-ARP3	intergenic_region
21	BICF2P943822	43369969	A	G	0.240607	0.00143443	NELL1	intron_variant
5	BICF2G630239639	72956060	C	A	0.066474	0.00143881	WWOX	intron_variant
24	BICF2G630509944	14148172	G	A	0.270622	0.00144213	TMX4	intron_variant
39	BICF2G6302052	125763431	A	G	0.232996	0.00147104	0	0
8	TIGRP2P112187_rs8910636	36258529	A	G	0.434249	0.00147433	PRKCH	intron_variant
16	BICF2P973879	38902117	G	A	0.111994	0.00148129	TUSC3	intron_variant
32	BICF2G630600200	8385378	G	A	0.287265	0.00148133	CDS1	intron_variant
7	TIGRP2P99076_rs8887761	54627863	G	A	0.192919	0.00148794	ENSCAFG00000017884-ZNF396	intergenic_region
9	BICF2P1386634	9683637	A	G	0.183526	0.00151477	MAPT-SPPL2C	intergenic_region
12	TIGRP2P164149_rs8701421	41676717	A	G	0.481214	0.00151795	BCKDHB-ENSCAFG00000032044	intergenic_region
5	BICF2G630189165	50395816	A	G	0.29263	0.00153009	FGGY	intron_variant
18	BICF2S24412094	7992883	G	A	0.304913	0.00153095	GLI3	intron_variant
25	BICF2S23438782	41597195	T	A	0.32106	0.00153308	PID1-DNER	intergenic_region
8	BICF2P326070	3114775	A	C	0.197977	0.00153718	OXA1L	intron_variant
5	BICF2P578358	61676536	A	G	0.362319	0.00157846	ERRFI1-SLC45A1	intergenic_region
4	BICF2G630169242	76295434	A	G	0.0734012	0.00158899	ENSCAFG00000018956-U6	intergenic_region
5	BICF2S23255824	11680172	A	T	0.106214	0.00159188	UBASH3B-cfa-mir-99a-2	intergenic_region
9	BICF2P856172	56834230	C	A	0.0700867	0.0016295	MVB12B	intron_variant
5	BICF2S2329683	15842557	A	C	0.154624	0.00163777	FXYD2-ENSCAFG00000029861	intergenic_region
26	BICF2P227246	34072480	A	C	0.0881503	0.00163969	PCDH15	intron_variant
9	BICF2P867356	48060584	A	G	0.138006	0.00165895	EHMT1	intron_variant
23	BICF2P979029	43104394	G	A	0.0809249	0.00166534	ENSCAFG00000032541-U6	intergenic_region
29	BICF2G630633896	38411036	A	C	0.146676	0.00166852	RUNX1T1-U6	intergenic_region
22	BICF2G630322071	21798535	A	G	0.473227	0.00166962	U6-PCDH9	intergenic_region
1	BICF2P795193	58584136	G	A	0.371014	0.00168557	PLN	upstream_gene_variant
21	BICF2P1104975	38945165	A	G	0.28396	0.00169513	SOX6	intron_variant
1	BICF2G630794838	79796714	A	G	0.218208	0.0017006	7SK-ENSCAFG00000030357	intergenic_region
22	BICF2G630322080	21805861	A	G	0.474711	0.00171425	U6-PCDH9	intergenic_region
9	BICF2G630474664	59771940	A	G	0.20159	0.00173707	RABGAP1	intron_variant
9	BICF2G630472995	55805008	A	G	0.20448	0.00173965	FAM129B	intron_variant
1	BICF2S23032952	69394177	A	C	0.118669	0.00174285	AKAP7	intron_variant
5	BICF2P1384061	34110469	G	A	0.122255	0.00175566	WDR16	intron_variant
7	BICF2P802850	4361271	A	G	0.243497	0.00176519	PTPRC-ATP6V1G3	intergenic_region
6	TIGRP2P77618_rs8741496	11350761	A	G	0.0839363	0.00179885	ENSCAFG00000015459	downstream_gene_variant
24	BICF2G630500761	29716043	A	G	0.3589	0.00180588	CHD6-PTPRT	intergenic_region
23	BICF2G630364259	52454062	T	A	0.128613	0.0018154	0	0
8	BICF2P933821	56335370	A	G	0.10492	0.00182188	U6-ENSCAFG00000017323	intergenic_region
7	BICF2P497919	6693884	G	A	0.050578	0.00182399	cfa-mir-29b-2-CD34	intergenic_region
22	TIGRP2P291959_rs8669048	29698309	G	A	0.197254	0.00183891	5S_rRNA-U6	intergenic_region
16	BICF2P1320229	28176983	C	A	0.441389	0.00185685	ZNF703-ENSCAFG00000023937	intergenic_region
3	BICF2P261621	69111456	A	G	0.138006	0.00186199	CLNK-ZNF518B	intergenic_region
12	BICF2P703899	22259226	A	C	0.302746	0.00186687	FAM83B	intron_variant
30	BICF2G630411997	5329451	G	A	0.323444	0.00186917	TMCO5A	upstream_gene_variant
1	BICF2P9997	47158767	G	A	0.083815	0.00188628	ZDHHC14	intron_variant
1	BICF2P1144318	47948901	T	A	0.16185	0.00189024	TULP4	stop_gained
1	BICF2P1144317	47951048	C	A	0.16185	0.00189024	TULP4	intron_variant
9	BICF2P57249	48056026	G	A	0.182803	0.00189643	EHMT1	intron_variant
33	BICF2S22949664	16218851	A	G	0.132948	0.00189748	PVRL3-CD96	intergenic_region
6	TIGRP2P78394_rs8651698	13058575	A	G	0.0960983	0.00190312	FOXK1-SDK1	intergenic_region
5	BICF2S23739122	60931806	G	A	0.306358	0.00190543	CAMTA1	intron_variant
9	BICF2S23355768	36375420	A	G	0.0845376	0.00191458	ZNHIT3	upstream_gene_variant
9	BICF2P791837	36397059	A	G	0.0845376	0.00191458	MYO19	intron_variant
36	BICF2G630766314	5031771	A	G	0.212428	0.00192262	ENSCAFG00000009377	downstream_gene_variant
28	BICF2G630265491	35466860	A	G	0.410767	0.00192602	ADAM12	intron_variant
2	BICF2P1305300	41573503	A	G	0.179913	0.00193234	PPP2R2B-STK32A	intergenic_region
3	BICF2S2323000	60737421	G	A	0.149783	0.00193911	7SK-LRPAP1	intergenic_region
26	BICF2P541533	6956974	G	A	0.346098	0.00194023	ZCCHC8-CLIP1	intergenic_region
22	BICF2G630327757	35519142	G	C	0.267728	0.00196334	ENSCAFG00000005271-ENSCAFG00000005282	intergenic_region
34	BICF2G630453769	34954719	A	G	0.103048	0.00196714	CLDN11-SLC7A14	intergenic_region
17	BICF2G630206097	47673259	A	G	0.212428	0.00196831	GCFC2	intron_variant
1	BICF2P1105636	93855625	G	A	0.345376	0.00197502	ERMP1	intron_variant
36	BICF2G630759072	23864413	A	G	0.0556358	0.00197814	CWC22-U6	intergenic_region
20	BICF2P742564	54431380	A	G	0.102601	0.00201706	SAFB2-ZNRF4	intergenic_region
16	TIGRP2P215897_rs9104098	41699998	A	G	0.433976	0.00203012	ENSCAFG00000028470-ENSCAFG00000028501	intergenic_region
10	BICF2P668598	71392546	A	C	0.133968	0.00204489	0	0
36	BICF2P936625	22105511	A	G	0.307803	0.00205595	FKBP7	upstream_gene_variant
37	TIGRP2P421715_rs8957850	28701985	G	A	0.099711	0.00206686	ENSCAFG00000016094	downstream_gene_variant
36	BICF2G630760565	22062944	G	A	0.25289	0.00209061	PRKRA	intron_variant
8	BICF2S24410075	63084196	A	G	0.296965	0.00210856	ENSCAFG00000017617	intron_variant
1	BICF2S23742416	60435549	A	C	0.0686416	0.00213926	U4-ENSCAFG00000030746	intergenic_region
22	BICF2G630322099	21817969	C	A	0.473227	0.00214021	U6-PCDH9	intergenic_region
9	BICF2G630472761	55573992	A	G	0.244942	0.00214196	ENG	intron_variant
21	BICF2P769253	41145579	G	A	0.447254	0.00214266	PTPN5-ENSCAFG00000009402	intergenic_region
22	BICF2G630322105	21826082	A	C	0.473266	0.00214914	U6-PCDH9	intergenic_region
22	BICF2G630322106	21826149	G	A	0.473266	0.00214914	U6-PCDH9	intergenic_region
22	BICF2G630322111	21829717	T	A	0.473266	0.00214914	U6-PCDH9	intergenic_region
28	BICF2G630267705	27242009	A	G	0.358382	0.00219222	HSPA12A	intron_variant
17	TIGRP2P232831_rs8987981	47652928	C	A	0.150289	0.00220424	GCFC2	intron_variant
7	BICF2P391679	28129316	A	G	0.169798	0.00221464	PRRX1	intron_variant
9	BICF2G630475168	60273060	A	G	0.155347	0.00221691	MRRF	intron_variant
12	BICF2P222928	59313787	A	G	0.335517	0.00226458	ACA64-GRIK2	intergenic_region
12	BICF2P14848	22814117	A	G	0.389451	0.00227973	HMGCLL1	intron_variant
9	BICF2P252311	43292661	A	G	0.132417	0.00228229	MYO18A	intron_variant
20	BICF2P908983	34132662	A	G	0.127551	0.00230455	ERC2	intron_variant
8	BICF2S2369564	59042749	A	G	0.250362	0.00232991	SNORA62-GALC	intergenic_region
18	BICF2G630691658	47746093	A	C	0.216374	0.00235208	SHANK2	intron_variant
7	BICF2G630550745	11288059	A	G	0.33526	0.00235595	RPS6KC1	intron_variant
30	BICF2G630411351	7532597	A	G	0.314306	0.00235929	C15orf52-DISP2	intergenic_region
24	BICF2P1292599	22785586	T	A	0.0599711	0.00237504	CBFA2T2	intron_variant
24	BICF2S23241658	22787217	A	G	0.0599711	0.00237504	CBFA2T2	intron_variant
24	BICF2S23241659	22787263	G	A	0.0599711	0.00237504	CBFA2T2	intron_variant
24	BICF2S24117809	22797494	G	A	0.0599711	0.00237504	CBFA2T2	intron_variant
17	BICF2P1464853	50508370	G	A	0.471098	0.00238223	EXOC6B	intron_variant
9	BICF2G630472427	54642128	A	G	0.0635838	0.00240771	CRAT	intron_variant
18	BICF2P1106097	26659957	A	T	0.182803	0.00240942	API5-7SK	intergenic_region
27	BICF2G630141695	14859996	G	A	0.152457	0.00241086	CPNE8-U6atac	intergenic_region
9	BICF2G630835711	37020059	A	T	0.427023	0.00241869	ACACA	intron_variant
9	BICF2G630835732	37035203	A	G	0.427023	0.00241869	ACACA	intron_variant
24	BICF2S23414628	13543963	A	G	0.346098	0.00242	PLCB1	intron_variant
21	BICF2P1337438	46115899	A	G	0.447902	0.00242136	LUZP2	intron_variant
35	BICF2G630775553	20946280	A	C	0.42341	0.00244089	PRL-5S_rRNA	intergenic_region
9	BICF2P623039	38503122	A	G	0.091763	0.00244552	ENSCAFG00000030750-ENSCAFG00000018340	intergenic_region
9	BICF2G630472790	55650085	G	A	0.230491	0.00244771	SH2D3C	intron_variant
22	TIGRP2P296234_rs9198407	54718266	A	G	0.214595	0.00245855	ENSCAFG00000022848-Y_RNA	intergenic_region
5	BICF2P958242	63057251	A	C	0.145349	0.00246966	CTNNBIP1	intron_variant
24	TIGRP2P311971_rs8578093	19065717	A	G	0.452312	0.00247113	PDYN-ENSCAFG00000025524	intergenic_region
1	BICF2G630716201	32500480	A	G	0.171014	0.00247334	ENSCAFG00000024055-ENSCAFG00000000289	intergenic_region
19	BICF2G630256607	49418569	A	G	0.376445	0.00247356	U6-ACVR2A	intergenic_region
5	BICF2P185733	15642829	A	G	0.311416	0.00247699	TMPRSS4-IL10RA	intergenic_region
17	BICF2G630203719	50407911	A	G	0.120665	0.00248324	EXOC6B	intron_variant
22	BICF2P1263175	45466572	G	A	0.431983	0.00250731	GPR180-ENSCAFG00000028798	intergenic_region
31	BICF2G630729349	9030416	C	A	0.0823699	0.00251491	ROBO1-U6	intergenic_region
24	BICF2G630510902	13065429	G	A	0.356214	0.00253233	PLCB4-PLCB1	intergenic_region
20	BICF2P970167	61200900	A	G	0.231936	0.00253441	0	0
2	BICF2P926077	78197122	G	A	0.418353	0.00253556	HP1BP3	intron_variant
7	BICF2S23020309	52286125	A	C	0.179191	0.00254216	U6-KIAA1328	intergenic_region
16	TIGRP2P226196_rs8638377	60116285	A	G	0.21604	0.00254383	0	0
26	BICF2S22929155	34025877	A	G	0.348988	0.0025451	PCDH15	intron_variant
21	BICF2P241898	43365240	A	G	0.248555	0.00255845	NELL1	intron_variant
38	BICF2S2361705	4129811	A	G	0.218524	0.00256391	Y_RNA-HRPT2	intergenic_region
30	BICF2G630398238	38029193	A	G	0.160405	0.00259432	SCAMP5	3_prime_UTR_variant
30	BICF2P1240545	37058266	C	A	0.25578	0.00259975	C15orf59-TBC1D21	intergenic_region
3	BICF2S23723485	88430732	A	G	0.169075	0.00260424	GPR125-KCNIP4	intergenic_region
6	BICF2G630810040	10561492	T	A	0.0484104	0.00260515	TRRAP	intron_variant
5	BICF2P378508	54231348	A	C	0.344653	0.00261267	BSND	intron_variant
29	BICF2S2341391	18619219	A	G	0.294798	0.00263389	ENSCAFG00000007660-SULF1	intergenic_region
7	BICF2P726587	22418607	G	A	0.105491	0.00263871	BRINP2-ASTN1	intergenic_region
8	BICF2S23044226	56182267	A	G	0.103324	0.00264455	U6-ENSCAFG00000017323	intergenic_region
24	BICF2G630508788	15709243	G	A	0.162572	0.00264962	7SK-FERMT1	intergenic_region
3	BICF2G630340127	44615782	A	G	0.264451	0.00265582	NR2F2-ENSCAFG00000026734	intergenic_region
30	TIGRP2P373874_rs8823344	40576613	G	A	0.0635659	0.00266465	0	0
10	BICF2G630478157	22706146	G	A	0.403179	0.00267025	ARFGAP3	intron_variant
17	BICF2G630217586	17698571	A	G	0.484827	0.00267649	TDRD15-KLHL29	intergenic_region
6	BICF2P699862	14845203	G	A	0.327312	0.00268982	SNX8	intron_variant
21	TIGRP2P279418_rs9184525	12441117	A	C	0.151012	0.00269216	TMEM135	intron_variant
14	BICF2G630525895	34221891	A	G	0.148121	0.00269293	MACC1	intron_variant
22	BICF2S2345508	26510078	A	C	0.150218	0.0027021	DACH1-SNORA42	intergenic_region
8	BICF2S22951928	75141478	A	G	0.15919	0.00271356	0	0
9	BICF2G630836601	38666161	A	G	0.336469	0.00272202	SNORA70-TMEM132E	intergenic_region
18	BICF2G630696686	40964730	G	A	0.286127	0.00273339	ENSCAFG00000029885-OR4C15	intergenic_region
1	BICF2P1119618	71574862	A	G	0.45448	0.00273882	FANCC	intron_variant
27	BICF2P645050	12317801	G	A	0.153902	0.0027411	PDZRN4	intron_variant
10	BICF2S23022363	37647571	G	A	0.403179	0.00274245	NCK2-FHL2	intergenic_region
22	BICF2S23414416	48587848	A	G	0.16185	0.00274392	STK24	intron_variant
22	BICF2P1376531	63964054	C	A	0.34058	0.00275033	0	0
9	BICF2P284322	53860854	A	G	0.304913	0.00275128	ENSCAFG00000028727-FNBP1	intergenic_region
17	TIGRP2P233558_rs8623446	50270959	G	A	0.340318	0.00275235	EXOC6B	intron_variant
28	BICF2G630265488	35467679	G	A	0.406657	0.00277478	ADAM12	intron_variant
13	BICF2P1193484	36250566	A	G	0.12789	0.002817	ENSCAFG00000028767-ENSCAFG00000031926	intergenic_region
7	TIGRP2P92583_rs9213868	22047588	G	A	0.209538	0.00286696	SEC16B-BRINP2	intergenic_region
36	TIGRP2P416375_rs8621264	6333278	A	G	0.486994	0.0028698	RBMS1-TANK	intergenic_region
21	BICF2G630642324	49236444	A	G	0.453757	0.00287471	U6-U6	intergenic_region
5	BICF2S23655756	60063887	A	G	0.0751445	0.00288537	CHD5	intron_variant
1	BICF2G630711817	18023479	A	G	0.147399	0.00288627	NEDD4L-ATP8B1	intergenic_region
21	TIGRP2P281650_rs8997963	29568560	A	G	0.191474	0.00290123	CNGA4	upstream_gene_variant
4	BICF2P513834	19264297	A	G	0.0888728	0.00290554	U6	downstream_gene_variant
3	BICF2P1107935	32710231	G	A	0.272399	0.00294227	OCA2	intron_variant
3	BICF2P1068900	72544096	A	G	0.197522	0.0029437	PDS5A	intron_variant
1	TIGRP2P7273_rs8721297	71576076	A	G	0.395954	0.00297897	FANCC	intron_variant
26	TIGRP2P346753_rs9226110	7594716	A	G	0.414017	0.00298221	ORAI1	intron_variant
3	BICF2P432596	71453898	T	A	0.191304	0.00299327	UCHL1-ENSCAFG00000007718	intergenic_region
22	BICF2P641817	46578922	A	G	0.195809	0.00299667	UGGT2	intron_variant
2	BICF2P1021114	57331154	G	A	0.398121	0.00301392	FAM169A	missense_variant
21	BICF2S23217413	41037080	A	G	0.0643064	0.00301524	SPTY2D1	intron_variant
9	BICF2G630474853	59991734	A	G	0.212428	0.00301683	OR5C1-ENSCAFG00000020257	intergenic_region
7	BICF2P556304	32733376	C	A	0.411127	0.00303428	RGS7-FH	intergenic_region
27	BICF2P649237	36671069	G	A	0.118497	0.00304189	A2M	intron_variant
3	BICF2G630356714	89820656	G	A	0.405072	0.00304779	RPL7A-ENSCAFG00000016642	intergenic_region
9	BICF2G630472749	55559601	C	A	0.218208	0.00305429	ENG	intron_variant
27	BICF2S2356817	33123312	G	A	0.354769	0.00305572	GRIN2B-EMP1	intergenic_region
9	BICF2P154580	56783385	A	C	0.11037	0.0030581	MVB12B	intron_variant
8	BICF2P362874	55932428	G	A	0.111994	0.0030629	U6-ENSCAFG00000017323	intergenic_region
8	BICF2S2367229	45077547	G	A	0.19102	0.00307063	PCNX-SIPA1L1	intergenic_region
3	TIGRP2P51126_rs8638818	73025435	G	A	0.388728	0.00307859	KLB	intron_variant
5	BICF2S23553838	64340765	A	G	0.367052	0.00308137	ACSF3	upstream_gene_variant
7	BICF2P701615	32765899	G	A	0.0868307	0.00309158	RGS7-FH	intergenic_region
9	BICF2G630474227	58860194	A	G	0.416787	0.00310388	LHX2-DENND1A	intergenic_region
4	BICF2P222868	38897394	A	G	0.123555	0.00310534	BOD1	downstream_gene_variant
16	BICF2S23232128	36584660	A	G	0.313584	0.00310651	DLC1	intron_variant
9	BICF2S23741434	3043254	A	C	0.126445	0.00312093	TNRC6C	intron_variant
11	BICF2G630303060	61985844	A	G	0.140058	0.00313597	TMEM38B-ZNF462	intergenic_region
13	BICF2P226053	36233682	G	A	0.128613	0.00313743	ENSCAFG00000028767-ENSCAFG00000031926	intergenic_region
34	BICF2P525494	20498463	A	C	0.322721	0.00314162	BCL6-LPP	intergenic_region
4	BICF2P373715	17256830	A	G	0.137283	0.00314695	REEP3-CTNNA3	intergenic_region
16	BICF2P356666	41998567	A	G	0.458092	0.00316915	ENSCAFG00000028470-ENSCAFG00000028501	intergenic_region
16	BICF2P742018	42015699	G	A	0.458092	0.00316915	ENSCAFG00000028470-ENSCAFG00000028501	intergenic_region
1	BICF2G630723164	42424999	C	G	0.115607	0.00317123	SYNE1	intron_variant
9	BICF2P947825	29904024	A	G	0.119942	0.00317525	U6-7SK	intergenic_region
1	TIGRP2P8859_rs8977539	75979153	A	G	0.449422	0.0031765	FRMD3	intron_variant
19	BICF2P52117	54993770	A	G	0.0780347	0.00317907	0	0
6	BICF2P97144	8675095	T	A	0.0635838	0.0031831	MOGAT3	5_prime_UTR_variant
11	BICF2P1218201	55452657	G	A	0.301301	0.00319082	TBC1D2	intron_variant
1	BICF2S23250880	65176226	A	G	0.351879	0.00321141	CENPW	synonymous_variant
5	BICF2G630189132	50371541	A	G	0.318642	0.00321154	FGGY	intron_variant
5	BICF2P1088190	10929591	G	C	0.0736994	0.00321242	GRAMD1B	intron_variant
22	BICF2P344856	10515100	A	G	0.0758671	0.00321307	U6-5S_rRNA	intergenic_region
9	BICF2G630472775	55612232	A	G	0.0875543	0.00321718	CDK9	downstream_gene_variant
9	BICF2G630471730	53971544	A	G	0.196532	0.00323041	USP20	missense_variant
11	BICF2S23642349	43950585	C	A	0.361272	0.00324385	ENSCAFG00000007543-U6	intergenic_region
4	BICF2P1271760	4775771	G	A	0.122287	0.0032466	RBM34	intron_variant
5	BICF2P333047	59208734	A	G	0.180636	0.00324663	AJAP1-NPHP4	intergenic_region
34	BICF2G630456401	32073316	A	G	0.0855072	0.00325356	ENSCAFG00000014497-ZBBX	intergenic_region
20	BICF2P1328570	36645228	A	G	0.253613	0.00325485	DCP1A	intron_variant
29	BICF2G630622429	14480066	C	A	0.169075	0.00325866	CYP7B1	intron_variant
24	BICF2G630509596	14534249	A	G	0.404486	0.00326346	HAO1-BMP2	intergenic_region
7	BICF2P484843	48885877	A	G	0.0614162	0.00328342	ENSCAFG00000017739	upstream_gene_variant
18	BICF2P332267	27741983	G	C	0.117052	0.00329989	U1-LRRC4C	intergenic_region
24	BICF2G630496735	45484853	G	A	0.490607	0.00330394	CDH26-ENSCAFG00000012668	intergenic_region
21	TIGRP2P286458_rs8582243	45714423	G	A	0.153179	0.00330489	UBE2D3-LUZP2	intergenic_region
1	BICF2P1035315	90591406	C	A	0.0895954	0.00330873	ENSCAFG00000001991-SMARCA2	intergenic_region
8	BICF2S23346363	54881129	G	A	0.0541908	0.00331024	5S_rRNA-U6	intergenic_region
1	BICF2S22936688	47344048	G	C	0.341763	0.00331129	SNX9	intron_variant
1	BICF2S22926571	47348193	A	G	0.341763	0.00331129	SNX9	intron_variant
1	BICF2P1325123	64440172	G	A	0.0578035	0.00331492	U6-HEY2	intergenic_region
9	BICF2G630472763	55582299	A	G	0.0874277	0.00331836	FPGS	downstream_gene_variant
34	BICF2P940082	4101768	A	G	0.0803184	0.00331995	FAM173B-7SK	intergenic_region
9	BICF2G630472776	55614162	G	A	0.159682	0.00332126	CDK9	3_prime_UTR_variant
5	BICF2S23757774	62445935	A	G	0.206647	0.00332557	SLC2A5-GPR157	intergenic_region
20	BICF2P797395	36844754	A	C	0.0803184	0.00332977	RFT1-SFMBT1	intergenic_region
25	BICF2S23135796	48992407	G	A	0.359827	0.00334213	ASB1-TWIST2	intergenic_region
29	BICF2G630633145	37292721	A	T	0.234104	0.00336323	RUNX1T1	intron_variant
7	BICF2G630553868	19695109	G	A	0.0693642	0.00336376	ENSCAFG00000013766-PLA2G4A	intergenic_region
37	BICF2P250824	18631467	G	A	0.456585	0.00336449	ENSCAFG00000023462	downstream_gene_variant
26	BICF2P992425	34908229	A	G	0.443642	0.00337409	PCDH15-ENSCAFG00000015550	intergenic_region
6	BICF2S23016168	24866755	G	A	0.184971	0.00337571	ENSCAFG00000024109	intron_variant
13	BICF2G630662940	34926901	A	C	0.322977	0.003377	TRAPPC9	intron_variant
1	BICF2P911751	99045809	A	G	0.195369	0.00337705	SNORA84	upstream_gene_variant
31	BICF2P272953	4116126	A	G	0.230825	0.00339568	ENSCAFG00000032194-ENSCAFG00000029014	intergenic_region
9	TIGRP2P127027_rs8669574	43516731	A	G	0.127168	0.00340678	TAOK1	intron_variant
1	BICF2P1380146	93757515	A	G	0.0802023	0.00340757	U6-KIAA1432	intergenic_region
9	BICF2P817756	7527606	G	A	0.240607	0.00340986	ENSCAFG00000004401-SOX9	intergenic_region
5	BICF2P1304606	10945409	G	C	0.073913	0.0034139	GRAMD1B-ENSCAFG00000028455	intergenic_region
3	BICF2P788663	72575868	G	A	0.187861	0.00342483	PDS5A	intron_variant
31	BICF2G630738883	28806077	A	C	0.252168	0.0034545	ENSCAFG00000031162	intron_variant
4	BICF2P853713	74440418	G	A	0.102601	0.00345855	TARS-NPR3	intergenic_region
34	BICF2S23613552	13018487	G	A	0.259393	0.0034633	NDUFB5	upstream_gene_variant
5	BICF2S23742056	62568325	G	A	0.367583	0.00348226	H6PD	intron_variant
25	BICF2P1461096	49858895	C	G	0.206647	0.0034843	ROMO1-NDUFA10	intergenic_region
6	TIGRP2P77845_rs8807963	12091870	A	G	0.171965	0.00349652	RBAK	intron_variant
26	BICF2G630194898	39562022	A	C	0.161127	0.00349895	0	0
18	BICF2P952466	19332545	A	G	0.227601	0.00350483	MAGI2-GNAI1	intergenic_region
17	TIGRP2P233237_rs9002685	48938665	A	G	0.330202	0.00350672	BOLA3	upstream_gene_variant
7	BICF2S23132312	33330712	G	A	0.268786	0.00351517	BECN1	intron_variant
9	BICF2G630473051	55875536	G	A	0.135116	0.0035164	LRSAM1	intron_variant
20	BICF2S2301452	29919331	G	A	0.289017	0.00351866	ENSCAFG00000007791-U6	intergenic_region
16	BICF2S2454313	35525733	C	A	0.387283	0.00352042	ERI1-MFHAS1	intergenic_region
2	BICF2P294415	36400275	A	G	0.312139	0.00352144	PCDHGC5	intron_variant
5	BICF2G630182500	34032870	A	G	0.175109	0.00352582	STX8	intron_variant
17	BICF2G630204636	49054471	A	G	0.426301	0.003535	TET3	intron_variant
38	BICF2S23158466	26256207	G	A	0.383671	0.00353927	0	0
12	BICF2P614434	41694551	A	G	0.495665	0.00354328	BCKDHB-ENSCAFG00000032044	intergenic_region
9	BICF2G630473035	55847054	C	A	0.271676	0.0035542	FAM129B	intron_variant
20	BICF2P768103	28595379	C	A	0.409682	0.00357784	CADPS	intron_variant
10	BICF2G630491311	57501889	C	A	0.355491	0.00358035	CCDC85A-ENSCAFG00000002932	intergenic_region
31	BICF2S23047985	34566305	A	G	0.319364	0.0035954	PCP4	intron_variant
1	BICF2P1168088	65115252	A	C	0.187139	0.00359784	TRMT11-CENPW	intergenic_region
37	BICF2G630130584	27995726	A	G	0.152457	0.00361889	EPHA4-PAX3	intergenic_region
36	BICF2P343009	15476980	C	A	0.474711	0.00362454	GORASP2	intron_variant
1	BICF2P139505	46810015	A	G	0.158466	0.00364183	ARID1B-TMEM242	intergenic_region
38	BICF2G63074424	15508082	A	G	0.250723	0.00364184	U6atac-HLX	intergenic_region
4	BICF2G630170528	78568535	A	C	0.324891	0.00364293	U6-CDH9	intergenic_region
26	BICF2S23521383	26232169	A	C	0.406069	0.00364583	ENSCAFG00000029467	intron_variant
21	BICF2P318774	47393565	A	G	0.305636	0.00367218	ANO3	intron_variant
7	BICF2P979272	21586876	A	G	0.367583	0.00367795	RASAL2	intron_variant
1	BICF2P709806	120441349	C	A	0.356214	0.00367952	TSHZ3	intron_variant
13	BICF2P816466	46209742	A	G	0.505058	0.00368691	LNX1-CHIC2	intergenic_region
9	BICF2P1343066	55987187	A	G	0.471821	0.00370314	GARNL3	intron_variant
9	BICF2S23235445	55993904	A	G	0.471821	0.00370314	GARNL3	intron_variant
30	BICF2G630408691	19864942	G	A	0.482659	0.00371168	UNC13C	intron_variant
18	BICF2P965319	58169176	A	C	0.342258	0.00372384	0	0
9	BICF2G630473027	55841605	A	C	0.271346	0.00372747	FAM129B	intron_variant
36	BICF2P1181603	16192796	A	G	0.256975	0.00374685	SLC25A12	intron_variant
23	BICF2S23411957	49594860	A	G	0.34877	0.00375729	GMPS	splice_region_variant&intron_variant
4	BICF2P445832	36650040	G	A	0.236994	0.00376647	UNC5A-TSPAN17	intergenic_region
7	BICF2P32656	74073785	A	G	0.463043	0.00377364	PTPRM	intron_variant
36	BICF2P866869	17244342	A	G	0.321536	0.00378321	RAPGEF4	intron_variant
6	BICF2S23729890	11375391	T	A	0.171965	0.00378668	ENSCAFG00000015477	intron_variant
14	BICF2P809457	39751182	A	G	0.153179	0.00379925	SNX10-SKAP2	intergenic_region
37	BICF2G630131194	28786816	G	A	0.16763	0.00380483	MOGAT1-ACSL3	intergenic_region
14	BICF2S2309102	20152020	A	T	0.280347	0.00381327	PEG10-U6	intergenic_region
15	BICF2P1192579	46648326	G	A	0.166185	0.0038242	NR3C2	intron_variant
31	BICF2P798072	10412312	A	G	0.148121	0.00383843	ENSCAFG00000007980-ENSCAFG00000007984	intergenic_region
1	BICF2S23746077	47388140	A	G	0.255058	0.00384507	SNX9	intron_variant
33	BICF2G630249552	13230714	C	A	0.303184	0.00386231	BBX-CD47	intergenic_region
1	BICF2P326688	51647147	A	G	0.382948	0.00386404	ENSCAFG00000000770	intron_variant
36	BICF2S232272	18782394	A	G	0.187776	0.00386649	CHN1	intron_variant
21	BICF2S23149835	47938140	C	A	0.36099	0.00388038	CCDC34	intron_variant
6	BICF2P764928	10499548	A	G	0.100434	0.00388471	SMURF1	downstream_gene_variant
5	BICF2G630187781	47876311	A	G	0.235549	0.00391618	ENSCAFG00000023278	upstream_gene_variant
1	BICF2P722799	48688468	G	A	0.442197	0.00391761	U6-ENSCAFG00000029242	intergenic_region
4	BICF2P1044322	40295913	G	A	0.278582	0.00392764	FBXW11	intron_variant
6	BICF2S23217563	66095723	A	G	0.448401	0.0039378	U6-U12	intergenic_region
4	BICF2S22938930	19241111	A	G	0.403179	0.00394208	HERC4	intron_variant
23	BICF2G630376374	31698033	G	A	0.109827	0.00395088	EPHB1	intron_variant
8	BICF2P447284	42017569	A	G	0.160405	0.00396667	RAD51B-7SK	intergenic_region
7	BICF2P1160547	33301990	A	G	0.0794798	0.00399856	EXO1-BECN1	intergenic_region
8	TIGRP2P117609_rs8581536	56994348	A	G	0.0989884	0.00399984	ENSCAFG00000017325-FLRT2	intergenic_region
37	BICF2P623147	19658023	A	C	0.349493	0.00400695	ERBB4	intron_variant
1	BICF2P448058	68268724	G	A	0.0498555	0.00402472	ARHGAP18-L3MBTL3	intergenic_region
6	BICF2S23634218	67692981	A	G	0.322254	0.0040367	U4-ELTD1	intergenic_region
19	BICF2G63037002	14012257	G	A	0.116498	0.00404391	U6-ENSCAFG00000003946	intergenic_region
31	TIGRP2P376146_rs8556744	26368299	C	A	0.145652	0.00405692	TIAM1-U6	intergenic_region
1	BICF2G630714502	21162036	G	A	0.187861	0.00406193	POLI	downstream_gene_variant
24	BICF2G630510505	13392349	G	C	0.470376	0.00406814	PLCB1	intron_variant
22	BICF2P732583	28000768	A	G	0.25	0.00408227	KLF12	intron_variant
4	BICF2P1401401	90890804	G	A	0.114162	0.00409546	0	0
19	BICF2P1426908	42247278	C	G	0.0758671	0.00411055	NXPH2-LRP1B	intergenic_region
35	BICF2G630768364	7004269	A	G	0.16763	0.0041159	LY86-RREB1	intergenic_region
2	BICF2P161478	65321553	C	A	0.0643064	0.00411751	ENSCAFG00000009226-ENSCAFG00000023585	intergenic_region
2	BICF2P99705	65343383	A	G	0.0643064	0.00411751	ENSCAFG00000023585	intron_variant
24	BICF2P832	45284227	A	G	0.0679191	0.00412361	CDH26-ENSCAFG00000012668	intergenic_region
4	TIGRP2P61424_rs9013759	49818330	A	C	0.136758	0.00412982	GABRB2-ATP10B	intergenic_region
6	BICF2S2323842	12186191	G	A	0.327312	0.00415341	RNF216	intron_variant
8	BICF2P327953	18883179	G	A	0.329957	0.00415584	ENSCAFG00000027558	downstream_gene_variant
37	BICF2G630127657	12595522	G	A	0.0534682	0.00420433	CD28-CD152	intergenic_region
18	BICF2P915830	22808846	G	A	0.212428	0.00420545	PCLO-SEMA3E	intergenic_region
30	BICF2P817229	6992540	T	A	0.421852	0.00422328	GPR176	downstream_gene_variant
27	BICF2P130552	16737572	G	A	0.106214	0.00423352	BICD1-KIAA1551	intergenic_region
18	TIGRP2P240301_rs8864461	18796770	A	G	0.152457	0.00423995	MAGI2-GNAI1	intergenic_region
30	BICF2P803210	28650989	C	A	0.119392	0.00424255	SNX22	missense_variant
18	BICF2P349858	50745999	G	C	0.131503	0.00425548	CCS	3_prime_UTR_variant
27	BICF2P661657	47203478	A	G	0.0758671	0.00427267	0	0
27	TIGRP2P356666_rs8875046	47233426	A	C	0.0758671	0.00427267	0	0
29	BICF2P1053684	33093972	A	G	0.0628613	0.00428252	CNBD1	intron_variant
3	BICF2S23136096	86612659	A	G	0.346821	0.00428411	PPARGC1A-GBA3	intergenic_region
4	BICF2P573769	25567534	G	A	0.308973	0.00428762	COMTD1-ZNF503	intergenic_region
26	BICF2P30954	37170546	A	G	0.385673	0.00429123	ENSCAFG00000015602-U6	intergenic_region
16	BICF2G630843402	12157522	A	G	0.354046	0.00429655	U6-MTPN	intergenic_region
30	TIGRP2P371558_rs9102876	33893819	A	G	0.45	0.00430753	ENSCAFG00000029487	upstream_gene_variant
5	TIGRP2P72958_rs8595976	53609386	A	G	0.470376	0.00431177	PPAP2B-USP24	intergenic_region
12	BICF2G630120030	62571506	A	G	0.271739	0.00432173	BVES	intron_variant
21	BICF2G630640437	50504194	A	C	0.28396	0.00432616	ENSCAFG00000030305	upstream_gene_variant
3	BICF2G630361800	94163416	C	A	0.162572	0.00433444	0	0
28	BICF2P1322747	35739762	A	G	0.331647	0.00433607	C10orf90-DOCK1	intergenic_region
6	BICF2P64033	8670477	A	C	0.106936	0.00433943	MOGAT3	upstream_gene_variant
10	BICF2G630481401	30768736	G	A	0.181358	0.00434599	TIMP3-ENSCAFG00000001752	intergenic_region
9	BICF2P953835	55063714	C	A	0.456585	0.00434874	GLE1	upstream_gene_variant
5	BICF2P291809	47542477	A	G	0.434971	0.00435208	DOCK7	intron_variant
20	TIGRP2P272419_rs8893890	23558530	G	A	0.377168	0.00435368	ENSCAFG00000006583-SUCLG2	intergenic_region
9	BICF2G630472603	55424673	G	A	0.0802023	0.0043543	NAIF1-ENSCAFG00000030758	intergenic_region
13	TIGRP2P179769_rs9102730	51200266	A	G	0.503613	0.00437311	ENSCAFG00000002337-U6	intergenic_region
13	TIGRP2P179766_rs9196444	51190164	C	A	0.503623	0.00437715	ENSCAFG00000002337-U6	intergenic_region
24	BICF2P1242921	13710577	G	A	0.316401	0.00438452	PLCB1-TMX4	intergenic_region
14	BICF2P1347426	11750503	G	A	0.444364	0.00438893	HYAL4-ENSCAFG00000024436	intergenic_region
10	BICF2P676270	14916418	C	A	0.313584	0.00439885	7SK-ATXN7L3B	intergenic_region
9	BICF2G630837233	39885922	A	C	0.450796	0.00440702	ASIC2	intron_variant
3	BICF2S23143105	73883322	A	G	0.226087	0.00440933	KLF3-TBC1D1	intergenic_region
5	BICF2P798692	15681298	A	G	0.278582	0.00443716	IL10RA	intron_variant
9	BICF2G630838912	42531518	C	G	0.128075	0.00443987	U6	downstream_gene_variant
33	BICF2P180869	25074752	A	C	0.362717	0.00444719	IQCB1	intron_variant
5	BICF2P1084522	53984611	A	G	0.382948	0.0044559	PPAP2B-USP24	intergenic_region
20	BICF2P1361112	31155497	A	G	0.345376	0.00447434	FHIT-U4	intergenic_region
22	BICF2P367494	34262625	A	G	0.0895954	0.0044773	U6-ENSCAFG00000028934	intergenic_region
17	BICF2G630205096	48659261	G	A	0.346599	0.00449026	TTC31	upstream_gene_variant
12	TIGRP2P165616_rs9109519	47339052	A	G	0.132225	0.00449075	U6-SPACA1	intergenic_region
16	BICF2G630115238	37594687	A	G	0.146676	0.00449219	SGCZ	intron_variant
35	BICF2P906653	20140208	A	G	0.369942	0.00449671	SOX4-PRL	intergenic_region
37	BICF2P111253	21520946	A	G	0.140173	0.0045073	ENSCAFG00000032634	intron_variant
10	BICF2S23754748	16749953	G	A	0.0751445	0.00452007	NCAPH2	intron_variant
18	BICF2G630696670	40975057	A	G	0.230491	0.00452941	ENSCAFG00000029885-OR4C15	intergenic_region
31	BICF2P696414	4052448	G	A	0.157514	0.00454766	ENSCAFG00000032194-ENSCAFG00000029014	intergenic_region
21	BICF2S23514069	22973360	A	G	0.0910405	0.00455528	MAP6	intron_variant
11	BICF2G630307972	74440105	A	G	0.276734	0.00455746	0	0
13	BICF2P478729	51152591	A	C	0.495658	0.00457192	ENSCAFG00000002337-U6	intergenic_region
3	BICF2S23726155	44648858	A	G	0.46315	0.00459508	ENSCAFG00000026734-SNORA31	intergenic_region
12	TIGRP2P160417_rs8853730	24609358	A	C	0.387283	0.00461761	PRIM2	intron_variant
27	BICF2S22927985	4170470	A	G	0.480435	0.00461776	DIP2B	intron_variant
1	BICF2S23426242	24825539	A	G	0.135838	0.00463886	LDLRAD4	intron_variant
1	BICF2S22962515	47369112	A	C	0.349711	0.00465217	SNX9	intron_variant
27	BICF2P378440	3730837	G	A	0.385507	0.00465255	TFCP2	intron_variant
9	BICF2G630472626	55454248	G	A	0.258671	0.00467083	ENSCAFG00000030758	downstream_gene_variant
5	BICF2P885328	58084565	A	G	0.405347	0.00468364	MEGF6	intron_variant
3	BICF2S23238701	10091291	A	C	0.442899	0.00468887	FAM174A-ENSCAFG00000007622	intergenic_region
20	BICF2P102867	30018550	A	G	0.371925	0.00469399	ENSCAFG00000007791-U6	intergenic_region
24	BICF2G630507722	16780141	G	A	0.385116	0.00469471	RASSF2	downstream_gene_variant
18	G1003f33S61	6976604	G	A	0.0809249	0.00469773	HECW1	intron_variant
32	BICF2P604588	29433665	G	A	0.111272	0.00471426	RPL31-ENSCAFG00000024694	intergenic_region
1	BICF2S23212492	47366439	G	A	0.348988	0.00471585	SNX9	intron_variant
7	BICF2P1088803	20833557	G	A	0.41185	0.00472762	FAM20B-RALGPS2	intergenic_region
22	BICF2G630318962	16082164	A	G	0.399421	0.00472875	DIAPH3	upstream_gene_variant
12	BICF2P435952	28773800	A	G	0.297688	0.00473476	ENSCAFG00000023580-SNORA62	intergenic_region
9	BICF2S23528651	53694665	G	A	0.065123	0.00474266	NCS1-GPR107	intergenic_region
21	BICF2G630648843	29578946	A	G	0.190751	0.0047464	CNGA4	intron_variant
10	BICF2P895418	52855982	A	G	0.375	0.00474949	ENSCAFG00000002716-U6	intergenic_region
23	BICF2S23322214	41585214	G	A	0.143064	0.0047548	PLSCR4-ENSCAFG00000030484	intergenic_region
31	BICF2P1306435	39254097	G	A	0.050578	0.00477453	PCBP3	missense_variant
16	BICF2P1079773	34278788	A	G	0.221821	0.00478088	ENSCAFG00000006566-ENSCAFG00000006574	intergenic_region
7	BICF2G630556106	33685135	G	A	0.236994	0.00480271	PLD5	intron_variant
4	BICF2G63057670	7844211	G	A	0.296243	0.00481618	DISC1-ENSCAFG00000030982	intergenic_region
1	BICF2P626276	35081504	G	A	0.249277	0.00481878	FUCA2-ENSCAFG00000032743	intergenic_region
1	BICF2P360757	92764833	A	G	0.481214	0.00481939	GLIS3-SLC1A1	intergenic_region
3	BICF2S2398896	31735251	A	G	0.058526	0.00482069	HERC2	intron_variant
35	BICF2G630777593	23405924	G	A	0.162572	0.00483322	LRRC16A	intron_variant
1	BICF2G630790065	97351649	A	G	0.427023	0.00483344	SPIN1	downstream_gene_variant
21	BICF2P1046920	42163497	T	A	0.177746	0.0048564	NAV2	intron_variant
21	TIGRP2P285177_rs9207203	42178852	A	G	0.177746	0.0048564	NAV2	3_prime_UTR_variant
28	BICF2S23739838	29786501	A	G	0.083815	0.0048572	TIAL1-BAG3	intergenic_region
1	BICF2P555035	64617175	G	A	0.223266	0.00485747	U6-HEY2	intergenic_region
1	BICF2P989675	64623878	A	G	0.223266	0.00485747	U6-HEY2	intergenic_region
19	BICF2P1079646	54718297	A	G	0.406792	0.00486873	0	0
14	BICF2P1362481	32079457	G	A	0.262283	0.00487447	ENSCAFG00000002452-ENSCAFG00000002455	intergenic_region
30	BICF2S2364778	29594174	A	C	0.237337	0.00489633	CILP-ENSCAFG00000009225	intergenic_region
37	BICF2G630134671	32241792	A	G	0.361994	0.00490054	0	0
18	BICF2P573088	25324934	T	A	0.183526	0.00492036	SEPT14-SCGB1C1	intergenic_region
27	BICF2P312924	33052444	A	C	0.156069	0.00492215	GRIN2B-EMP1	intergenic_region
9	G558f21S142	48808375	G	A	0.066474	0.00493085	LCN10	stop_gained&splice_region_variant
1	BICF2P481742	105113603	A	G	0.13078	0.0049564	ENSCAFG00000009712-ZNF350	intergenic_region
31	BICF2G630744136	41210120	G	A	0.325615	0.00495859	0	0
1	BICF2P1322137	94008473	G	A	0.192197	0.00497626	ERMP1-SPATA31E1	intergenic_region
13	BICF2P467680	46252100	A	G	0.3589	0.00498117	LNX1-CHIC2	intergenic_region
10	BICF2G630667138	16471769	A	C	0.390896	0.00498701	ENSCAFG00000026804-ENSCAFG00000000554	intergenic_region
24	TIGRP2P315671_rs8490004	29917639	A	G	0.0723589	0.00498977	CHD6-PTPRT	intergenic_region
3	BICF2G630347384	71323591	A	G	0.398698	0.00500548	JAKMIP1-UCHL1	intergenic_region
38	BICF2S22950339	8151611	A	C	0.142547	0.0050087	RGS18-BRINP3	intergenic_region
22	BICF2P875059	10051833	A	G	0.112717	0.00500897	OLFM4	upstream_gene_variant
24	BICF2P1250273	39202992	A	G	0.106368	0.00501602	TSHZ2	intron_variant
1	BICF2P798620	71802607	G	A	0.487717	0.00502107	C9orf3	intron_variant
9	TIGRP2P130516_rs8926411	54835079	C	A	0.0823699	0.00502622	TBC1D13	upstream_gene_variant
25	BICF2G630466089	18642466	T	A	0.265602	0.00502787	RNF17	intron_variant
34	BICF2P1131767	21966525	G	A	0.406792	0.00503548	TP63	intron_variant
9	BICF2G630839587	42937781	A	C	0.380058	0.0050465	FAM222B	downstream_gene_variant
30	BICF2G630409800	12322029	A	G	0.392185	0.00505254	SQRDL-7SK	intergenic_region
24	BICF2P826275	28019001	A	G	0.091763	0.00505321	DHX35-MAFB	intergenic_region
34	BICF2P49658	32873172	A	G	0.119942	0.0050661	GOLIM4	intron_variant
9	BICF2G630835127	35329054	A	C	0.0606936	0.00507469	BCAS3	intron_variant
27	BICF2S23133262	25426849	G	A	0.378437	0.00508073	KCNJ8-LDHB	intergenic_region
37	BICF2P1203931	17625237	A	G	0.0947902	0.00508504	MAP2-UNC80	intergenic_region
1	BICF2G630793037	82596338	A	G	0.0934783	0.00510002	PCSK5-OSTF1	intergenic_region
10	BICF2S22928326	15783294	G	A	0.187139	0.00510525	KCNC2	intron_variant
24	BICF2G630509899	14191665	A	G	0.486272	0.00510738	TMX4-HAO1	intergenic_region
17	BICF2P1073504	57688984	G	A	0.388006	0.0051107	FMO5	intron_variant
10	BICF2P1383491	25657039	G	C	0.332127	0.00511756	TAB1	intron_variant
10	BICF2P1221052	25673093	C	A	0.332127	0.00511756	TAB1-SYNGR1	intergenic_region
3	BICF2P648682	69127226	A	G	0.315029	0.00513132	ZNF518B	downstream_gene_variant
28	BICF2S23538313	42960623	G	A	0.480463	0.00513895	0	0
11	BICF2P1069611	64364460	G	A	0.117775	0.00515055	FRRS1L	intron_variant
3	BICF2G630355588	88800079	A	G	0.0498555	0.00518769	KCNIP4	intron_variant
9	TIGRP2P125376_rs8924630	32118564	C	G	0.341763	0.00519002	AKAP1-ENSCAFG00000029375	intergenic_region
7	TIGRP2P99218_rs9007376	55129260	G	A	0.220376	0.00521455	DTNA	intron_variant
28	G1355f49S150	9851792	G	A	0.319103	0.00522949	TLL2	upstream_gene_variant
31	TIGRP2P376221_rs9053384	26453725	A	C	0.470333	0.00523016	TIAM1-U6	intergenic_region
3	BICF2P221716	71475304	G	A	0.193922	0.00523357	ENSCAFG00000007718-APBB2	intergenic_region
21	BICF2S23059586	37957586	G	A	0.288295	0.00523366	INSC	intron_variant
20	TIGRP2P273525_rs8705404	27715862	G	A	0.253613	0.0052346	SYNPR	intron_variant
1	BICF2P1242811	117244599	A	G	0.367302	0.00523482	FFAR2-ENSCAFG00000007029	intergenic_region
26	BICF2P781031	8534645	G	A	0.277457	0.00524388	PPP1CC-CCDC63	intergenic_region
2	BICF2P1398268	52014744	G	A	0.436416	0.00524402	SREK1-ENSCAFG00000031780	intergenic_region
12	TIGRP2P160414_rs9063966	24577830	A	G	0.373555	0.00524756	PRIM2	intron_variant
4	BICF2S23251375	49817574	A	C	0.137283	0.00525278	GABRB2-ATP10B	intergenic_region
18	TIGRP2P245841_rs8951511	25416001	G	A	0.21026	0.0052532	B4GALNT4	intron_variant
19	BICF2G630253917	52397144	A	G	0.218931	0.00526441	ENSCAFG00000005653-ENSCAFG00000005658	intergenic_region
3	BICF2G630349419	76695044	G	A	0.222464	0.00527402	ENSCAFG00000024681-7SK	intergenic_region
20	BICF2P360101	61169016	G	A	0.390896	0.00527874	0	0
12	BICF2G630121100	60573289	G	A	0.307081	0.00528206	GRIK2-ENSCAFG00000028773	intergenic_region
33	BICF2S23632646	27918330	A	G	0.495665	0.00529211	ITGB5-MUC13	intergenic_region
34	BICF2G630453702	35006762	A	C	0.445007	0.00529327	SLC7A14	intron_variant
31	BICF2P485087	37735727	C	A	0.208576	0.00529695	RRP1	intron_variant
1	BICF2S23319158	65310856	A	G	0.213873	0.00531473	U6-ENSCAFG00000001064	intergenic_region
37	BICF2P736451	20180271	G	C	0.138728	0.00532214	ERBB4-IKZF2	intergenic_region
31	BICF2S23612746	38258252	A	C	0.100434	0.00532289	LRRC3	upstream_gene_variant
20	BICF2G630448214	53290439	G	C	0.340318	0.00532438	ENSCAFG00000023356-EMR4	intergenic_region
8	BICF2P533572	49915483	G	A	0.355491	0.00532489	IRF2BPL-ENSCAFG00000017161	intergenic_region
5	BICF2S23642432	14853533	G	A	0.24422	0.00533564	FOXR1	intron_variant
29	BICF2G630632471	36277625	G	A	0.104769	0.00534758	NECAB1	intron_variant
8	BICF2P991250	11136911	G	A	0.115607	0.00534966	ENSCAFG00000029524-ARHGAP5	intergenic_region
9	BICF2G630475002	60132468	G	A	0.324422	0.00535419	OR1L8-ENSCAFG00000020261	intergenic_region
4	BICF2P99667	19932546	A	G	0.148121	0.00536008	CCAR1	intron_variant
14	BICF2P930004	20137299	G	A	0.288295	0.00536216	PEG10	downstream_gene_variant
15	BICF2S22910375	66468536	G	A	0.190751	0.00537127	0	0
1	BICF2G630719010	36820244	G	A	0.465517	0.00537233	ENSCAFG00000000327-EPM2A	intergenic_region
7	BICF2G630553141	18689098	A	G	0.157514	0.00540008	IVNS1ABP-HMCN1	intergenic_region
5	BICF2S2332821	26765307	G	A	0.361994	0.00540454	GRIA4-CASP4	intergenic_region
30	BICF2G630411933	5369366	G	A	0.197254	0.0054089	TMCO5A-SPRED1	intergenic_region
5	BICF2P546213	26142906	A	C	0.493284	0.00540967	ENSCAFG00000001472-AASDHPPT	intergenic_region
8	BICF2S23118188	72150308	G	A	0.188584	0.00543273	ENSCAFG00000029088-C14orf180	intergenic_region
32	BICF2P667025	11312026	G	A	0.104197	0.00543303	IBSP-SPP1	intergenic_region
9	BICF2G630833921	33241848	G	A	0.305636	0.00543748	U3	upstream_gene_variant
34	BICF2G630454049	34694841	G	A	0.243497	0.0054545	PHC3	intron_variant
9	TIGRP2P244070_rs9203066	9372692	A	G	0.402457	0.00546767	CDC27-KANSL1	intergenic_region
35	TIGRP2P409614_rs8865546	26025555	A	G	0.127168	0.00546778	ENSCAFG00000024971-ENSCAFG00000012123	intergenic_region
29	BICF2G630630238	33927031	G	A	0.350434	0.00547141	MMP16	intron_variant
17	BICF2G630203246	51045509	A	G	0.474711	0.00547326	DYSF	intron_variant
37	BICF2S23041683	26881551	A	C	0.341339	0.00547888	SLC4A3-U6	intergenic_region
4	TIGRP2P59524_rs8862901	33109756	C	A	0.12211	0.00549503	CCSER2-GRID1	intergenic_region
11	BICF2G630301668	60082577	A	G	0.111994	0.00550386	5S_rRNA-SMC2	intergenic_region
12	TIGRP2P155195_rs9114432	3476536	G	A	0.473266	0.00550722	GRM4-HMGA1	intergenic_region
3	BICF2G630345649	69760998	G	A	0.250362	0.00551952	ZBTB49	downstream_gene_variant
4	BICF2S23752603	78594943	A	G	0.421243	0.00552615	U6-CDH9	intergenic_region
27	BICF2P985023	36683187	A	G	0.11922	0.005535	A2M	synonymous_variant
8	BICF2P436332	55968194	C	A	0.146832	0.00554793	U6-ENSCAFG00000017323	intergenic_region
32	BICF2P221548	5914895	A	C	0.479769	0.00555306	U4-ENSCAFG00000008931	intergenic_region
22	BICF2S23323434	25111440	G	A	0.190751	0.00555525	ENSCAFG00000004977-DACH1	intergenic_region
35	BICF2P982662	19715069	A	G	0.0809249	0.00557069	CDKAL1	intron_variant
1	TIGRP2P4962_rs9134723	61382157	G	A	0.429913	0.00558384	ENSCAFG00000000960-U6	intergenic_region
20	BICF2P365393	28389960	C	A	0.153401	0.00559644	CADPS	intron_variant
34	BICF2P1097564	16332853	A	G	0.477601	0.00560327	MCF2L2	intron_variant
3	BICF2P317973	67245773	A	G	0.265173	0.00561261	ENSCAFG00000015438-ENSCAFG00000025672	intergenic_region
21	BICF2S23057555	45664642	A	G	0.153179	0.00562151	UBE2D3-LUZP2	intergenic_region
21	BICF2P989983	45691340	G	A	0.153179	0.00562151	UBE2D3-LUZP2	intergenic_region
2	BICF2P1502076	33452705	T	A	0.0932081	0.00564229	ENSCAFG00000016282-ENSCAFG00000005516	intergenic_region
3	BICF2P886901	69288749	C	G	0.301301	0.00565641	ZNF518B-SLC2A9	intergenic_region
9	BICF2G630473198	55971811	A	G	0.342258	0.00565698	GARNL3	intron_variant
35	BICF2P411379	29142386	A	G	0.227206	0.00565873	0	0
1	BICF2P91741	117235573	A	T	0.368497	0.00566385	FFAR2-ENSCAFG00000007029	intergenic_region
32	BICF2G630600370	8181992	A	G	0.283237	0.00567422	U6-ENSCAFG00000009155	intergenic_region
9	BICF2G630475612	61184466	A	G	0.0621387	0.00569295	0	0
12	BICF2P869737	26475390	G	A	0.36922	0.00569621	ENSCAFG00000006053-LGSN	intergenic_region
17	BICF2G630205680	47981175	A	G	0.219653	0.00570802	EVA1A-ENSCAFG00000026547	intergenic_region
39	BICF2G630540117	2906358	G	A	0.229046	0.00571955	0	0
3	BICF2G630339800	43150128	A	G	0.377168	0.00572203	ARRDC4-U6	intergenic_region
13	TIGRP2P182473_rs9126511	58734198	A	G	0.127721	0.00572777	TMPRSS11E	intron_variant
6	BICF2S2349473	22931534	A	G	0.49422	0.00573203	HS3ST2-OTOA	intergenic_region
31	BICF2P403553	28808342	A	G	0.342258	0.00573534	ENSCAFG00000031162	missense_variant
30	BICF2S2452936	28535872	G	A	0.187861	0.00573659	ENSCAFG00000017032	downstream_gene_variant
20	BICF2P82245	36548262	A	C	0.447977	0.00573779	CACNA1D-DCP1A	intergenic_region
22	BICF2G630333730	49191385	A	G	0.437861	0.00574587	DOCK9-UBAC2	intergenic_region
28	BICF2P758863	19789842	A	T	0.206647	0.00575526	SORCS1-U4	intergenic_region
33	BICF2S23110356	7011750	A	G	0.316474	0.00576377	TOMM70A	upstream_gene_variant
37	BICF2P793514	17403884	A	T	0.395954	0.00576941	ENSCAFG00000028926-MAP2	intergenic_region
24	BICF2G630502916	22417650	A	G	0.136561	0.00577747	BPIFA2	intron_variant
25	BICF2P601865	43076968	C	A	0.411127	0.00578157	PSMD1	intron_variant
6	BICF2G630580164	49429543	A	G	0.376812	0.00578322	VCAM1-GPR88	intergenic_region
32	BICF2P1328248	29422296	A	C	0.114884	0.00579843	RPL31-ENSCAFG00000024694	intergenic_region
34	BICF2G630461555	22633636	A	C	0.0946154	0.00581567	IL1RAP-GMNC	intergenic_region
13	BICF2G630619420	31579792	A	G	0.252168	0.00581822	KHDRBS3-SNORA32	intergenic_region
1	BICF2G630719454	37363764	A	G	0.217077	0.00582347	GRM1	intron_variant
17	BICF2G630205509	48105009	A	G	0.0794798	0.00582691	TACR1	intron_variant
27	BICF2G630141336	14438472	G	A	0.237717	0.00582944	ENSCAFG00000028784-CPNE8	intergenic_region
22	BICF2P711568	45454216	C	A	0.430636	0.00583319	GPR180-ENSCAFG00000028798	intergenic_region
30	BICF2P431530	31447878	G	A	0.0982659	0.00583841	IQCH	intron_variant
7	BICF2S22957026	28159712	G	A	0.394356	0.00583868	PRRX1-GORAB	intergenic_region
24	BICF2S23414107	13547482	A	G	0.349711	0.00584625	PLCB1	intron_variant
28	BICF2P832669	27466449	A	G	0.262283	0.00584808	KIAA1598	intron_variant
29	BICF2P1469394	8983190	G	A	0.286127	0.00585308	ENSCAFG00000001121-FAM110B	intergenic_region
18	BICF2P987362	53376883	A	C	0.320809	0.00585758	ENSCAFG00000015082	intron_variant
38	TIGRP2P424365_rs8876213	17162163	G	A	0.0874277	0.00586696	ENSCAFG00000013502-FAM78B	intergenic_region
37	BICF2G630131085	28606164	A	G	0.339595	0.0058756	SGPP2	intron_variant
6	BICF2G630570756	79178284	A	C	0.473188	0.00588653	0	0
13	BICF2P307920	44264038	A	G	0.074422	0.00590627	SLAIN2-SLC10A4	intergenic_region
21	BICF2P565033	48316436	A	G	0.104769	0.00590981	BDNF-U6	intergenic_region
20	BICF2P1068569	40578303	G	A	0.249277	0.00591186	PFKFB4	intron_variant
20	BICF2P1068579	40579179	A	G	0.249277	0.00591186	PFKFB4	intron_variant
31	BICF2S22915950	4765970	A	G	0.147826	0.00591361	ENSCAFG00000031268-GBE1	intergenic_region
13	BICF2P332174	51139391	A	G	0.494942	0.00591892	ENSCAFG00000002337-U6	intergenic_region
13	BICF2P752873	51168953	G	A	0.494942	0.00591892	ENSCAFG00000002337-U6	intergenic_region
5	BICF2P1252369	10939048	G	A	0.162572	0.00592382	GRAMD1B	upstream_gene_variant
21	BICF2G630645083	31162281	G	A	0.364884	0.00592951	OLFML1	3_prime_UTR_variant
9	BICF2P311912	57248497	A	G	0.145231	0.00594031	PBX3	intron_variant
1	BICF2P173974	51692647	G	A	0.280347	0.00595983	ENSCAFG00000000770	intron_variant
18	BICF2P60770	25338475	A	G	0.194364	0.00596576	SEPT14-SCGB1C1	intergenic_region
25	BICF2P1120574	43658849	C	A	0.0563584	0.00598159	COPS7B	intron_variant
33	BICF2S23443409	6992547	G	A	0.317197	0.0059869	TOMM70A	intron_variant
37	BICF2P519746	32522381	G	A	0.231214	0.0059955	0	0
6	BICF2P1277678	22946613	G	A	0.398121	0.0060036	HS3ST2-OTOA	intergenic_region
26	BICF2P885464	13020852	A	C	0.479046	0.00600421	MED13L	intron_variant
20	BICF2P1244884	53273760	C	A	0.338873	0.00600917	ENSCAFG00000023356	intron_variant
14	BICF2S23030953	55473926	C	A	0.415462	0.00602917	CAV1	intron_variant
12	BICF2P1368233	23547966	G	A	0.138929	0.00603662	COL21A1-U6	intergenic_region
4	BICF2G630181672	90863212	A	G	0.488423	0.00603972	0	0
3	TIGRP2P51100_rs9163137	72945605	G	A	0.411127	0.00604395	UGDH	intron_variant
12	BICF2P486310	58906746	A	G	0.315751	0.00605276	ASCC3	intron_variant
7	BICF2P563716	25069765	G	A	0.474674	0.00605865	ENSCAFG00000025140	intron_variant
5	BICF2P557573	87843405	G	A	0.103324	0.0060643	CDH8-ENSCAFG00000028545	intergenic_region
2	BICF2S22948316	20346535	G	A	0.33237	0.00606889	PTER	intron_variant
8	BICF2S23411709	67524287	A	G	0.363439	0.00607159	U6-BCL11B	intergenic_region
35	BICF2P42970	28318287	A	G	0.397399	0.00608771	0	0
37	BICF2P765633	31093117	A	G	0.280029	0.00609353	0	0
9	BICF2P223161	60684987	G	A	0.21026	0.00609685	TTLL11	intron_variant
3	BICF2G630340121	44592607	A	C	0.444364	0.00610361	NR2F2-ENSCAFG00000026734	intergenic_region
22	BICF2G630327767	35622125	C	A	0.242775	0.00611728	ENSCAFG00000005271-ENSCAFG00000005282	intergenic_region
27	BICF2P183117	4326687	G	A	0.312139	0.00611831	LARP4	upstream_gene_variant
8	BICF2P70454	20249176	A	C	0.223988	0.00613923	LRFN5-U6	intergenic_region
9	BICF2G630473973	58472551	A	G	0.397399	0.00614398	SF1	intron_variant
21	TIGRP2P286445_rs8535156	45675185	A	G	0.152677	0.00614489	UBE2D3-LUZP2	intergenic_region
5	BICF2S23412053	21238306	G	A	0.183526	0.00615867	ALG9	intron_variant
8	BICF2P1084483	54764133	G	A	0.351156	0.0061646	5S_rRNA-5S_rRNA	intergenic_region
27	BICF2P11092	36066280	C	A	0.0982659	0.00618523	ENSCAFG00000029262	intron_variant
5	BICF2P103106	61242034	G	A	0.155347	0.00618818	CAMTA1	intron_variant
5	BICF2P274245	89373546	A	G	0.282514	0.00619207	0	0
19	BICF2P333246	11281426	G	A	0.0610465	0.00619408	U6-C4orf33	intergenic_region
19	BICF2S2304227	41733351	C	A	0.411127	0.00620385	NXPH2-LRP1B	intergenic_region
19	BICF2S23013498	41758956	C	A	0.411127	0.00620385	NXPH2-LRP1B	intergenic_region
9	BICF2P1023032	61956409	G	A	0.212428	0.00620661	0	0
18	BICF2S23750902	37460953	A	G	0.127168	0.00621072	ENSCAFG00000031389-ENSCAFG00000015225	intergenic_region
1	BICF2S231249	84173124	A	G	0.283647	0.00623214	U6-ENSCAFG00000001776	intergenic_region
36	BICF2G630760075	22626357	A	G	0.0686416	0.00623667	CCDC141	upstream_gene_variant
10	BICF2P509550	62526738	G	A	0.276012	0.00624523	EHBP1	intron_variant
9	BICF2G630474680	59805567	C	A	0.214595	0.00624675	RABGAP1	intron_variant
21	BICF2P1101497	45678842	A	C	0.155572	0.00624965	UBE2D3-LUZP2	intergenic_region
26	BICF2P1460298	6762332	A	T	0.1623	0.00625658	ENSCAFG00000007830-KNTC1	intergenic_region
22	BICF2G630332038	41871801	A	G	0.111272	0.00626183	ENSCAFG00000005303-U6	intergenic_region
37	BICF2S23138579	27982734	A	G	0.0729769	0.00626282	EPHA4-PAX3	intergenic_region
37	BICF2G630131441	29245090	A	G	0.126445	0.0062965	KCNE4-SCG2	intergenic_region
34	BICF2S23220895	25384667	C	A	0.174133	0.00630418	IQCJ	intron_variant
4	BICF2P963986	43112283	A	C	0.278179	0.00633483	SLIT3-PANK3	intergenic_region
28	BICF2S23023237	8386126	A	C	0.473988	0.00633539	PLCE1	intron_variant
7	BICF2P464381	32744200	A	G	0.479046	0.00633716	RGS7-FH	intergenic_region
10	BICF2G630480862	29610414	A	G	0.317197	0.0063484	ISX-7SK	intergenic_region
30	BICF2P295156	20050399	G	A	0.273844	0.00636989	UNC13C	intron_variant
1	BICF2P1081006	101629809	A	G	0.157019	0.00637338	ZNF667-GALP	intergenic_region
21	BICF2G630640685	50346992	T	A	0.273844	0.00639116	GIF	intron_variant
3	BICF2G630705409	32342708	A	G	0.427023	0.0063925	TUBGCP5	upstream_gene_variant
9	BICF2P503466	55682005	A	G	0.446532	0.00641067	PTRH1	downstream_gene_variant
31	BICF2P672619	26473671	T	A	0.0680174	0.00643529	TIAM1-U6	intergenic_region
2	BICF2P1400846	36370104	G	A	0.279624	0.00644375	ENSCAFG00000032089	non_coding_transcript_exon_variant
17	BICF2G630217561	17721879	A	C	0.264451	0.00644651	TDRD15-KLHL29	intergenic_region
22	BICF2P731727	45118978	A	C	0.463873	0.00645805	ENSCAFG00000005319-ENSCAFG00000030307	intergenic_region
27	BICF2P1455705	12258875	G	A	0.296965	0.00646753	PDZRN4	intron_variant
13	BICF2G630617177	28033662	G	C	0.203757	0.00646852	ADCY8-LDHB	intergenic_region
17	BICF2G630204829	48904479	A	T	0.27424	0.00647029	ENSCAFG00000008716-MOB1A	intergenic_region
19	BICF2P680364	45238946	A	C	0.156792	0.00649009	ARHGAP15	intron_variant
12	BICF2S23420111	43588491	A	G	0.245665	0.00649037	DOPEY1	downstream_gene_variant
11	BICF2S23346186	37128421	A	G	0.498555	0.00649598	ENSCAFG00000032537-CNTLN	intergenic_region
5	BICF2S23036030	11082019	A	G	0.12789	0.00649791	ENSCAFG00000028455-CLMP	intergenic_region
11	BICF2S22918349	33328562	A	C	0.337139	0.00651646	TYRP1	intron_variant
25	BICF2S23232897	41773341	A	G	0.294075	0.00652704	DNER	intron_variant
36	BICF2P549374	15483990	G	A	0.388728	0.00653577	GORASP2	intron_variant
15	TIGRP2P196415_rs8995196	19120040	A	C	0.171491	0.00653734	ENSCAFG00000005683-PHLDA1	intergenic_region
30	BICF2P768981	16844439	T	A	0.0628613	0.00655106	TNFAIP8L3-CYP19A1	intergenic_region
37	BICF2P975486	24708493	A	G	0.26462	0.00655725	TNS1-ENSCAFG00000026569	intergenic_region
23	BICF2P1328813	12730636	G	A	0.0895954	0.00656453	OSBPL10	intron_variant
22	BICF2G630327648	35371646	G	A	0.134393	0.00656565	ENSCAFG00000005271-ENSCAFG00000005282	intergenic_region
30	BICF2G630401652	29015321	A	G	0.134393	0.0065731	ZNF609	intron_variant
33	BICF2P126830	6981674	G	C	0.324891	0.00657768	TOMM70A	intron_variant
1	BICF2G630791956	85525940	G	A	0.375364	0.00659227	GDA	intron_variant
9	BICF2P450113	54825215	G	C	0.210564	0.00659402	TBC1D13	intron_variant
1	BICF2P1266152	58441221	A	G	0.369754	0.0066502	SLC35F1-CEP85L	intergenic_region
4	BICF2P498236	29324249	A	T	0.301449	0.00665753	TMEM254	upstream_gene_variant
30	BICF2S23332607	29608992	A	G	0.197977	0.00666097	ENSCAFG00000009225	downstream_gene_variant
25	BICF2S23014867	32012150	G	A	0.278179	0.00667386	KCTD9	intron_variant
3	BICF2P1350589	14980066	A	G	0.120665	0.00667492	KIAA0825	intron_variant
15	BICF2S23351757	35246319	G	A	0.168353	0.0066848	cfa-mir-331-METAP2	intergenic_region
1	TIGRP2P10591_rs9064527	84160221	A	G	0.294032	0.00668975	U6	upstream_gene_variant
11	BICF2P276238	72945483	A	C	0.104046	0.00669132	BRINP1-RPL7	intergenic_region
37	TIGRP2P420480_rs9021933	24819957	A	G	0.432511	0.00669764	RUFY4	downstream_gene_variant
17	BICF2P582375	33746750	A	G	0.404624	0.00671285	PKDCC-EML4	intergenic_region
24	BICF2G630508389	16068454	T	A	0.419075	0.00671391	C20orf196-GPCPD1	intergenic_region
34	BICF2G630449604	40963695	A	G	0.209538	0.00672788	TBL1XR1-ENSCAFG00000026532	intergenic_region
38	BICF2S23217357	5435952	G	A	0.104046	0.00673112	Y_RNA-HRPT2	intergenic_region
5	BICF2G63033621	30766517	A	G	0.409682	0.00673147	PITPNM3	intron_variant
11	BICF2S236655	74057155	A	G	0.0599711	0.00673812	C5-CNTRL	intergenic_region
15	BICF2G630429713	48238687	G	A	0.272069	0.00674144	DCLK2	intron_variant
12	BICF2P337717	23535318	C	A	0.139451	0.0067638	COL21A1-U6	intergenic_region
12	BICF2P188852	59353241	G	A	0.197977	0.0067669	ACA64-GRIK2	intergenic_region
26	BICF2G630802036	20206698	G	A	0.413295	0.00677303	TPST2	intron_variant
17	TIGRP2P232625_rs9030171	47037572	A	G	0.229046	0.00678231	LRRTM4-7SK	intergenic_region
1	BICF2S23223100	35035028	A	G	0.0816474	0.00678961	FUCA2	intron_variant
34	BICF2P1438800	4124182	A	G	0.0809249	0.00679167	FAM173B-7SK	intergenic_region
34	BICF2P1441305	4131355	A	G	0.0809249	0.00679167	FAM173B-7SK	intergenic_region
9	BICF2G630835777	37072140	G	A	0.17052	0.0067976	ACACA	intron_variant
7	BICF2P1450309	13647927	C	G	0.204052	0.00680649	CEP350	intron_variant
17	BICF2G630218603	16058556	A	G	0.278179	0.0068131	TDRD15-KLHL29	intergenic_region
3	BICF2S23727801	33307583	C	A	0.143064	0.00681666	ENSCAFG00000009927-ENSCAFG00000009932	intergenic_region
1	BICF2P276557	88560491	A	G	0.192197	0.00681955	PIP5K1B-FAM122A	intergenic_region
11	BICF2S23538318	70950276	A	G	0.315751	0.00682291	ASTN2	intron_variant
32	BICF2P678955	10818704	A	G	0.0609579	0.00690509	SPARCL1	downstream_gene_variant
29	BICF2G630625756	27717582	G	A	0.308526	0.00690666	ENSCAFG00000032349-ZBTB10	intergenic_region
5	BICF2P586593	53344207	G	C	0.319364	0.00690723	PPAP2B-USP24	intergenic_region
34	BICF2P169443	3961650	G	A	0.101156	0.00690957	MARCH6-CMBL	intergenic_region
35	BICF2G630770439	8678725	T	A	0.0614162	0.00691903	ENSCAFG00000009627-ENSCAFG00000009631	intergenic_region
15	BICF2P432853	56168030	A	G	0.165702	0.00694032	C4orf45-RAPGEF2	intergenic_region
5	BICF2P127170	16440753	A	G	0.332851	0.00695234	PAFAH1B2	intron_variant
9	BICF2G630472772	55597190	G	A	0.237717	0.00695283	FPGS	intron_variant
22	BICF2S23046527	62152721	G	A	0.114884	0.00695721	0	0
23	BICF2G630363208	53538809	A	G	0.0751445	0.00696234	0	0
11	BICF2P1226185	43854063	A	G	0.145954	0.00696434	ENSCAFG00000007543-U6	intergenic_region
29	BICF2P44988	15674170	A	T	0.4233	0.00696634	PDE7A-DNAJC5B	intergenic_region
4	BICF2P909440	24886087	G	A	0.471098	0.00697273	ADK	intron_variant
33	BICF2P1107743	11262985	A	G	0.320809	0.00697771	CBLB	intron_variant
7	BICF2P424666	24186987	G	A	0.38078	0.00697786	TNR-KIAA0040	intergenic_region
1	BICF2P387293	93984526	A	G	0.392341	0.00698432	ERMP1-SPATA31E1	intergenic_region
8	BICF2P1399694	64264674	A	G	0.278179	0.00698804	CLMN-SYNE3	intergenic_region
1	BICF2P1183670	77377720	A	G	0.276734	0.00699533	ENSCAFG00000030287	downstream_gene_variant
20	BICF2S2331706	33383671	G	A	0.283237	0.00699856	ARHGEF3	intron_variant
21	BICF2P1455766	13745420	G	A	0.356214	0.00700335	SYTL2	intron_variant
6	TIGRP2P77604_rs8593295	11308719	G	A	0.099711	0.00700633	ENSCAFG00000015446	intron_variant
12	BICF2P145577	24617913	A	G	0.444364	0.0070147	PRIM2	intron_variant
9	BICF2S23354403	3210246	A	G	0.418353	0.00702684	ENSCAFG00000030116-SEPT9	intergenic_region
26	BICF2P57323	8526984	C	A	0.245665	0.00704575	PPP1CC-CCDC63	intergenic_region
4	BICF2P1022755	43115162	A	G	0.277457	0.00705022	SLIT3-PANK3	intergenic_region
21	BICF2G630640647	50361609	A	G	0.348988	0.00705404	TCN1	intron_variant
20	BICF2G630448285	53041197	G	A	0.190751	0.00705571	PRAM1	intron_variant
18	BICF2G630696696	40952324	G	C	0.260838	0.00707585	ENSCAFG00000029885-OR4C15	intergenic_region
3	BICF2G630706335	33592851	A	C	0.327312	0.00708124	ENSCAFG00000009974-GABRA5	intergenic_region
25	BICF2P815865	40989041	G	A	0.375	0.00709434	7SK	upstream_gene_variant
12	BICF2P738610	62982596	G	A	0.181358	0.00709509	PREP-SNORD112	intergenic_region
9	BICF2G630836496	38556854	G	A	0.392909	0.00715614	ENSCAFG00000030750-ENSCAFG00000018340	intergenic_region
19	BICF2P841902	53829716	G	A	0.287572	0.0071614	0	0
34	BICF2P972734	14243377	A	C	0.0782609	0.00716535	DNAJC19-ENSCAFG00000031115	intergenic_region
1	BICF2P807085	25130763	C	A	0.307803	0.0071666	MOXD1-ENSCAFG00000000183	intergenic_region
17	BICF2P1181417	48614530	A	G	0.328035	0.00717949	AUP1	synonymous_variant
14	BICF2G630521313	13905182	T	A	0.126445	0.00719218	RUNDC3B	intron_variant
17	BICF2G630203684	50498025	G	A	0.210983	0.00719236	EXOC6B	intron_variant
26	BICF2S23451309	25654097	A	C	0.219653	0.00719749	ENSCAFG00000030935	intron_variant
18	BICF2P415260	8046328	A	G	0.41185	0.00720429	GLI3	intron_variant
20	BICF2S23151039	31238029	G	A	0.334298	0.0072195	FHIT-U4	intergenic_region
26	BICF2G630799801	22218612	G	A	0.468931	0.0072277	ENSCAFG00000011954-ZNRF3	intergenic_region
24	BICF2G630506157	18751156	G	A	0.432803	0.00724405	TGM3	downstream_gene_variant
38	BICF2P272871	17064946	C	A	0.355491	0.00725887	ENSCAFG00000013502-FAM78B	intergenic_region
10	BICF2P1045624	63057561	A	G	0.463043	0.00727533	WDPCP	intron_variant
19	G1041f34S272	4451294	A	G	0.176301	0.00731894	SLC7A11-ENSCAFG00000003755	intergenic_region
19	BICF2S23522853	4495739	A	G	0.176301	0.00731894	SLC7A11-ENSCAFG00000003755	intergenic_region
13	BICF2G630604277	9876033	A	G	0.279624	0.00732124	NUDCD1	intron_variant
2	BICF2S23644479	74382174	G	A	0.209841	0.00733524	LDLRAP1-TMEM57	intergenic_region
9	BICF2G630472789	55640762	A	T	0.247832	0.00733637	SH2D3C	upstream_gene_variant
22	BICF2P1284163	10602943	G	A	0.0816474	0.00734223	U6-5S_rRNA	intergenic_region
4	BICF2S2363081	17565578	G	A	0.352601	0.00734793	CTNNA3	intron_variant
22	BICF2P781888	35873452	G	A	0.142341	0.00736929	ENSCAFG00000005271-ENSCAFG00000005282	intergenic_region
21	BICF2P1170197	12444104	A	C	0.132948	0.00738604	TMEM135	intron_variant
21	BICF2P282441	46378324	G	A	0.178468	0.00740025	ENSCAFG00000001197-U6	intergenic_region
13	BICF2G630748835	62270554	G	C	0.450653	0.00741274	AFM-RASSF6	intergenic_region
7	TIGRP2P93872_rs9240447	28109255	G	A	0.160405	0.0074145	PRRX1	intron_variant
3	BICF2G630347622	71487729	G	A	0.248915	0.00741594	ENSCAFG00000007718-APBB2	intergenic_region
17	BICF2G630205200	48551190	A	G	0.442197	0.00741827	M1AP	intron_variant
9	BICF2G630472698	55504171	G	C	0.0898021	0.00744467	ST6GALNAC4	5_prime_UTR_variant
33	BICF2P508255	14635376	A	G	0.205202	0.00746948	ENSCAFG00000010335-PVRL3	intergenic_region
24	BICF2G630498394	36109597	C	A	0.0529753	0.00747259	KCNB1	intron_variant
3	BICF2P1012045	48500539	C	G	0.312861	0.00747832	SLCO3A1-SV2B	intergenic_region
20	BICF2S23317599	9752207	A	G	0.116329	0.0074829	LMCD1-GRM7	intergenic_region
6	TIGRP2P77850_rs8992811	12101971	A	G	0.141618	0.00748928	RBAK	downstream_gene_variant
6	BICF2P605563	12102033	A	G	0.141618	0.00748928	RBAK	downstream_gene_variant
6	TIGRP2P77661_rs8793881	11600849	G	A	0.416185	0.00750297	CYTH3-FAM220A	intergenic_region
34	BICF2P750962	13348445	A	C	0.276734	0.0075127	PEX5L	intron_variant
5	BICF2P1046219	62358943	C	A	0.135838	0.00751702	CA6	intron_variant
3	BICF2G630356729	89827681	A	G	0.375723	0.00752206	RPL7A-ENSCAFG00000016642	intergenic_region
19	BICF2G63036980	13995428	A	G	0.265896	0.00753256	U6-ENSCAFG00000003946	intergenic_region
4	BICF2P317031	73314815	A	C	0.058526	0.00754079	AGXT2	intron_variant
5	BICF2S23641666	9120531	A	G	0.083815	0.00754823	PKNOX2	intron_variant
11	BICF2G630306359	65298007	G	A	0.0946532	0.00756887	TXNDC8-SVEP1	intergenic_region
2	BICF2P976674	48910030	A	G	0.333092	0.00757828	IPO11	intron_variant
15	BICF2G630430097	47771626	A	T	0.187861	0.00757832	ENSCAFG00000007842	intron_variant
1	BICF2P639109	44919052	A	G	0.302023	0.00758023	TIAM2	intron_variant
38	BICF2P500963	22080279	G	A	0.223266	0.00759268	ATP1A2	intron_variant
22	BICF2G630330875	40933216	G	A	0.0857558	0.00759914	U6-ENSCAFG00000005303	intergenic_region
22	BICF2G630327458	35053559	C	A	0.143786	0.00762593	ENSCAFG00000028934-ENSCAFG00000005268	intergenic_region
27	BICF2S23613735	11595718	A	C	0.346098	0.00764071	ZCRB1	intron_variant
19	TIGRP2P268190_rs9104148	46909187	A	G	0.327312	0.00764921	VIS1-U6	intergenic_region
35	BICF2P417385	27532089	T	A	0.33815	0.00764989	0	0
21	BICF2P477683	31406627	A	G	0.322254	0.0076524	OR5P2	upstream_gene_variant
13	BICF2P448775	61574487	G	A	0.161127	0.00765684	ENSCAFG00000002956-ENSCAFG00000002959	intergenic_region
18	BICF2G630692519	45059778	G	A	0.0823699	0.00767025	EXT2	intron_variant
18	BICF2G630692512	45075126	G	A	0.0823699	0.00767025	EXT2	intron_variant
20	BICF2G630448233	53247697	G	A	0.472504	0.00767247	ENSCAFG00000023356	intron_variant
9	BICF2P1190026	16565845	G	A	0.20767	0.00767627	KCNJ2-ENSCAFG00000032512	intergenic_region
11	BICF2P1343522	58347609	A	G	0.206946	0.00772511	GRIN3A	intron_variant
28	BICF2G630269027	24869962	G	A	0.414941	0.00772904	NHLRC2-ADRB1	intergenic_region
29	BICF2G630635590	41713471	A	G	0.315217	0.00773273	MTDH	intron_variant
1	BICF2S23415113	72900574	A	G	0.333092	0.0077433	DAPK1-GAS1	intergenic_region
3	BICF2P1333491	72370758	G	A	0.322254	0.00777854	N4BP2	intron_variant
21	BICF2P271105	45460123	G	A	0.12789	0.00777856	UBE2D3-LUZP2	intergenic_region
31	BICF2P1263028	39112613	G	A	0.490593	0.00778543	ENSCAFG00000029547	intron_variant
24	TIGRP2P311981_rs8601904	19071248	G	A	0.467486	0.00778996	PDYN-ENSCAFG00000025524	intergenic_region
30	BICF2G630409636	17642603	G	A	0.332851	0.0078217	LEO1	missense_variant
25	BICF2S23236847	39838845	G	A	0.0816474	0.00782469	RHBDD1	intron_variant
24	BICF2P714108	31467036	A	G	0.050578	0.00785635	GTSF1L-U4	intergenic_region
3	BICF2G630359611	91979851	G	A	0.290462	0.00786379	0	0
17	TIGRP2P232726_rs9066387	47282030	G	A	0.191474	0.00787471	7SK-ENSCAFG00000029634	intergenic_region
22	BICF2P917714	43697584	G	A	0.479046	0.00788177	U6-5S_rRNA	intergenic_region
9	BICF2G630835762	37055117	A	G	0.345588	0.00792525	ACACA	intron_variant
9	BICF2S23236317	58527653	G	C	0.290462	0.00793147	PSMB7	upstream_gene_variant
24	BICF2P1376683	50164988	A	G	0.427746	0.00795034	0	0
35	BICF2S2306637	13147875	A	C	0.137283	0.00795179	RANBP9	intron_variant
11	BICF2P302698	37483772	T	A	0.431884	0.00796278	CNTLN	downstream_gene_variant
34	BICF2P1306775	32948799	A	G	0.424133	0.00796499	GOLIM4-ENSCAFG00000014605	intergenic_region
4	BICF2P522607	29325342	A	G	0.178468	0.00797261	TMEM254	upstream_gene_variant
6	BICF2P716684	28889451	G	A	0.359827	0.00800383	cfa-mir-193b-MKL2	intergenic_region
7	BICF2P1172086	47196240	A	C	0.376445	0.00800932	ENSCAFG00000017678-SYT4	intergenic_region
21	BICF2G630642466	49105358	G	A	0.399566	0.00801043	U6-U6	intergenic_region
22	TIGRP2P293833_rs8790134	43638777	C	A	0.140173	0.0080333	U6-5S_rRNA	intergenic_region
9	BICF2G630838718	42345640	T	A	0.431618	0.00804776	ENSCAFG00000030679-NLK	intergenic_region
13	BICF2P230727	24858741	C	G	0.0484104	0.00810107	FAM84B-U6	intergenic_region
12	BICF2P1172621	15208275	G	A	0.47974	0.00810608	GPR110-ENSCAFG00000002078	intergenic_region
5	BICF2P1335186	47848554	C	G	0.149566	0.00810958	KANK4-ENSCAFG00000023278	intergenic_region
1	TIGRP2P10479_rs9007049	82189525	A	C	0.252533	0.00812135	PCSK5	intron_variant
6	BICF2S23652505	10762282	A	G	0.131503	0.00812276	TMEM130-NPTX2	intergenic_region
31	BICF2P282929	38673472	G	A	0.140173	0.00812926	FAM207A-ADARB1	intergenic_region
34	BICF2P1389172	14598659	G	A	0.0700867	0.0081376	ENSCAFG00000028317-SOX2OT_exon1	intergenic_region
26	BICF2P227304	25436480	A	G	0.37789	0.00814921	ENSCAFG00000024720	intron_variant
20	BICF2G630445500	58444331	A	G	0.169825	0.00815691	0	0
7	BICF2G630563258	63951073	C	A	0.234091	0.00816041	IMPACT	intron_variant
4	TIGRP2P58533_rs8773167	14404326	G	A	0.0628613	0.0081683	ZNF365-ADO	intergenic_region
16	TIGRP2P216484_rs8839220	44462321	A	G	0.0758671	0.00817194	F11	downstream_gene_variant
1	BICF2S2369384	65275897	A	G	0.486272	0.00817465	U6-ENSCAFG00000001064	intergenic_region
11	BICF2G630302993	61924979	G	A	0.455925	0.0081921	TMEM38B-ZNF462	intergenic_region
15	BICF2P187948	38531916	C	A	0.394509	0.00819709	ANKS1B	intron_variant
12	TIGRP2P170135_rs8771854	62968006	G	A	0.223266	0.00819843	PREP-SNORD112	intergenic_region
26	BICF2P998354	26210309	A	G	0.141618	0.0082122	ENSCAFG00000029467	intron_variant
1	G61f40S219	87963670	G	A	0.156069	0.00821699	APBA1	intron_variant
17	BICF2G630204800	48915353	A	G	0.340087	0.00824275	MOB1A	5_prime_UTR_variant
23	BICF2S2445389	41536499	G	A	0.0859827	0.00826799	PLSCR4-ENSCAFG00000030484	intergenic_region
1	BICF2P768251	48206725	C	G	0.0586107	0.00826831	EZR	intron_variant
5	BICF2S23412235	26195837	G	A	0.348266	0.00826847	AASDHPPT	upstream_gene_variant
20	BICF2S23254956	37794481	G	A	0.403902	0.00828089	IQCF1	upstream_gene_variant
11	BICF2G630295322	19791585	G	A	0.401734	0.00828225	ENSCAFG00000024183	intron_variant
31	BICF2P225511	26808573	A	G	0.0989884	0.00829465	HUNK	intron_variant
18	BICF2P156099	54981333	C	G	0.146676	0.00829954	SDHAF2	intron_variant
6	BICF2S23710167	37899164	G	A	0.066474	0.00830528	ENSCAFG00000019303-ENSCAFG00000032448	intergenic_region
37	BICF2P769377	25376314	G	C	0.111272	0.00831135	CYP27A1	intron_variant
6	BICF2P74125	15182037	G	A	0.0718433	0.00831561	MAD1L1	intron_variant
1	BICF2P344001	101948797	A	G	0.234443	0.00833735	NLRP13-ENSCAFG00000031113	intergenic_region
3	TIGRP2P56519_rs8959077	93226945	C	A	0.166185	0.00833974	0	0
30	BICF2P1344817	27970250	G	A	0.471098	0.00836149	CA12-USP3	intergenic_region
8	TIGRP2P115684_rs9110889	54162959	A	G	0.0635838	0.00836595	SEL1L-5S_rRNA	intergenic_region
5	BICF2S23216522	58089339	G	A	0.392341	0.00836627	MEGF6	intron_variant
23	BICF2G630389042	12563998	G	A	0.0939306	0.00836724	GPD1L	downstream_gene_variant
27	BICF2P815910	10696214	A	G	0.156792	0.00837606	ADAMTS20-PRICKLE1	intergenic_region
31	BICF2S23158068	17069175	G	A	0.472543	0.00838365	U6-NCAM2	intergenic_region
39	BICF2P637189	4582559	A	C	0.185694	0.0083887	0	0
3	BICF2P1416281	89309010	A	G	0.0549133	0.00840311	SLIT2	intron_variant
20	BICF2P1087227	31042460	C	A	0.289017	0.00841543	FHIT	intron_variant
5	BICF2P58417	34042443	A	G	0.122832	0.0084155	STX8	intron_variant
5	BICF2P849914	34053245	A	C	0.122832	0.0084155	STX8	intron_variant
3	BICF2P780704	29195208	A	G	0.0541908	0.00841787	WDR41	intron_variant
19	BICF2P233163	42512867	A	G	0.397399	0.00843526	LRP1B	intron_variant
7	BICF2G630553087	18633179	G	A	0.485549	0.00844473	IVNS1ABP-HMCN1	intergenic_region
30	BICF2G630402495	27991809	A	C	0.470972	0.00844522	CA12-USP3	intergenic_region
8	BICF2P205350	22646719	A	G	0.151012	0.00845391	MIS18BP1	intron_variant
7	BICF2P193820	29078227	A	G	0.174385	0.00845953	F5-SLC19A2	intergenic_region
22	BICF2S23314668	54002853	A	G	0.327062	0.00846066	ENSCAFG00000006015-5S_rRNA	intergenic_region
2	BICF2P980413	71839288	A	G	0.115607	0.00846162	GMEB1	intron_variant
9	BICF2P250176	49112809	G	C	0.0658466	0.0084652	CARD9	upstream_gene_variant
24	BICF2S2351998	32505614	G	A	0.300578	0.00847169	PI3	missense_variant
28	BICF2P1047858	16762269	A	G	0.0867187	0.00847529	CCDC147-SORCS3	intergenic_region
34	BICF2P180390	16034720	A	C	0.303184	0.00847643	MCCC1	intron_variant
30	BICF2S23021949	20035089	G	A	0.295994	0.00848234	UNC13C	intron_variant
2	TIGRP2P25130_rs9090568	57495385	A	G	0.411722	0.00848513	ENSCAFG00000023621-OR4K13	intergenic_region
6	BICF2G630583536	35610093	C	G	0.32948	0.00849444	RBFOX1-ENSCAFG00000019087	intergenic_region
1	BICF2S23729961	107579093	G	A	0.30781	0.00849985	IZUMO1	upstream_gene_variant
27	BICF2S22932832	23413849	G	A	0.0823699	0.00851013	U6-SOX5	intergenic_region
2	BICF2P1434352	48901008	A	G	0.348988	0.0085164	IPO11	intron_variant
34	BICF2P1222915	7762237	C	A	0.115607	0.00852875	U2-KIAA0947	intergenic_region
37	BICF2P1298523	17578767	C	A	0.339595	0.00855502	MAP2	intron_variant
13	BICF2G630617488	28728032	A	G	0.29552	0.00855566	HHLA1	intron_variant
34	TIGRP2P400886_rs9040498	42121867	A	G	0.0876812	0.0085598	7SK-CHR_END	intergenic_region
20	BICF2G630448124	53423249	A	G	0.256503	0.00856204	EMR1	intron_variant
16	BICF2G630814398	48786710	G	A	0.364884	0.00856764	7SK-SNORD22	intergenic_region
7	BICF2P119995	33359043	A	C	0.408237	0.00857058	BECN1-MAP1LC3C	intergenic_region
29	BICF2G630624014	24865543	G	A	0.465441	0.00857144	ZFHX4-PEX2	intergenic_region
28	BICF2S2415449	20928993	A	G	0.490607	0.00858376	U4-XPNPEP1	intergenic_region
37	BICF2S23312124	24930026	A	G	0.0860058	0.00859972	ARPC2	intron_variant
24	BICF2G630498580	35612004	A	C	0.0621387	0.00860069	PREX1-ARFGEF2	intergenic_region
24	TIGRP2P312452_rs8755290	21671060	A	C	0.083815	0.00860084	KIF3B	intron_variant
28	G1347f45S249	7016100	A	C	0.221821	0.00860164	KIF11	intron_variant
1	BICF2S23454979	62313987	A	G	0.480491	0.00860785	CLVS2-TRDN	intergenic_region
6	BICF2G630583645	35551424	G	A	0.366329	0.0086121	RBFOX1-ENSCAFG00000019087	intergenic_region
30	BICF2P712149	29655745	G	A	0.213873	0.00861546	PARP16-U5	intergenic_region
30	BICF2S23545082	29661308	A	T	0.213873	0.00861546	U5	non_coding_transcript_exon_variant
1	BICF2P1315565	79210638	A	G	0.466763	0.00862626	TLE4	intron_variant
3	BICF2G630704490	30799265	G	A	0.430636	0.00863056	POLK	intron_variant
6	BICF2P272179	28919275	A	G	0.468208	0.00863155	MKL2	intron_variant
6	BICF2P545493	28923498	G	A	0.468208	0.00863155	MKL2	intron_variant
6	BICF2P545494	28923516	A	G	0.468208	0.00863155	MKL2	intron_variant
6	BICF2P288170	28927711	A	G	0.468208	0.00863155	MKL2	intron_variant
20	BICF2P1418602	60118786	G	A	0.230101	0.00864506	0	0
28	BICF2G630267788	27203162	A	G	0.0534682	0.00864747	PNLIPRP2	intron_variant
13	BICF2G630603235	5452619	T	A	0.0493373	0.00865675	RIMS2	intron_variant
34	BICF2S2329618	26474448	C	A	0.100434	0.00865796	SMC4	intron_variant
20	BICF2P2342	25289204	A	G	0.458815	0.00866725	SNORA64-ENSCAFG00000030398	intergenic_region
1	BICF2P388805	71807720	A	G	0.492775	0.00866848	C9orf3	intron_variant
2	BICF2G630677088	10603100	A	G	0.183526	0.00867027	ENSCAFG00000004186	intron_variant
5	BICF2S22938380	8897619	G	A	0.354769	0.00868527	CHEK1	intron_variant
21	BICF2S23224465	14824865	A	G	0.46026	0.00868538	U6-DLG2	intergenic_region
21	BICF2S23050627	52471793	A	C	0.276012	0.00870058	0	0
14	BICF2S2352902	50853247	G	A	0.495665	0.00870612	7SK-LRRN3	intergenic_region
1	BICF2P777545	69549047	A	G	0.263006	0.00870717	AKAP7-ENSCAFG00000032104	intergenic_region
30	BICF2G630408750	19108627	G	A	0.182081	0.00870891	U6-WDR72	intergenic_region
12	TIGRP2P166905_rs8979476	54344054	G	A	0.313584	0.00871559	MANEA-ENSCAFG00000003417	intergenic_region
7	BICF2P1238124	23316815	A	G	0.385116	0.00872746	RFWD2	upstream_gene_variant
12	BICF2P1470129	58859051	A	G	0.303184	0.00873446	ASCC3	intron_variant
26	TIGRP2P346913_rs9082474	8607815	G	A	0.320087	0.00877084	CCDC63	intron_variant
14	BICF2G630525002	31749331	C	G	0.187861	0.00878081	AHR	intron_variant
34	TIGRP2P393694_rs9095078	12892076	A	G	0.240607	0.00880446	GNB4-ACTL6A	intergenic_region
5	BICF2P1243844	34067927	A	G	0.125	0.00880792	STX8	intron_variant
14	BICF2S2333582	13930871	G	A	0.0773121	0.00881016	SLC25A40	3_prime_UTR_variant
5	BICF2P1435673	12526871	A	G	0.0693642	0.00881238	SORL1	intron_variant
21	BICF2P954234	48307292	G	A	0.109262	0.00883165	BDNF-U6	intergenic_region
19	BICF2S22925501	45395647	G	A	0.319364	0.00884305	ARHGAP15	intron_variant
31	BICF2S23544498	33113150	G	A	0.0643064	0.00885032	KCNJ6-7SK	intergenic_region
1	BICF2P554817	73295625	G	A	0.297688	0.00886381	GAS1-ZCCHC6	intergenic_region
19	BICF2S23648665	53693452	A	G	0.205202	0.00886894	PRPF40A	intron_variant
17	BICF2G630218851	15836027	A	G	0.141618	0.00888769	C2orf43-APOB	intergenic_region
9	BICF2G630474587	59436185	G	A	0.109104	0.00889096	DENND1A-STRBP	intergenic_region
9	BICF2P83286	41139274	A	G	0.317919	0.00891117	COPRS-U6	intergenic_region
35	BICF2P799046	13149333	A	G	0.104769	0.00891405	RANBP9	intron_variant
4	BICF2S23046044	73466187	G	A	0.392341	0.00891753	RAI14	intron_variant
6	BICF2P327568	10779815	C	A	0.117775	0.00892566	TMEM130-NPTX2	intergenic_region
18	TIGRP2P248133_rs8765257	33515744	A	G	0.153179	0.00893733	ABTB2	intron_variant
22	BICF2P932190	10033969	A	G	0.102356	0.0089391	OLFM4	intron_variant
7	BICF2G630550437	10925658	G	A	0.378613	0.00894223	NSL1	intron_variant
21	BICF2G630648259	30061824	G	A	0.383671	0.0089706	ENSCAFG00000006595-ENSCAFG00000029683	intergenic_region
26	BICF2G630801834	20372619	A	G	0.270622	0.00899635	MIAT_exon5_3-ENSCAFG00000026840	intergenic_region
26	BICF2P878601	22265699	G	A	0.215318	0.0090113	ENSCAFG00000011954-ZNRF3	intergenic_region
23	TIGRP2P304137_rs8837946	31702554	A	G	0.104046	0.00901401	EPHB1	intron_variant
1	BICF2G630716932	33729841	A	G	0.402315	0.00903315	ENSCAFG00000000291-NMBR	intergenic_region
22	BICF2G63091970	62898290	G	A	0.44356	0.00904599	0	0
35	BICF2G630777116	22909448	G	A	0.147399	0.00904774	FAM65B-ENSCAFG00000031397	intergenic_region
13	BICF2G630746086	64676365	A	G	0.361272	0.00904999	0	0
24	BICF2S23519990	21679528	G	A	0.49711	0.009053	KIF3B	intron_variant
3	BICF2P152793	19586308	A	C	0.126923	0.00905702	7SK-U6	intergenic_region
17	BICF2P693010	66041605	A	G	0.15896	0.00906967	0	0
17	BICF2P584323	66073669	A	C	0.15896	0.00906967	0	0
17	BICF2P694092	66109883	A	G	0.15896	0.00906967	0	0
18	BICF2P857729	46544094	A	G	0.210983	0.0090746	KCNQ1	intron_variant
13	BICF2S2374162	58627957	A	G	0.0924855	0.00909606	TMPRSS11F-TMPRSS11B	intergenic_region
37	BICF2G630127022	11562061	A	G	0.348266	0.00910563	BMPR2-FAM117B	intergenic_region
4	BICF2P846134	28791325	C	A	0.275036	0.00910638	U6-ENSCAFG00000030222	intergenic_region
6	BICF2S23112733	28902499	A	G	0.467486	0.00910855	cfa-mir-193b-MKL2	intergenic_region
24	BICF2P754854	27366935	C	G	0.110709	0.00910894	DHX35	intron_variant
3	TIGRP2P55842_rs8846762	91037189	A	G	0.263728	0.0091093	ENSCAFG00000016664-ANAPC13	intergenic_region
2	BICF2P292015	57202637	A	G	0.346098	0.00911501	ENC1-HEXB	intergenic_region
7	TIGRP2P102693_rs9182580	74090635	A	G	0.158237	0.00912363	PTPRM	intron_variant
1	TIGRP2P6001_rs8942087	65095485	A	C	0.488439	0.00914427	TRMT11-CENPW	intergenic_region
10	BICF2G630485317	36455053	A	G	0.115607	0.00914443	U2-ENSCAFG00000002071	intergenic_region
5	BICF2P1289805	59239424	C	A	0.377372	0.00916422	AJAP1-NPHP4	intergenic_region
8	TIGRP2P115841_rs8992318	54954680	A	G	0.424855	0.00918701	5S_rRNA-U6	intergenic_region
13	BICF2P340069	51009700	C	G	0.49422	0.00919027	ENSCAFG00000002337-U6	intergenic_region
13	TIGRP2P179697_rs9095406	51014516	A	C	0.49422	0.00919027	ENSCAFG00000002337-U6	intergenic_region
20	TIGRP2P276538_rs9154188	8272630	G	A	0.177746	0.00919707	FANCD2	intron_variant
38	BICF2G63066077	26216261	A	G	0.176812	0.00919803	0	0
16	BICF2S22941731	46506295	A	G	0.374096	0.00919823	STOX2	intron_variant
25	BICF2P712612	41368191	A	G	0.161127	0.00920338	7SK-PID1	intergenic_region
9	BICF2S23349985	49171051	A	G	0.0657514	0.00921915	ENSCAFG00000019701	intron_variant
20	BICF2P98324	51699091	A	G	0.0867052	0.00925364	OR08F07	downstream_gene_variant
7	TIGRP2P104255_rs8789928	77890714	A	G	0.392185	0.00925674	SPIRE1	intron_variant
7	BICF2P61115	29055457	G	A	0.106936	0.00926384	F5	intron_variant
26	BICF2G630802019	20223645	C	G	0.393786	0.00927453	TPST2-CRYBB1	intergenic_region
22	TIGRP2P294490_rs8380857	45662973	A	G	0.226608	0.00928209	ENSCAFG00000028798-ABCC4	intergenic_region
21	BICF2S2319972	46145263	G	A	0.407514	0.00928574	SNORA9	downstream_gene_variant
26	BICF2S23621669	7016025	A	C	0.385116	0.00928798	CLIP1	intron_variant
35	BICF2P231420	18113993	A	G	0.074422	0.00929541	7SK-7SK	intergenic_region
13	BICF2G630619413	31567107	G	A	0.261628	0.00929899	KHDRBS3	intron_variant
28	BICF2P296763	16285854	G	A	0.0852601	0.00930212	SLK	upstream_gene_variant
22	BICF2G63090510	61518783	A	C	0.218931	0.00932107	0	0
7	BICF2P78442	23086676	G	A	0.132225	0.00933811	ENSCAFG00000014246	downstream_gene_variant
7	BICF2S23639812	28223839	G	C	0.41691	0.00933981	GORAB	intron_variant
35	BICF2S22931339	19660698	A	G	0.102601	0.00934512	CDKAL1	intron_variant
10	BICF2S23440743	22512341	G	A	0.0628613	0.0093456	TTLL1-PACSIN2	intergenic_region
22	TIGRP2P294727_rs9064521	46561552	A	C	0.156069	0.00936147	UGGT2	intron_variant
1	BICF2P470826	46797843	G	A	0.208815	0.00936788	ARID1B	missense_variant
26	BICF2P1190898	6989612	G	A	0.239162	0.00936898	ZCCHC8-CLIP1	intergenic_region
28	BICF2S2332115	16060255	A	C	0.0968208	0.00937665	SH3PXD2A	intron_variant
31	TIGRP2P375283_rs8776149	4729088	C	A	0.134393	0.00937753	ENSCAFG00000031268-GBE1	intergenic_region
12	TIGRP2P156929_rs8936205	12681765	A	G	0.5	0.0093798	TMEM151B	intron_variant
18	BICF2P529617	16601705	A	T	0.140173	0.00938725	RELN	intron_variant
26	BICF2S23117144	4877132	G	A	0.190029	0.00939137	BRI3BP	intron_variant
18	BICF2P922119	18812648	G	A	0.141618	0.00940369	MAGI2-GNAI1	intergenic_region
37	BICF2S23348935	17907623	A	G	0.462428	0.009408	KANSL1L	intron_variant
29	BICF2P213160	23525051	C	A	0.443478	0.00941303	U6-ENSCAFG00000031592	intergenic_region
37	BICF2G630128762	26300782	A	G	0.416667	0.00941604	SLC4A3-U6	intergenic_region
9	BICF2P1257515	36356781	G	A	0.228324	0.00942742	CA4-ENSCAFG00000024561	intergenic_region
9	BICF2P929417	36400807	G	A	0.228324	0.00942742	MYO19	missense_variant&splice_region_variant
2	BICF2P1058147	24010991	A	C	0.231936	0.00945165	CAMK1D	intron_variant
5	BICF2P1166755	58649092	G	A	0.290462	0.00948619	C1orf174-AJAP1	intergenic_region
11	BICF2G630301690	60105602	A	G	0.114162	0.00949613	SMC2	intron_variant
26	BICF2S23233559	34088380	A	G	0.42052	0.0095058	PCDH15	intron_variant
14	BICF2P483546	45155200	A	G	0.0932081	0.0095286	RP9	intron_variant
12	BICF2G630118420	64612796	G	A	0.175613	0.00953167	PDSS2	intron_variant
16	BICF2G630114527	35707438	A	G	0.227601	0.00953841	MFHAS1-ENSCAFG00000029727	intergenic_region
16	BICF2G630114528	35707455	A	C	0.227601	0.00953841	MFHAS1-ENSCAFG00000029727	intergenic_region
5	BICF2G630187745	47862493	C	A	0.350434	0.0095542	KANK4-ENSCAFG00000023278	intergenic_region
9	BICF2G630840389	44314279	A	G	0.125	0.00956396	BLMH	intron_variant
14	TIGRP2P186137_rs9046906	13881598	A	G	0.15896	0.00957842	RUNDC3B	missense_variant
18	BICF2P1159330	23587069	C	G	0.171965	0.00958883	SEMA3A	intron_variant
7	TIGRP2P104511_rs8639956	78763936	C	A	0.403179	0.00959824	MYO5B	intron_variant
5	BICF2S23412236	26195871	A	C	0.211705	0.00960044	AASDHPPT	upstream_gene_variant
9	BICF2P798834	48351258	A	G	0.109104	0.00960084	EXD3	intron_variant
23	BICF2G630363500	53102081	A	C	0.111994	0.00961238	0	0
22	BICF2G630327749	35487574	G	A	0.0953757	0.00962847	ENSCAFG00000005271-ENSCAFG00000005282	intergenic_region
9	BICF2G630834181	33552225	A	C	0.232272	0.00964169	PPM1E	intron_variant
35	BICF2P1316254	7642599	A	G	0.278179	0.00965563	SNRNP48-BMP6	intergenic_region
11	BICF2G630306371	65317800	C	G	0.259393	0.00966709	U6	upstream_gene_variant
4	BICF2P614182	74235196	G	A	0.16763	0.00966804	TARS	intron_variant
7	BICF2G630565078	65760114	A	G	0.322977	0.00967053	ENSCAFG00000018233-ENSCAFG00000018235	intergenic_region
22	BICF2G630326145	28950195	A	G	0.277858	0.00967147	ENSCAFG00000028446-U1	intergenic_region
13	TIGRP2P184336_rs8911893	62381072	A	G	0.0903179	0.00967979	RASSF6-IL8	intergenic_region
26	BICF2P618695	4873117	A	G	0.195809	0.0096813	BRI3BP	intron_variant
8	BICF2P400688	70740607	A	G	0.11288	0.00969368	TRAF3	intron_variant
9	BICF2P853239	38723347	G	A	0.0751445	0.00971121	TMEM132E-CCL1	intergenic_region
21	BICF2G630653835	17849945	A	C	0.465942	0.00971207	ENSCAFG00000004649-ENSCAFG00000030498	intergenic_region
30	BICF2P249868	6547983	A	G	0.148844	0.00972838	U6-U6	intergenic_region
5	BICF2P1122600	47532136	A	G	0.472504	0.00972963	DOCK7	intron_variant
3	BICF2S23447407	54142311	A	G	0.127168	0.00977103	ENSCAFG00000022842	downstream_gene_variant
11	TIGRP2P154704_rs9225621	76422928	A	G	0.430636	0.00979067	0	0
17	BICF2S23125101	19528256	G	A	0.40896	0.00979555	DNMT3A	intron_variant
2	TIGRP2P32837_rs9159936	83436647	A	G	0.101879	0.00980826	ENSCAFG00000016361-ENSCAFG00000024449	intergenic_region
30	BICF2G630403406	27169743	G	C	0.288406	0.00982449	ENSCAFG00000024545-TLN2	intergenic_region
1	BICF2S23319232	54119750	C	A	0.489884	0.00982577	ENSCAFG00000023764-T	intergenic_region
28	BICF2P1002411	5460237	A	G	0.201158	0.00984675	HTR7	intron_variant
5	BICF2P533881	63037190	A	G	0.151012	0.00986727	CLSTN1-CTNNBIP1	intergenic_region
29	BICF2G630631247	34949380	A	G	0.392341	0.00987221	U6-ENSCAFG00000008943	intergenic_region
9	BICF2S23657684	59300694	A	G	0.17052	0.00991416	DENND1A	intron_variant
4	BICF2G630170414	78443985	A	G	0.28974	0.00991546	U6-CDH9	intergenic_region
2	BICF2P840613	22533614	A	G	0.16474	0.00997575	ENSCAFG00000004716-FRMD4A	intergenic_region
13	BICF2P1153696	51033486	A	G	0.347323	0.0099794	ENSCAFG00000002337-U6	intergenic_region
7	BICF2G630550026	10373593	A	G	0.269509	0.00998452	DTL-PPP2R5A	intergenic_region
26	BICF2P914293	24218052	A	G	0.28396	0.00999146	LIMK2	intron_variant

## Sheet: LHR
Table S1. List of all SNPs (p < 0.01) associated with LHR that were used for gene set and pathway analysis
Chr	SNP	Position (bp)	A1	A2	Freq	p-value	Official gene name	Location
8	TIGRP2P119932_rs8658799	68874072	G	A	0.360996	7.88e-07	BEGAIN-DLK1	intergenic_region
28	BICF2G630268912	25034623	A	G	0.280913	8.78e-07	TDRD1	intron_variant
10	BICF2G630490347	56634077	A	G	0.388243	8.98e-07	EFEMP1	3_prime_UTR_variant
5	BICF2P491431	79708771	A	G	0.109959	1.2e-06	ZFHX3-PSMD7	intergenic_region
24	BICF2G630507820	16702908	A	C	0.0739972	4.09e-06	SLC23A2	intron_variant
7	BICF2G630551232	14187139	G	A	0.350622	1.54e-05	XPR1	intron_variant
14	BICF2S22914567	48038654	G	A	0.184647	2.46e-05	AOAH	intron_variant
22	BICF2G630330875	40933216	G	A	0.0917942	4.25e-05	U6-ENSCAFG00000005303	intergenic_region
29	BICF2G630622300	14318438	G	A	0.326418	4.37e-05	cfa-mir-124-2-ENSCAFG00000007228	intergenic_region
21	BICF2P1273067	17555616	G	A	0.421162	4.4e-05	7SK-ENSCAFG00000004649	intergenic_region
4	BICF2P162948	22799467	A	G	0.0816044	4.47e-05	ASCC1	intron_variant
4	BICF2P745841	22823048	A	G	0.0816044	4.47e-05	ASCC1	intron_variant
4	BICF2P772745	23221925	A	G	0.104426	4.54e-05	MICU1	intron_variant
24	BICF2G630506713	18067292	C	A	0.0594744	5.19e-05	SLC4A11	intron_variant
14	BICF2G630527866	40263538	A	G	0.30014	5.38e-05	HOXA1	downstream_gene_variant
13	BICF2G630617879	29992102	G	A	0.107192	5.5e-05	ENSCAFG00000029450-ZFAT	intergenic_region
13	BICF2S23029238	30004936	C	A	0.107192	5.5e-05	ENSCAFG00000029450-ZFAT	intergenic_region
13	BICF2G630617906	30042064	G	A	0.107192	5.5e-05	ENSCAFG00000029450-ZFAT	intergenic_region
13	BICF2G630617896	30034012	C	A	0.107341	5.7e-05	ENSCAFG00000029450-ZFAT	intergenic_region
13	BICF2G630616688	27351560	G	A	0.35408	6.55e-05	ASAP1	intron_variant
11	BICF2P514142	72407491	G	C	0.31875	6.57e-05	U6-BRINP1	intergenic_region
22	BICF2G630330855	40906861	A	G	0.0814763	6.78e-05	U6-ENSCAFG00000005303	intergenic_region
1	TIGRP2P9038_rs8982284	76458747	G	A	0.126556	6.86e-05	RASEF	intron_variant
30	BICF2P785888	15541731	A	G	0.0995851	8.27e-05	FAM227B	intron_variant
7	BICF2P411192	9437479	A	G	0.395429	8.43e-05	KCNH1	intron_variant
16	BICF2S23530905	60391793	A	G	0.27849	9.49e-05	0	0
28	BICF2P41924	40051509	A	G	0.117566	9.57e-05	BNIP3	upstream_gene_variant
34	BICF2G630457189	31452902	A	G	0.348338	0.000103986	BCHE-ENSCAFG00000014497	intergenic_region
13	BICF2S2343470	29972104	A	C	0.111496	0.000108186	ENSCAFG00000029450-ZFAT	intergenic_region
34	BICF2G630454765	33664974	A	G	0.391425	0.00011864	cfa-mir-551b-MECOM	intergenic_region
34	BICF2G630453211	35389538	A	G	0.179115	0.000126504	SLC2A2	intron_variant
13	BICF2G630616563	27152646	G	A	0.0747922	0.000127443	ASAP1	intron_variant
1	BICF2S231735	57384052	A	G	0.48892	0.000129816	RFX6-VGLL2	intergenic_region
22	BICF2P770526	47055762	G	A	0.290456	0.00013131	5S_rRNA-U6	intergenic_region
16	BICF2G630814220	48624317	A	G	0.334025	0.000134946	7SK-SNORD22	intergenic_region
24	TIGRP2P321778_rs8529259	48597419	A	G	0.0650069	0.000152846	0	0
18	BICF2P247671	49893654	A	G	0.206461	0.000164536	NDUFV1-GSTP1	intergenic_region
34	BICF2P335962	18718165	T	A	0.151452	0.000174221	TRA2B-ETV5	intergenic_region
24	BICF2P289088	17310292	A	G	0.0843707	0.000180886	SMOX-RNF24	intergenic_region
22	BICF2S23339817	30752909	A	G	0.385892	0.000219251	MYCBP2	intron_variant
13	BICF2G630617043	27831739	A	G	0.446058	0.000234833	ADCY8	intron_variant
33	BICF2P996326	9874935	A	G	0.0638889	0.000235687	ENSCAFG00000009706-ENSCAFG00000025525	intergenic_region
11	TIGRP2P150001_rs8940057	7223302	A	G	0.41759	0.000236425	SEMA6A-ENSCAFG00000000177	intergenic_region
33	TIGRP2P388008_rs9134195	20702128	G	A	0.0456432	0.000248003	ENSCAFG00000032624	upstream_gene_variant
29	TIGRP2P368403_rs8920613	8119520	A	C	0.215768	0.000251033	7SK-ENSCAFG00000007066	intergenic_region
8	BICF2G630416676	71634530	A	C	0.456989	0.000258126	RD3L-TDRD9	intergenic_region
14	BICF2G630528925	41985858	A	G	0.0615491	0.000262401	CREB5-ENSCAFG00000003014	intergenic_region
27	BICF2G630150066	27514588	A	G	0.0760719	0.000263664	ENSCAFG00000030449	3_prime_UTR_variant
12	BICF2P751233	11191876	A	G	0.0899032	0.000268326	UBR2	intron_variant
29	BICF2P719591	7263914	A	G	0.13278	0.000274309	TGS1	intron_variant
34	BICF2P268425	18510281	A	G	0.0885201	0.00027468	IGF2BP2	intron_variant
17	BICF2G630217494	17836975	A	G	0.433518	0.000292233	TDRD15-KLHL29	intergenic_region
20	BICF2P1260313	45800163	A	G	0.0753804	0.000294365	NWD1	intron_variant
12	TIGRP2P158601_rs8868474	19099339	G	A	0.223375	0.000306558	TFAP2B-PKHD1	intergenic_region
29	BICF2P1325427	10810356	G	A	0.337483	0.000307775	CA8-ENSCAFG00000012280	intergenic_region
25	BICF2P1424830	22700038	A	G	0.0609418	0.00031518	U6-ENSCAFG00000007798	intergenic_region
7	BICF2P551090	9444615	A	G	0.378285	0.00032136	KCNH1	intron_variant
14	BICF2P744360	52387787	A	C	0.418396	0.000324468	C7orf60	intron_variant
1	BICF2G630719512	37535877	G	A	0.367036	0.000324792	GRM1	intron_variant
34	BICF2P430758	15230146	A	G	0.126556	0.000327598	SOX2OT_exon4-SNORA72	intergenic_region
35	BICF2G630773227	12513507	G	A	0.215076	0.000332831	ENSCAFG00000009809	intron_variant
1	BICF2S22952840	37535634	A	G	0.367911	0.000337403	GRM1	intron_variant
29	BICF2P237366	7236801	C	A	0.077455	0.000337854	TMEM68	upstream_gene_variant
13	BICF2P851323	37998336	G	A	0.311203	0.000350853	ARHGAP39-COMMD5	intergenic_region
33	BICF2G630247974	11456465	G	A	0.0885201	0.000359233	CBLB	intron_variant
4	BICF2P618599	19003460	A	G	0.274262	0.000360803	ENSCAFG00000013277	intron_variant
12	BICF2P1435298	11910678	G	A	0.404564	0.000368055	ABCC10	missense_variant
35	BICF2S23323648	19421226	G	A	0.206086	0.000372259	CDKAL1	intron_variant
4	BICF2P613296	23324281	G	A	0.0503546	0.000373869	MCU	intron_variant
1	BICF2P578637	55500779	G	A	0.237898	0.00039891	MLLT4	intron_variant
10	BICF2P113421	64466685	A	G	0.105409	0.000405191	SERTAD2-SLC1A4	intergenic_region
16	BICF2G630109998	30695399	A	G	0.0739972	0.000406419	U6-DUSP26	intergenic_region
14	BICF2G630518500	6523965	G	A	0.381051	0.000416256	ENSCAFG00000032717	upstream_gene_variant
13	BICF2G630617864	29963871	A	T	0.196404	0.00041749	ENSCAFG00000029450-ZFAT	intergenic_region
34	BICF2S23049364	35089246	A	T	0.0671745	0.000423908	SLC7A14-U6	intergenic_region
21	BICF2P734231	18150772	G	A	0.292649	0.000425844	ENSCAFG00000004649-ENSCAFG00000030498	intergenic_region
16	BICF2S22952613	10796880	A	G	0.382434	0.000440535	CREB3L2	intron_variant
19	BICF2G630256325	49835857	G	A	0.443292	0.000447552	ORC4-ENSCAFG00000005529	intergenic_region
9	BICF2P1312098	22832737	G	A	0.0497925	0.000451749	STARD3	5_prime_UTR_premature_start_codon_gain_variant
12	BICF2P663537	25851397	A	G	0.418283	0.000455122	KHDRBS2	intron_variant
22	BICF2S22961553	40641702	A	G	0.147507	0.000458415	U1-5S_rRNA	intergenic_region
5	BICF2P792026	77501182	A	G	0.473029	0.000459617	PHLPP2	upstream_gene_variant
24	TIGRP2P311339_rs8765686	15084571	C	A	0.340249	0.00046043	HAO1-BMP2	intergenic_region
4	BICF2S23435937	23570768	A	G	0.171508	0.000466046	PLA2G12B-U6	intergenic_region
21	BICF2P653488	20567084	A	G	0.0546335	0.00046797	GAB2	intron_variant
7	BICF2P1294435	15753165	A	C	0.0636238	0.000492064	ENSCAFG00000032294	upstream_gene_variant
3	BICF2P401637	90675531	A	G	0.121191	0.000523285	ENSCAFG00000016642-ENSCAFG00000030802	intergenic_region
17	BICF2G630219617	14870356	G	A	0.469571	0.000526877	ENSCAFG00000031510-TTC32	intergenic_region
2	BICF2S23334268	26883152	A	G	0.0926694	0.000532177	U6-U6	intergenic_region
7	BICF2P1373005	14329645	C	G	0.353186	0.000538922	XPR1	intron_variant
28	BICF2G630264327	38152495	A	G	0.0533241	0.000540508	MKI67-MGMT	intergenic_region
5	BICF2S229500	87278670	A	G	0.285615	0.000546471	CDH8-ENSCAFG00000028545	intergenic_region
8	BICF2P1269765	68717926	G	A	0.0810249	0.000547167	WDR25	intron_variant
33	BICF2G63075223	33306703	A	T	0.0594744	0.000557151	0	0
17	BICF2G630209768	36897705	G	A	0.432227	0.000569059	SLC20A1-ENSCAFG00000007239	intergenic_region
12	BICF2P135995	11845213	G	A	0.335873	0.000571163	ZNF318	upstream_gene_variant
18	BICF2P1118188	49112646	G	A	0.378641	0.000582776	MTL5	intron_variant
29	BICF2P1061684	6489580	G	A	0.0747922	0.00058769	RP1-SNORD115	intergenic_region
14	BICF2G630517190	3848458	G	A	0.340486	0.000634167	EXOC4	intron_variant
36	BICF2G630759284	23565854	A	C	0.107192	0.000656721	CWC22-U6	intergenic_region
10	BICF2S22961647	23254590	A	G	0.217151	0.000658483	TCF20	downstream_gene_variant
4	BICF2S23242445	23141000	C	A	0.257953	0.000674402	MICU1	intron_variant
22	BICF2S23139718	40631745	A	G	0.134163	0.000674851	U1-5S_rRNA	intergenic_region
6	BICF2P624547	14322156	G	A	0.100277	0.000679386	CARD11	intron_variant
19	BICF2S23720772	37412388	G	A	0.0851801	0.000684381	TMEM163	intron_variant
8	BICF2P682367	68865901	G	A	0.457123	0.000687832	BEGAIN-DLK1	intergenic_region
19	BICF2G63046708	28048627	A	G	0.142462	0.000696629	U6-TSN	intergenic_region
18	BICF2P129634	53233190	A	G	0.162517	0.00069855	ENSCAFG00000015061	upstream_gene_variant
18	BICF2P352307	53299159	A	G	0.162517	0.00069855	RTN3	upstream_gene_variant
16	BICF2P550869	46156760	A	G	0.490318	0.000699597	IRF2-ENPP6	intergenic_region
7	BICF2G63087760	82709196	T	A	0.455494	0.000705507	0	0
4	BICF2P802400	32463712	C	A	0.237535	0.000708036	CDHR1	downstream_gene_variant
17	BICF2S23152690	13065268	A	G	0.403181	0.000715631	U4-SMC6	intergenic_region
26	BICF2P996912	5350003	A	G	0.204703	0.000716817	NCOR2	intron_variant
13	TIGRP2P175164_rs9015357	34467889	A	G	0.295297	0.000719855	COL22A1-KCNK9	intergenic_region
28	BICF2G630274265	16436113	G	A	0.165049	0.000725255	SFR1	upstream_gene_variant
15	BICF2G630426876	54970726	G	A	0.294606	0.000737739	GRIA2-ENSCAFG00000027408	intergenic_region
14	BICF2S23647964	50679739	A	G	0.34509	0.000739623	ENSCAFG00000003294-7SK	intergenic_region
5	BICF2P277083	75681334	A	G	0.0926694	0.000757302	ZNRF1	intron_variant
31	BICF2G630740753	33200601	A	G	0.230982	0.000757738	SNORA19-KCNJ15	intergenic_region
4	BICF2P460992	32454875	A	G	0.239972	0.000791396	CDHR1	intron_variant
21	BICF2P1039498	26506643	A	G	0.245505	0.000799382	STIM1	intron_variant
5	BICF2S23014586	25892221	A	G	0.17867	0.000800004	MRPS36-ENSCAFG00000001472	intergenic_region
3	BICF2G630358205	90876433	A	G	0.0587828	0.000825997	ENSCAFG00000016664-ANAPC13	intergenic_region
28	BICF2G630264213	38238613	A	G	0.106501	0.000826403	MGMT	intron_variant
12	BICF2P1463632	11914766	A	G	0.386584	0.000828358	ABCC10	upstream_gene_variant
33	TIGRP2P385447_rs9043116	10702828	A	G	0.452282	0.000830522	ENSCAFG00000025525-ALCAM	intergenic_region
13	BICF2G630616243	26653152	A	T	0.388658	0.000830983	5S_rRNA-GSDMC	intergenic_region
18	BICF2P449132	57062556	C	A	0.399584	0.000844906	0	0
28	BICF2P475093	25957101	A	C	0.141667	0.000849977	ATRNL1	intron_variant
4	BICF2S23030187	21422790	A	G	0.228216	0.000853105	NODAL-PALD1	intergenic_region
16	BICF2P222240	49628051	A	G	0.109267	0.000867242	7SK-SNORD22	intergenic_region
16	TIGRP2P218092_rs9055618	49637824	G	A	0.109267	0.000867242	7SK-SNORD22	intergenic_region
4	BICF2P537798	22722539	A	G	0.093185	0.000867906	CHST3-SPOCK2	intergenic_region
4	BICF2S23024691	60273800	G	A	0.233057	0.000868352	HTR4	upstream_gene_variant
5	BICF2G630238587	74647592	G	A	0.185339	0.000875847	CNTNAP4	intron_variant
21	BICF2G630653601	18165676	A	G	0.380028	0.000890098	ENSCAFG00000004649-ENSCAFG00000030498	intergenic_region
22	BICF2P345056	40470499	G	A	0.416321	0.000961583	U1-5S_rRNA	intergenic_region
8	BICF2P1181028	12310822	A	G	0.0843707	0.000963939	AKAP6-ENSCAFG00000026787	intergenic_region
14	BICF2G630530667	45014971	A	G	0.386584	0.000973482	RP9	intron_variant
30	BICF2G630393980	42710722	A	C	0.293223	0.000989484	0	0
37	BICF2G630131022	28440306	A	G	0.268326	0.00102539	PAX3	intron_variant
13	BICF2G630618444	30743867	A	C	0.11964	0.00103622	ZFAT	intron_variant
12	BICF2S23537345	15980262	A	G	0.0677732	0.00104111	PTCHD4	intron_variant
21	BICF2S23712140	20597342	G	A	0.0698479	0.00104689	GAB2	intron_variant
6	BICF2P1266177	70890863	C	A	0.184647	0.00105531	ACADM-SLC44A5	intergenic_region
16	BICF2P1309528	49614221	A	G	0.11065	0.0010634	7SK-SNORD22	intergenic_region
19	BICF2G63038379	17296602	A	G	0.125864	0.00106903	SPATA5	intron_variant
1	BICF2P837596	56992468	A	G	0.387275	0.00107274	RWDD1	intron_variant
4	BICF2P1154729	22728636	A	G	0.0940526	0.00108251	CHST3-SPOCK2	intergenic_region
29	BICF2P609557	8044699	G	A	0.452282	0.0010973	PENK-7SK	intergenic_region
12	BICF2P319789	43133307	A	G	0.233057	0.00110188	TPBG-UBE3D	intergenic_region
7	BICF2P452299	49227109	A	G	0.0588643	0.00110836	NUDT21-U6	intergenic_region
1	BICF2P1102719	50528808	A	G	0.272161	0.00111461	PARK2	intron_variant
20	BICF2P1244982	50295644	G	A	0.314985	0.00111894	SMARCA4-C19orf52	intergenic_region
11	BICF2P902124	73216265	G	A	0.251037	0.00112981	ENSCAFG00000003544-CDK5RAP2	intergenic_region
1	BICF2P578537	57179448	G	A	0.494444	0.00113528	FAM162B-GPRC6A	intergenic_region
26	BICF2G630195828	39011396	A	G	0.405256	0.00113621	0	0
26	TIGRP2P346753_rs9226110	7594716	A	G	0.423928	0.00114119	ORAI1	intron_variant
17	BICF2G630208974	37905224	A	G	0.082296	0.00114231	EIF2AK3	intron_variant
34	BICF2G630455897	32549100	A	C	0.451591	0.00115503	PDCD10-SERPINI1	intergenic_region
30	BICF2G630409540	18072851	C	A	0.139004	0.00116093	MYO5A	intron_variant
9	BICF2P206197	18311761	A	G	0.0975104	0.00116297	SPATA32	synonymous_variant
5	BICF2G630236653	90000572	A	G	0.253804	0.00117044	0	0
1	BICF2S23429070	20090310	A	C	0.426694	0.00118638	TCF4	intron_variant
10	BICF2P893147	71082800	A	G	0.347856	0.00118922	0	0
12	BICF2P164734	27442589	G	A	0.162517	0.00120041	EYS-U6	intergenic_region
7	BICF2P665348	6448594	G	A	0.206086	0.00120166	CD55-ENSCAFG00000011630	intergenic_region
17	BICF2G630209564	37283519	G	A	0.0656985	0.0012275	IL1RN	intron_variant
5	BICF2P136844	89926072	A	G	0.206086	0.00123263	0	0
22	TIGRP2P291919_rs8547669	29551663	A	G	0.0622407	0.00123878	LMO7	intron_variant
18	BICF2P753808	14065904	A	G	0.0713296	0.0012493	CCDC71L-ENSCAFG00000003985	intergenic_region
9	BICF2P751777	37729220	C	A	0.338643	0.00125333	ENSCAFG00000023350-ENSCAFG00000032731	intergenic_region
31	BICF2P52306	24740955	A	G	0.156293	0.00126527	GRIK1-CLDN17	intergenic_region
13	BICF2G630660624	38075883	G	A	0.276625	0.00126604	ZNF7	intron_variant
9	BICF2P295436	55147111	A	G	0.154219	0.00126729	URM1	intron_variant
1	TIGRP2P6204_rs8908230	65991919	G	A	0.227524	0.00127282	RNF146	intron_variant
33	BICF2P100261	8825474	A	G	0.065097	0.00127779	7SK-ENSCAFG00000009682	intergenic_region
1	BICF2P1034115	50717402	A	G	0.434993	0.00128709	PARK2	intron_variant
19	BICF2S23136390	48682177	G	A	0.255878	0.00128929	U6-ACVR2A	intergenic_region
13	BICF2G630611388	21147259	A	C	0.125173	0.00128951	U6-ZHX2	intergenic_region
1	BICF2P722934	62572165	G	A	0.274619	0.0012901	TRDN	intron_variant
18	BICF2P1110035	18840576	A	G	0.333333	0.00129144	MAGI2-GNAI1	intergenic_region
20	BICF2P1367402	54074952	A	G	0.316482	0.00130663	ENSCAFG00000030841	downstream_gene_variant
4	TIGRP2P62815_rs8514072	5282995	G	A	0.280083	0.00132921	IRF2BP2-TARBP1	intergenic_region
34	BICF2G630454601	33853409	G	A	0.460581	0.00134642	MECOM-ENSCAFG00000024240	intergenic_region
14	BICF2P219629	49064101	A	G	0.358921	0.00134702	DNAJB9-SNORD116	intergenic_region
34	BICF2G630456627	31833883	G	A	0.324343	0.00135655	ENSCAFG00000014497-ZBBX	intergenic_region
6	BICF2P827576	16258930	A	G	0.191563	0.00136023	PRKAR1B-PDGFA	intergenic_region
9	BICF2P1398687	17232297	G	A	0.108575	0.00136535	U6-ENSCAFG00000031337	intergenic_region
8	BICF2S23612716	64808247	A	G	0.108033	0.00136812	ENSCAFG00000017720-ENSCAFG00000031190	intergenic_region
33	BICF2G630245635	6395467	G	A	0.447441	0.00137485	COL8A1	intron_variant
8	BICF2P26361	22743711	A	G	0.121001	0.00143648	ENSCAFG00000014093-U6	intergenic_region
14	BICF2G630527849	40251557	A	G	0.358741	0.00144972	SKAP2-HOXA1	intergenic_region
4	BICF2S22941163	29085218	G	A	0.0484094	0.00146067	PPIF	downstream_gene_variant
4	TIGRP2P58888_rs9191779	15721983	G	A	0.123098	0.00148592	REEP3-CTNNA3	intergenic_region
17	BICF2G630208156	39043868	A	C	0.0788382	0.00149516	POLR1A	intron_variant
28	BICF2S23443416	25649819	G	A	0.351314	0.00153158	FAM160B1-TRUB1	intergenic_region
17	BICF2S2354096	8081260	G	A	0.139004	0.00153854	U6-E2F6	intergenic_region
13	BICF2G630617922	30079107	A	G	0.248271	0.00154235	ENSCAFG00000029450-ZFAT	intergenic_region
37	BICF2G630131441	29245090	A	G	0.121024	0.00155113	KCNE4-SCG2	intergenic_region
4	TIGRP2P58008_rs8708807	12205854	G	A	0.0739972	0.00156064	ANK3	synonymous_variant
4	BICF2S23342719	15421537	A	G	0.143154	0.00162172	REEP3	intron_variant
10	BICF2S23113199	46246942	G	A	0.466066	0.00162802	DYNC2LI1	intron_variant
1	BICF2P607285	78700901	A	G	0.34509	0.00165153	ENSCAFG00000001479	downstream_gene_variant
34	TIGRP2P401594_rs8995680	44038931	G	A	0.112725	0.00165357	0	0
6	BICF2S23729483	19404264	G	A	0.173823	0.00165645	KDM8-C6H16orf82	intergenic_region
10	BICF2P132840	65286567	A	G	0.139004	0.00166207	RPS25-MEIS1	intergenic_region
9	BICF2G630474874	60012660	A	C	0.179806	0.00166524	OR5C1-ENSCAFG00000020257	intergenic_region
37	BICF2G630133875	31460953	A	C	0.216459	0.00167017	0	0
17	BICF2S23342938	61352758	G	A	0.42047	0.00168734	FLG2-CRNN	intergenic_region
33	BICF2G630245608	6372401	A	G	0.441909	0.00169385	COL8A1	intron_variant
22	BICF2G630319437	16927596	A	G	0.292936	0.00170732	UBE2E2-U3	intergenic_region
13	TIGRP2P179245_rs9244263	49201294	A	G	0.0587828	0.00170738	IGFBP7	intron_variant
4	BICF2P499250	50430274	A	G	0.207469	0.00171513	ENSCAFG00000017274	upstream_gene_variant
34	BICF2G630456673	31815440	G	A	0.387812	0.00171847	ENSCAFG00000014497-ZBBX	intergenic_region
11	TIGRP2P153419_rs8588049	72627876	G	A	0.134163	0.00172981	BRINP1	downstream_gene_variant
11	TIGRP2P150006_rs8966189	7211434	A	G	0.428769	0.00173255	SEMA6A-ENSCAFG00000000177	intergenic_region
26	BICF2S23510345	5956395	A	G	0.154167	0.00174634	ATP6V0A2	upstream_gene_variant
26	BICF2P321477	41679221	A	G	0.46473	0.00174816	0	0
21	BICF2P910640	35921286	A	G	0.366762	0.00175434	TEAD1	intron_variant
12	BICF2P1283564	27497776	A	G	0.40249	0.00176356	EYS-U6	intergenic_region
9	BICF2S233562	57739102	C	A	0.0511757	0.00177708	MAPKAP1-GAPVD1	intergenic_region
24	BICF2S235643	49037868	A	G	0.115491	0.00177919	0	0
5	BICF2P541650	74341418	A	G	0.0795297	0.00179406	7SK-U6	intergenic_region
33	BICF2S23216989	22835226	G	A	0.270401	0.00180959	IGSF11-C3orf30	intergenic_region
12	TIGRP2P168985_rs8980900	57038322	A	G	0.457815	0.00181334	7SK-POU3F2	intergenic_region
28	BICF2G630268405	26197606	G	A	0.198479	0.00183493	ATRNL1	intron_variant
13	BICF2S23017646	52129406	T	A	0.24723	0.00183614	U6-ENSCAFG00000032523	intergenic_region
34	BICF2P1268181	18407553	A	G	0.263485	0.00185413	IGF2BP2	intron_variant
33	BICF2G63076972	30430868	G	A	0.0511757	0.00186509	BDH1	upstream_gene_variant
37	BICF2G630127475	12265834	G	A	0.254848	0.00186759	ABI2	intron_variant
1	BICF2G630716979	33770746	A	C	0.450207	0.00187392	NMBR	downstream_gene_variant
13	BICF2S2339636	37895005	A	G	0.116183	0.00187465	FOXH1-PPP1R16A	intergenic_region
1	TIGRP2P18335_rs8944574	28674804	A	C	0.284232	0.00189664	PDE7B	intron_variant
13	BICF2G630660656	37805833	A	G	0.116183	0.00190416	ADCK5	upstream_gene_variant
7	BICF2P247537	9409477	A	G	0.405687	0.00190596	KCNH1	intron_variant
15	TIGRP2P206143_rs9018551	61132710	A	G	0.111342	0.00191629	TMEM192-SNORA70	intergenic_region
4	BICF2S23759219	10638311	A	G	0.211618	0.0019219	TFAM-BICC1	intergenic_region
5	BICF2S22922517	90894031	A	G	0.453665	0.00192339	0	0
14	BICF2P1094701	52310003	G	A	0.298064	0.00194012	TMEM168	downstream_gene_variant
10	BICF2P1140670	64426203	A	C	0.10166	0.00195637	SERTAD2-SLC1A4	intergenic_region
10	BICF2P492593	64512298	A	C	0.10166	0.00195637	SLC1A4	downstream_gene_variant
10	BICF2P1310267	64532235	G	A	0.10166	0.00195637	SLC1A4-CEP68	intergenic_region
10	BICF2P576559	64629526	C	A	0.10166	0.00195637	ENSCAFG00000027719-ENSCAFG00000003191	intergenic_region
14	BICF2P999158	40039171	G	A	0.340941	0.00196945	SKAP2	intron_variant
34	BICF2S23445332	32022745	A	G	0.172199	0.00198104	ENSCAFG00000014497-ZBBX	intergenic_region
4	BICF2P718730	69701110	G	A	0.318811	0.00200731	C9	3_prime_UTR_variant
4	BICF2S23019883	21426426	T	A	0.19018	0.00201112	NODAL-PALD1	intergenic_region
18	BICF2P950033	27761321	G	A	0.200553	0.00201919	U1-LRRC4C	intergenic_region
31	BICF2P310059	24725122	G	A	0.146122	0.00202324	GRIK1-CLDN17	intergenic_region
11	BICF2P298491	68447291	C	A	0.0670816	0.00203278	COL27A1	intron_variant
9	BICF2G630834943	34939097	G	C	0.486842	0.00203654	BRIP1	intron_variant
3	BICF2G630360596	92898131	G	A	0.269071	0.00204078	0	0
39	BICF2G630541641	2112334	C	A	0.34509	0.00204933	0	0
17	BICF2S23450957	45079521	A	G	0.0829876	0.00205308	REG3A-7SK	intergenic_region
19	BICF2P77126	9927340	A	C	0.170816	0.00205763	ENSCAFG00000003797-7SK	intergenic_region
4	BICF2S23656631	67265351	G	A	0.191136	0.00208386	GHR-ENSCAFG00000023056	intergenic_region
28	BICF2P549772	25933225	G	A	0.0782548	0.00208774	ATRNL1	intron_variant
18	BICF2P1438978	52840884	A	C	0.210235	0.0020916	FERMT3	intron_variant
36	BICF2P766128	12180756	A	G	0.490305	0.00209576	XIRP2	upstream_gene_variant
13	BICF2G630660641	37853123	G	A	0.358921	0.00210588	TONSL	intron_variant
17	BICF2G630217502	17825303	G	A	0.423237	0.00213648	TDRD15-KLHL29	intergenic_region
6	BICF2S23411165	70913743	G	A	0.165975	0.00213834	ACADM-SLC44A5	intergenic_region
26	BICF2P1448377	41236682	G	A	0.301521	0.00214628	0	0
7	BICF2P46422	30297855	G	A	0.0539419	0.00214812	TIPRL	3_prime_UTR_variant
26	BICF2G630194055	40124829	G	A	0.137621	0.00215289	0	0
12	BICF2P81113	43139647	A	G	0.228216	0.00215759	TPBG-UBE3D	intergenic_region
5	BICF2P589843	11596807	G	A	0.479917	0.00215862	UBASH3B-cfa-mir-99a-2	intergenic_region
10	BICF2G630478327	22915081	A	G	0.176349	0.00216091	SERHL2	intron_variant
22	BICF2S2357592	40263026	A	C	0.219917	0.00217182	U1-5S_rRNA	intergenic_region
1	BICF2P693571	71421327	G	A	0.324343	0.00218413	FANCC	intron_variant
26	BICF2S23162212	7531008	G	A	0.215768	0.00218639	TMEM120B	intron_variant
27	BICF2P1227961	27688044	A	G	0.0926694	0.00219054	AEBP2	intron_variant
35	BICF2G630770349	8626793	G	A	0.489612	0.00220968	ENSCAFG00000009627-ENSCAFG00000009631	intergenic_region
1	BICF2P1332333	66026592	A	G	0.170816	0.00224403	ECHDC1	intron_variant
29	TIGRP2P365714_rs9238933	17611271	A	G	0.0857538	0.00225097	PREX2	intron_variant
13	BICF2G630614832	25186282	A	G	0.13278	0.00225814	U6-MYC	intergenic_region
1	BICF2P1350910	28750805	A	G	0.320822	0.00229751	PDE7B	intron_variant
33	TIGRP2P386774_rs8745098	16181849	A	G	0.300277	0.00229875	PVRL3-CD96	intergenic_region
14	BICF2G630521373	14016497	G	A	0.11065	0.00230525	DBF4	missense_variant
32	BICF2P1278003	31287366	A	C	0.253472	0.0023274	U6-U6	intergenic_region
33	TIGRP2P391968_rs9051986	9844106	A	G	0.137621	0.00233096	ENSCAFG00000009706-ENSCAFG00000025525	intergenic_region
28	BICF2S23137833	42574905	G	A	0.0788382	0.00233213	0	0
33	TIGRP2P386462_rs8744415	14973076	A	G	0.326418	0.00233248	ENSCAFG00000010335-PVRL3	intergenic_region
1	BICF2G630792400	85032555	G	A	0.0739972	0.00233304	ALDH1A1-TMC1	intergenic_region
16	G904f23S68	7937375	A	T	0.172028	0.00234176	ENSCAFG00000028628	intron_variant
13	BICF2S23411343	47575701	A	G	0.150277	0.0023705	SRD5A3	intron_variant
2	BICF2P130328	82523440	G	A	0.213001	0.00241515	KAZN-ENSCAFG00000016352	intergenic_region
1	BICF2S23326432	71649103	G	A	0.131579	0.00241697	FANCC	intron_variant
1	BICF2P721185	45549080	C	G	0.179115	0.00241979	7SK-ENSCAFG00000027914	intergenic_region
4	BICF2G63059752	10097037	A	C	0.172438	0.00243138	U6-RHOU	intergenic_region
17	BICF2G630212588	31810282	A	G	0.355956	0.00243167	THUMPD2-SLC8A1	intergenic_region
1	BICF2P398327	71622600	A	G	0.131397	0.00243674	FANCC	intron_variant
13	BICF2P889231	60884944	A	G	0.112725	0.00244621	GC-NPFFR2	intergenic_region
35	BICF2P827120	3605782	G	A	0.071231	0.00244878	SLC22A23	intron_variant
24	BICF2G630507265	17338817	A	G	0.0684647	0.00246192	SMOX-RNF24	intergenic_region
4	BICF2P132086	22285824	G	A	0.116183	0.00248241	ENSCAFG00000014229	downstream_gene_variant
36	BICF2P1324583	15094381	A	G	0.197095	0.00248651	MYO3B-ENSCAFG00000012501	intergenic_region
11	BICF2P356029	65917384	G	A	0.205964	0.00249602	LPAR1-OR2K2	intergenic_region
4	TIGRP2P66619_rs9174824	83897233	A	G	0.0836791	0.00249735	ENSCAFG00000031957-CDH18	intergenic_region
4	BICF2G63059734	10086654	A	G	0.201936	0.00250037	U6-RHOU	intergenic_region
18	BICF2S23760037	53318011	G	A	0.283241	0.00251053	ATL3	upstream_gene_variant
7	BICF2G63088479	83362707	A	G	0.233057	0.00254036	0	0
30	BICF2G630396440	40060516	G	A	0.178423	0.00254676	C15orf27-FBXO22	intergenic_region
15	BICF2G630419027	63388563	A	G	0.40249	0.002565	SPOCK3-ANXA10	intergenic_region
14	BICF2G630521338	13976343	A	G	0.077455	0.00256918	SLC25A40	intron_variant
14	BICF2G630521364	14004493	A	G	0.077455	0.00256918	DBF4	intron_variant
35	BICF2P334590	13684651	A	G	0.251037	0.00258622	ENSCAFG00000009876	upstream_gene_variant
26	BICF2P772108	41165057	G	A	0.174274	0.00260366	0	0
12	BICF2S23739492	10637718	A	G	0.475795	0.00260851	CCND3-TAF8	intergenic_region
3	BICF2P1331463	77340454	A	G	0.260719	0.00263758	7SK-U6	intergenic_region
35	BICF2G630770548	8763295	G	A	0.439751	0.00264462	ENSCAFG00000009627-ENSCAFG00000009631	intergenic_region
15	BICF2P176891	50744857	A	G	0.161134	0.00264992	ARFIP1	intron_variant
17	BICF2S22934660	36794205	G	A	0.127939	0.00266991	POLR1B	intron_variant
33	BICF2P103704	28191052	G	A	0.325726	0.00267395	SLC12A8	intron_variant
8	BICF2P801654	24186048	A	C	0.0926694	0.00267855	ENSCAFG00000014164	intron_variant
1	BICF2S23110908	21819041	G	A	0.449516	0.002681	DCC	intron_variant
1	BICF2P432405	57414104	A	C	0.47787	0.00268208	RFX6-VGLL2	intergenic_region
4	BICF2S22916105	16610516	G	A	0.16805	0.0027118	REEP3-CTNNA3	intergenic_region
22	TIGRP2P292164_rs8530567	30787255	A	G	0.414938	0.00272104	MYCBP2	intron_variant
10	TIGRP2P142749_rs8522915	72050580	G	A	0.269018	0.00273358	0	0
5	BICF2G630236867	89885784	A	C	0.457123	0.00274492	0	0
8	BICF2S23324185	68786516	G	A	0.439751	0.00274707	WDR25	intron_variant
16	BICF2G630114340	35494993	G	A	0.151662	0.00276804	ERI1	intron_variant
17	BICF2S23425627	6790081	G	A	0.13278	0.0027744	ENSCAFG00000003386-TAF1B	intergenic_region
10	BICF2G630484957	35933728	A	G	0.0739972	0.00277596	SLC5A7-ENSCAFG00000029926	intergenic_region
14	BICF2P1205951	39873483	A	C	0.35755	0.00278398	SNX10-SKAP2	intergenic_region
24	BICF2S23547652	45671232	A	G	0.314661	0.00280618	CDH26-ENSCAFG00000012668	intergenic_region
22	BICF2S22913474	31482328	A	G	0.386427	0.00280829	EDNRB-ENSCAFG00000005195	intergenic_region
34	BICF2P331846	6106804	G	A	0.0843707	0.0028763	FASTKD3	intron_variant
17	BICF2G630202180	52216126	A	G	0.419087	0.00287784	TRIM33	intron_variant
2	BICF2P1039223	44037385	C	A	0.406639	0.00288304	MAP3K1-SETD9	intergenic_region
9	BICF2P616824	54878823	A	G	0.0947441	0.0028833	ZDHHC12	missense_variant
4	BICF2S23411696	79099370	C	A	0.164592	0.00288931	U6-CDH9	intergenic_region
3	BICF2G630348347	74538486	G	A	0.161826	0.00289169	RELL1	intron_variant
12	BICF2P1101667	30810451	G	A	0.466805	0.00290047	U2-ENSCAFG00000002522	intergenic_region
13	BICF2P479575	45392304	C	A	0.447368	0.00292053	USP46	intron_variant
29	BICF2G630627294	29583182	G	A	0.480636	0.00292781	U4-ENSCAFG00000008551	intergenic_region
4	BICF2P722832	20034908	C	A	0.112033	0.00293481	STOX1	intron_variant
4	BICF2S23226629	13271950	A	C	0.260028	0.00294309	RHOBTB1-GAPDH	intergenic_region
13	BICF2G630616789	27575055	A	G	0.248963	0.00294586	ASAP1-ADCY8	intergenic_region
17	BICF2S23027914	14482153	A	G	0.0720222	0.00296978	ENSCAFG00000003760-OSR1	intergenic_region
28	BICF2P1276779	22366920	A	G	0.405256	0.00297297	ADRA2A	upstream_gene_variant
27	TIGRP2P352863_rs8689400	30634362	A	G	0.409972	0.00298607	SLC15A5-DERA	intergenic_region
5	BICF2P788683	22912298	A	G	0.130886	0.00298736	ZC3H12C-U6	intergenic_region
34	BICF2P1418019	29313904	G	A	0.493084	0.00300684	U1-ENSCAFG00000014365	intergenic_region
8	BICF2P970081	57234243	G	A	0.104426	0.00300812	ENSCAFG00000017325-FLRT2	intergenic_region
22	BICF2S2314224	35218609	A	G	0.495851	0.00301	ENSCAFG00000005271-ENSCAFG00000005282	intergenic_region
22	BICF2P789147	23746350	A	G	0.240664	0.00302767	U6atac-ENSCAFG00000004962	intergenic_region
17	BICF2S23033524	18549897	C	A	0.358921	0.00302903	FKBP1B	downstream_gene_variant
17	BICF2G630204107	49639435	G	A	0.304288	0.0030346	C2ORF7	downstream_gene_variant
35	BICF2P1140	28681337	C	A	0.338174	0.00306866	0	0
1	BICF2P944507	58624108	G	A	0.199862	0.00306936	CEP85L	intron_variant
10	BICF2G630484973	35950340	G	A	0.121715	0.0030815	SLC5A7-ENSCAFG00000029926	intergenic_region
9	BICF2G630831765	27439060	G	A	0.126556	0.00310182	CA10	intron_variant
12	BICF2P1045814	46681774	A	G	0.269764	0.00311168	ZNF292	upstream_gene_variant
7	BICF2G630189947	83849000	G	A	0.223684	0.00311412	0	0
38	BICF2G63067279	25441509	A	G	0.357538	0.0031273	0	0
1	BICF2P1224492	22042813	A	C	0.154219	0.00314083	DCC	intron_variant
5	BICF2S23624819	75380411	G	A	0.133148	0.00314867	BCAR1	intron_variant
33	BICF2G63077013	30400060	G	A	0.312586	0.00315247	DLG1-BDH1	intergenic_region
4	BICF2P1036659	18050101	C	A	0.461272	0.00316384	CTNNA3	intron_variant
18	BICF2G630690526	49305711	A	G	0.252786	0.00316799	PPP6R3	intron_variant
33	BICF2P67454	13637223	C	A	0.0560166	0.00316892	MYH15	intron_variant
14	BICF2G630527875	40282860	A	G	0.490985	0.00317006	HOXA3	intron_variant
8	G502f53S162	29039623	G	A	0.295706	0.00317122	snoU2_19-FERMT2	intergenic_region
13	BICF2G630664929	32725064	A	G	0.382434	0.00320104	5S_rRNA-ENSCAFG00000029044	intergenic_region
6	BICF2P1457018	71476122	A	G	0.115491	0.00321842	LHX8-TYW3	intergenic_region
14	BICF2G630517194	3855158	G	A	0.347165	0.00323834	EXOC4	intron_variant
8	BICF2P1316287	52484139	G	A	0.169433	0.00324502	SNORA31-DIO2	intergenic_region
4	BICF2S23412281	21441624	A	G	0.226141	0.00325145	PALD1	upstream_gene_variant
28	BICF2S23640515	25588371	G	A	0.391425	0.00325281	ABLIM1-FAM160B1	intergenic_region
29	BICF2P57799	19545685	G	A	0.132089	0.003257	NCOA2-TRAM1	intergenic_region
14	BICF2G630530716	45067944	G	A	0.344398	0.00326783	FKBP9	downstream_gene_variant
5	BICF2P1457235	80457839	A	G	0.0885201	0.00326857	SNTB2	intron_variant
19	BICF2P935169	6542580	A	C	0.0746888	0.00327335	ENSCAFG00000030512-U4	intergenic_region
4	G311f55S107	68618277	A	G	0.27455	0.00327516	TTC33	upstream_gene_variant
10	BICF2S23731463	12731854	G	A	0.405256	0.00327787	PTPRR-TSPAN8	intergenic_region
10	BICF2S23554378	61594335	G	A	0.0567867	0.00328238	XPO1-U6	intergenic_region
4	BICF2S23554160	30341233	A	G	0.447295	0.00328354	SH2D4B-5S_rRNA	intergenic_region
1	BICF2P1167481	46211545	A	C	0.450899	0.00332426	U6-ARID1B	intergenic_region
34	BICF2P1422651	5971953	A	G	0.151452	0.00333332	ENSCAFG00000031045-MTRR	intergenic_region
11	TIGRP2P152270_rs9175629	69877426	A	G	0.225762	0.00334327	ENSCAFG00000003473-PAPPA	intergenic_region
37	BICF2G630130171	27614715	A	C	0.0691563	0.0033645	U6-EPHA4	intergenic_region
24	BICF2G630505554	19786770	A	C	0.481328	0.00336546	RAD21L1-TMEM74B	intergenic_region
24	BICF2S23144045	14389064	C	A	0.157895	0.00336765	HAO1-BMP2	intergenic_region
22	TIGRP2P295064_rs8737708	48251602	G	A	0.418396	0.00336963	IPO5-FARP1	intergenic_region
16	BICF2S24413734	7893930	A	G	0.187414	0.0033773	ENSCAFG00000003900-ENSCAFG00000028628	intergenic_region
18	BICF2G630690502	49336559	A	C	0.152835	0.00339977	PPP6R3	intron_variant
37	BICF2G630130148	27577713	G	A	0.373269	0.00342273	SLC4A3-U6	intergenic_region
29	BICF2G630625824	27789672	A	G	0.249654	0.00342633	ZBTB10-ZNF704	intergenic_region
13	BICF2P1078108	27014183	A	G	0.139696	0.00343603	SNORA73	downstream_gene_variant
2	TIGRP2P32102_rs8934849	82229117	A	G	0.254495	0.00343656	FHAD1	intron_variant
7	BICF2P109632	14334954	G	A	0.35408	0.00344063	XPR1	intron_variant
29	BICF2P1278738	44081888	A	G	0.381051	0.00344944	0	0
32	BICF2P448681	31279609	A	G	0.255878	0.00345431	U6	upstream_gene_variant
8	BICF2P583737	15110450	G	A	0.246196	0.00346741	MBIP-NKX2-8	intergenic_region
3	BICF2S23313295	49390061	A	T	0.441909	0.00346801	KLHL25-7SK	intergenic_region
5	BICF2S2336655	89092415	C	A	0.117816	0.00348455	0	0
34	BICF2P1211986	35320112	G	A	0.48892	0.00351474	SNORA67	downstream_gene_variant
33	BICF2S23011660	32553006	G	A	0.441909	0.00351507	0	0
33	BICF2P921907	6393628	A	G	0.399723	0.00352228	COL8A1	intron_variant
34	BICF2G630453748	34965757	G	A	0.318119	0.00352368	SLC7A14	intron_variant
5	BICF2S23721520	76052349	G	A	0.152144	0.00353922	GLG1	intron_variant
14	BICF2S2396704	27860176	A	C	0.224066	0.00356322	ENSCAFG00000029728-ETV1	intergenic_region
4	BICF2P328299	22210820	G	A	0.0638003	0.00358997	ENSCAFG00000014229	intron_variant
24	BICF2P1238774	43373325	A	G	0.351314	0.00359369	APCDD1L-ENSCAFG00000029257	intergenic_region
10	TIGRP2P142755_rs9118059	72057722	A	G	0.165284	0.00359942	0	0
34	BICF2P34720	31851867	G	A	0.428077	0.0036108	ENSCAFG00000014497-ZBBX	intergenic_region
10	BICF2P794522	70099413	C	A	0.382434	0.00361595	0	0
34	BICF2P991811	13664508	G	A	0.356155	0.00363213	PEX5L-TTC14	intergenic_region
1	BICF2P1326699	30021615	G	A	0.110111	0.00363293	OLIG3-TNFAIP3	intergenic_region
11	BICF2P1321472	7201372	A	G	0.415629	0.00364157	SEMA6A-ENSCAFG00000000177	intergenic_region
5	BICF2G63034379	31343141	G	A	0.452282	0.00366795	DHX33	intron_variant
34	BICF2G630456668	31820598	G	A	0.446058	0.00368339	ENSCAFG00000014497-ZBBX	intergenic_region
30	BICF2G630397972	38159752	G	A	0.310512	0.00369552	5S_rRNA-C15orf39	intergenic_region
1	BICF2P4940	50539992	G	A	0.309129	0.00369761	PARK2	intron_variant
20	BICF2P170748	50355416	G	A	0.389902	0.00370379	CARM1-C19orf38	intergenic_region
9	BICF2P793963	32431122	A	G	0.29184	0.00372034	ENSCAFG00000029375-CCDC182	intergenic_region
22	BICF2G63091667	62619537	T	A	0.269018	0.00372228	0	0
4	BICF2G630173661	82171986	G	A	0.435685	0.00372916	ENSCAFG00000019023-CDH12	intergenic_region
13	BICF2S23444068	37980714	G	A	0.256588	0.00373377	ARHGAP39	intron_variant
34	BICF2G630456104	32389078	G	A	0.327109	0.00374027	WDR49	intron_variant
3	TIGRP2P43686_rs8535575	50455954	A	G	0.166898	0.00374492	AGBL1-7SK	intergenic_region
6	BICF2S23157686	71513929	A	G	0.38036	0.00375575	LHX8-TYW3	intergenic_region
12	BICF2P206919	15663053	G	A	0.497922	0.0037591	CD2AP	intron_variant
29	BICF2G630625794	27746533	G	C	0.289073	0.00378995	ZBTB10	upstream_gene_variant
3	BICF2P1468862	64006757	A	G	0.391425	0.00379085	LDB2-TAPT1	intergenic_region
35	BICF2S23247590	8332470	A	G	0.450893	0.00380237	SLC35B3	upstream_gene_variant
26	BICF2P1398953	3634534	A	G	0.158368	0.00382049	TMEM132C-ENSCAFG00000006853	intergenic_region
11	BICF2S23439277	5614265	C	A	0.382434	0.00384167	AP3S1	downstream_gene_variant
7	BICF2P1203065	69786160	A	G	0.098338	0.00386786	MYOM1	intron_variant
18	BICF2P945447	51547150	A	G	0.426003	0.00386796	RELA	upstream_gene_variant
7	BICF2G63086802	81807071	G	A	0.413435	0.00387046	0	0
12	BICF2S23117903	20817838	G	A	0.480474	0.00387304	ELOVL5-SNORA44	intergenic_region
3	TIGRP2P39240_rs9184695	23724971	C	G	0.266943	0.00387757	EDIL3	intron_variant
1	BICF2P731208	76312722	A	G	0.197787	0.00387783	FRMD3-RASEF	intergenic_region
12	BICF2P125185	20765109	G	A	0.374136	0.0038803	ELOVL5	upstream_gene_variant
29	BICF2P785730	6527627	A	G	0.436376	0.00388994	ENSCAFG00000017753-XKR4	intergenic_region
33	BICF2G630246468	8898340	A	C	0.125864	0.00389767	7SK-ENSCAFG00000009682	intergenic_region
4	BICF2G63058386	8810543	A	G	0.160194	0.00390986	cfa-mir-1841-U6	intergenic_region
15	BICF2P431266	60451464	A	G	0.391274	0.00392603	MARCH1-ENSCAFG00000031670	intergenic_region
12	BICF2P730493	46749800	C	A	0.292244	0.00392663	ZNF292	intron_variant
14	BICF2P78632	48206162	A	C	0.135724	0.00393244	ELMO1	intron_variant
18	BICF2S23532826	29164201	A	C	0.350622	0.00393376	LRRC4C-ENSCAFG00000006775	intergenic_region
16	BICF2P495454	46334456	A	G	0.445367	0.00395384	ENPP6	intron_variant
12	BICF2P1069454	20769724	G	A	0.37621	0.00395448	ELOVL5-SNORA44	intergenic_region
34	BICF2S234102	31893271	A	G	0.412742	0.00396295	ENSCAFG00000014497-ZBBX	intergenic_region
21	BICF2G630653659	18121140	G	A	0.428769	0.00399132	ENSCAFG00000004649-ENSCAFG00000030498	intergenic_region
16	BICF2S23042991	4966300	A	G	0.398884	0.00402876	7SK-TPK1	intergenic_region
8	BICF2P394744	70347569	A	C	0.122407	0.00402909	TECPR2	intron_variant
21	BICF2S23224465	14824865	A	G	0.449516	0.00402952	U6-DLG2	intergenic_region
19	BICF2S23327986	43922894	A	C	0.375346	0.00403002	ENSCAFG00000005456-ENSCAFG00000024630	intergenic_region
2	BICF2P1431927	45413462	C	A	0.42067	0.00403533	GAPT-RAB3C	intergenic_region
17	BICF2S23754566	18533297	G	C	0.295297	0.00403585	FKBP1B	upstream_gene_variant
34	BICF2P1383830	5956571	A	G	0.152355	0.00403875	ENSCAFG00000031045-MTRR	intergenic_region
2	BICF2P765658	72223042	A	G	0.363762	0.00404541	DNAJC8	downstream_gene_variant
21	BICF2S23523816	48332824	A	G	0.150069	0.00405022	BDNF-U6	intergenic_region
1	BICF2P6216	106844696	G	A	0.0892116	0.00405211	ADM5	downstream_gene_variant
6	BICF2S23130075	71519314	G	A	0.377424	0.00406617	LHX8-TYW3	intergenic_region
34	BICF2S23122765	5847886	A	G	0.180055	0.00407812	ENSCAFG00000031045-MTRR	intergenic_region
13	BICF2S2317744	44413841	G	A	0.106501	0.00408768	FRYL	intron_variant
1	BICF2S23244630	119572385	G	A	0.284232	0.00408771	ZNF507	intron_variant
14	BICF2S23715556	49085738	A	G	0.450899	0.00409284	DNAJB9-SNORD116	intergenic_region
30	BICF2P675614	19934071	G	A	0.124481	0.00411979	UNC13C	intron_variant
6	TIGRP2P81019_rs8968368	33377323	G	A	0.295989	0.00412297	PMM2-ABAT	intergenic_region
13	BICF2P1175393	47351335	G	A	0.107884	0.00412361	KIT-ENSCAFG00000002088	intergenic_region
10	BICF2P468087	36085590	G	A	0.342324	0.00414177	ENSCAFG00000029926-FAM32A	intergenic_region
1	BICF2G630722718	41537951	G	A	0.257261	0.00417093	MTHFD1L-ENSCAFG00000029168	intergenic_region
16	BICF2S2352781	55339792	A	G	0.224066	0.00417452	CSMD1	intron_variant
12	TIGRP2P162163_rs9116899	32608494	G	A	0.375519	0.00419465	COL19A1	intron_variant
9	TIGRP2P122994_rs9180347	18721267	A	C	0.219917	0.00420084	ADAM11	intron_variant
8	TIGRP2P109141_rs8661440	22715111	G	A	0.157676	0.00421077	ENSCAFG00000014093-U6	intergenic_region
33	BICF2G63079276	23268563	C	A	0.39043	0.00421463	PLA1A	downstream_gene_variant
31	BICF2G630732783	14789324	A	G	0.27455	0.00424219	TMPRSS15-ENSCAFG00000008364	intergenic_region
29	BICF2G630632057	35624850	A	G	0.469571	0.00424268	CALB1-TMEM64	intergenic_region
33	BICF2G63080087	22291679	A	G	0.255878	0.00424534	BC040587-ENSCAFG00000001369	intergenic_region
17	BICF2P1271191	6831964	C	A	0.273167	0.00425602	ENSCAFG00000003386-TAF1B	intergenic_region
3	TIGRP2P54278_rs8814964	85232374	C	G	0.29668	0.00427062	LGI2-CCDC149	intergenic_region
16	TIGRP2P226324_rs8713079	59524174	G	A	0.3361	0.00429156	ENSCAFG00000030674-CHR_END	intergenic_region
28	TIGRP2P362380_rs8838495	41630607	G	A	0.330791	0.00429259	0	0
35	BICF2S23723752	8696749	G	A	0.262102	0.00432137	ENSCAFG00000009627-ENSCAFG00000009631	intergenic_region
30	BICF2G630409152	18542148	A	G	0.493084	0.00432371	GSR-U6	intergenic_region
11	BICF2P1098772	5675223	A	G	0.324343	0.00433811	AP3S1-ENSCAFG00000000199	intergenic_region
33	BICF2G630245080	5225226	A	G	0.134855	0.00434398	ENSCAFG00000024166-7SK	intergenic_region
13	BICF2G630611327	21116818	C	A	0.14177	0.00434818	U6-ZHX2	intergenic_region
19	BICF2G63039008	18343310	A	G	0.145228	0.00436053	EXOSC9-ANXA5	intergenic_region
29	BICF2P343836	15399254	A	G	0.114108	0.00436772	PDE7A	downstream_gene_variant
10	BICF2S2367328	20231672	C	A	0.342647	0.00437765	WNT7B-ATXN10	intergenic_region
37	BICF2G630133006	30642021	A	G	0.23338	0.00438024	DLGAP2	intron_variant
35	BICF2G630770649	9326620	A	G	0.0563282	0.00439239	ENSCAFG00000009631-OFCC1	intergenic_region
11	BICF2P433893	70913592	A	G	0.206777	0.0044028	ASTN2	intron_variant
17	BICF2G630220118	14034880	A	G	0.195021	0.00441226	ENSCAFG00000003760-OSR1	intergenic_region
13	BICF2G630614534	24994072	C	A	0.448133	0.00441433	U6-MYC	intergenic_region
11	TIGRP2P153246_rs8906130	72236071	A	G	0.0684647	0.00441653	TLR4-U6	intergenic_region
21	BICF2G630650098	26620084	T	A	0.384349	0.0044264	RRM1	intron_variant
18	BICF2P377668	31467275	A	C	0.418396	0.00443695	U6-C11orf74	intergenic_region
29	BICF2P139173	22067666	A	G	0.100277	0.0044375	STAU2	intron_variant
12	BICF2P201793	23329797	A	G	0.484094	0.0044383	BMP5-COL21A1	intergenic_region
1	TIGRP2P3816_rs8703370	57051744	A	C	0.0829876	0.00443984	ENSCAFG00000000894-RSPH4A	intergenic_region
33	BICF2G63074827	33699401	G	A	0.269018	0.00444771	0	0
29	BICF2P328441	16463092	A	G	0.201245	0.00446055	SNORD87	upstream_gene_variant
10	BICF2P585249	69639086	C	A	0.376781	0.00446732	0	0
4	BICF2G63058368	8791503	A	G	0.161134	0.00447057	cfa-mir-1841-U6	intergenic_region
19	BICF2S23642258	17111501	A	G	0.173582	0.0044886	SPATA5	intron_variant
22	BICF2G630336067	52242892	G	A	0.0909091	0.00449542	CCDC168-TEX30	intergenic_region
3	TIGRP2P42363_rs9061832	41706030	C	A	0.249654	0.00449655	SYNM-IGF1R	intergenic_region
33	BICF2G630245754	7468432	A	G	0.23444	0.00449706	ABI3BP	intron_variant
33	BICF2G630245758	7484346	G	A	0.23444	0.00449706	ABI3BP	intron_variant
15	TIGRP2P207997_rs8903426	66453908	C	A	0.135546	0.00450259	0	0
14	BICF2P753624	39879329	A	G	0.244122	0.00451862	SNX10-SKAP2	intergenic_region
20	BICF2P494127	47636037	G	C	0.410097	0.00453303	ENSCAFG00000031256-ENSCAFG00000016245	intergenic_region
17	BICF2P700434	53347539	A	G	0.071231	0.00453897	CASQ2-NHLH2	intergenic_region
34	BICF2P310737	15008711	A	G	0.155125	0.00455056	SOX2OT_exon4-SNORA72	intergenic_region
28	TIGRP2P361388_rs9240604	38834439	G	A	0.100968	0.00455946	GLRX3-TCERG1L	intergenic_region
9	BICF2P626445	55126889	A	G	0.197787	0.00457276	U3	downstream_gene_variant
4	BICF2S22962681	23656526	G	A	0.174274	0.00458152	P4HA1	intron_variant
30	BICF2P1443519	16942829	A	G	0.260028	0.00459296	TNFAIP8L3-CYP19A1	intergenic_region
16	BICF2P745964	7917352	A	G	0.181881	0.00461146	ENSCAFG00000003900-ENSCAFG00000028628	intergenic_region
37	BICF2P1010613	30036682	T	A	0.311895	0.00461857	U12-ERICH1	intergenic_region
32	TIGRP2P381413_rs8816747	25641483	A	G	0.399032	0.00463734	CXXC4-ENSCAFG00000026674	intergenic_region
4	BICF2G63057694	7966609	A	G	0.33518	0.00463807	ENSCAFG00000030982	intron_variant
38	BICF2P538061	4599952	A	C	0.0885201	0.00465901	Y_RNA-HRPT2	intergenic_region
4	BICF2P346227	32471628	C	A	0.224758	0.00468305	LRIT2	upstream_gene_variant
9	BICF2P8441	22724095	A	G	0.102351	0.00469183	IKZF3	intron_variant
34	BICF2P1025831	31867174	A	G	0.41148	0.00469958	ENSCAFG00000014497-ZBBX	intergenic_region
18	BICF2P439331	29159029	A	G	0.248271	0.00471078	LRRC4C-ENSCAFG00000006775	intergenic_region
3	BICF2P1161338	23723692	G	A	0.264624	0.00472972	EDIL3	intron_variant
1	BICF2P1236522	122683136	G	A	0.264177	0.0047358	0	0
38	BICF2G63070354	20578035	A	G	0.0912863	0.00475162	NOS1AP	intron_variant
3	BICF2P1133207	89531836	G	A	0.2213	0.00476748	RPL7A-ENSCAFG00000016642	intergenic_region
12	BICF2P262503	12475821	G	A	0.229224	0.00477118	VEGFA-MRPL14	intergenic_region
37	BICF2P380828	11518419	A	G	0.0767635	0.00478154	BMPR2	intron_variant
5	BICF2P1082888	69941485	A	G	0.387883	0.00478886	HSD17B2	intron_variant
3	BICF2P954856	73703936	G	A	0.396266	0.00483779	KLF3-TBC1D1	intergenic_region
11	BICF2G630311235	76942663	G	A	0.225762	0.00484039	0	0
13	BICF2S23259014	27318760	A	G	0.106501	0.00484796	ASAP1	intron_variant
17	BICF2P328932	13278343	G	A	0.233703	0.00489069	MSGN1-KCNS3	intergenic_region
26	BICF2G630194845	39577798	A	G	0.493084	0.00489178	0	0
37	BICF2P151740	24593034	A	G	0.493776	0.00490123	TNS1	intron_variant
34	BICF2P542470	9246691	A	G	0.33518	0.00490853	U6-IRX1	intergenic_region
17	BICF2P1181417	48614530	A	G	0.337483	0.00491472	AUP1	synonymous_variant
29	BICF2S23142766	44541245	A	G	0.100968	0.0049293	0	0
13	TIGRP2P177685_rs9054064	43790239	A	G	0.386584	0.00493361	NFXL1	intron_variant
14	BICF2P412060	34052693	A	G	0.189488	0.00494306	TMEM196-ENSCAFG00000029642	intergenic_region
19	BICF2P464589	19834063	G	A	0.132089	0.00494997	ENSCAFG00000004192-ENSCAFG00000025619	intergenic_region
7	BICF2S2327459	68027869	A	G	0.151452	0.00495261	YES1-ENSCAFG00000018373	intergenic_region
34	BICF2G630454470	34155688	G	A	0.428769	0.00495691	ENSCAFG00000024240-7SK	intergenic_region
13	BICF2P1045573	37954808	C	A	0.262794	0.00496175	ARHGAP39	intron_variant
4	BICF2P380495	26182757	G	A	0.205679	0.00496312	C10orf11	intron_variant
18	BICF2P138584	47597293	A	G	0.127248	0.0049685	SHANK2	intron_variant
13	BICF2G630660658	37801221	A	G	0.116246	0.00497089	VPS28	intron_variant
3	TIGRP2P43677_rs8680257	50427964	A	G	0.152144	0.00499086	AGBL1-7SK	intergenic_region
34	BICF2P990340	18770065	A	G	0.276625	0.00499265	U6	upstream_gene_variant
21	BICF2P865309	44024003	T	A	0.28769	0.00503522	SLC17A6	intron_variant
36	BICF2G630763156	11700476	A	G	0.431535	0.00504196	SCN7A-ENSCAFG00000011673	intergenic_region
12	BICF2P1418775	21476340	G	A	0.24343	0.00504364	7SK	upstream_gene_variant
26	BICF2P897586	7258850	C	G	0.289765	0.00506138	MLXIP-BCL7A	intergenic_region
1	BICF2S23910674	52721746	G	C	0.131397	0.00506311	QKI-HNRNPDL	intergenic_region
14	BICF2P790345	48019081	G	A	0.204703	0.00507075	AOAH	intron_variant
23	BICF2G630388374	13589064	A	G	0.379668	0.00508975	SNORA73-GADL1	intergenic_region
4	BICF2S23410202	12067224	A	G	0.103734	0.00511211	CCDC6	intron_variant
11	BICF2G630311021	76666267	A	G	0.368603	0.00511428	0	0
34	BICF2G630453117	35460232	A	G	0.211618	0.00512176	TNIK	intron_variant
4	BICF2P1001451	68493055	A	G	0.0636238	0.00512319	C7	intron_variant
34	BICF2G630453669	35018508	A	G	0.109267	0.00514	SLC7A14	intron_variant
7	BICF2P63171	83379746	A	G	0.406639	0.00514501	0	0
33	BICF2S23247943	4869804	A	G	0.0673611	0.0051536	ARL6-ENSCAFG00000009117	intergenic_region
7	BICF2G630551991	16285984	A	G	0.20332	0.00515629	DHX9	intron_variant
31	BICF2G630740730	33193232	A	G	0.143154	0.0051597	SNORA19-KCNJ15	intergenic_region
20	BICF2S2376782	32799545	A	G	0.392116	0.00518446	DENND6A	intron_variant
28	BICF2S23155757	30905296	C	A	0.475795	0.00521666	WDR11-FGFR2IIIC	intergenic_region
2	BICF2S23653782	52743318	A	G	0.208852	0.00521759	CD180-PIK3R1	intergenic_region
30	BICF2G630409538	18079760	A	C	0.417704	0.00523948	MYO5A	intron_variant
10	BICF2G630668802	12815982	G	A	0.347856	0.00524454	TSPAN8	intron_variant
36	BICF2G630766511	4483301	A	C	0.127424	0.0052557	PKP4	intron_variant
13	BICF2G630663240	34647025	A	G	0.430844	0.00525827	TRAPPC9	intron_variant
25	BICF2G630467784	14973271	A	C	0.307054	0.00525893	ENSCAFG00000032664-TNFRSF19	intergenic_region
21	BICF2G630640531	50445195	G	A	0.466805	0.00526525	MS4A2	upstream_gene_variant
13	BICF2P426102	59231429	G	A	0.0658807	0.00527151	SULT1B1	intron_variant
9	BICF2S2315732	26227162	C	A	0.162517	0.00528649	COL1A1-snoU2_19	intergenic_region
9	BICF2P813098	26232743	G	A	0.162517	0.00528649	snoU2_19	upstream_gene_variant
35	BICF2G630770939	9630203	G	A	0.0781466	0.0052932	OFCC1	intron_variant
9	BICF2P821700	22810572	A	G	0.144737	0.00529333	ENSCAFG00000028772	missense_variant
26	BICF2S24412680	5326516	A	G	0.229917	0.00530596	NCOR2	intron_variant
7	BICF2S23250027	60202955	G	A	0.38036	0.00531084	U6-5S_rRNA	intergenic_region
2	BICF2P34741	72019199	A	G	0.0753804	0.00531389	PHACTR4	intron_variant
10	BICF2G630488256	42660173	A	G	0.11065	0.00531569	AFF3	intron_variant
19	BICF2S22927251	43471362	G	A	0.459198	0.0053212	LRP1B	intron_variant
16	BICF2G630849507	21351379	A	C	0.416205	0.00533122	PSD3	intron_variant
9	BICF2G630834126	33476545	A	G	0.0525588	0.00533717	PPM1E	intron_variant
18	BICF2P694235	29109887	A	G	0.345827	0.00534864	LRRC4C-ENSCAFG00000006775	intergenic_region
13	BICF2P873212	38916943	A	G	0.153791	0.00534987	PHOX2B-TMEM33	intergenic_region
19	BICF2G63039000	18339508	A	G	0.142462	0.00535765	EXOSC9	upstream_gene_variant
12	BICF2S23148579	26625280	A	G	0.161826	0.00536722	ENSCAFG00000006053-LGSN	intergenic_region
22	BICF2S23330284	34921309	C	A	0.106501	0.00538144	ENSCAFG00000028934-ENSCAFG00000005268	intergenic_region
37	BICF2P1511701	15525465	A	T	0.167358	0.00538408	KLF7	intron_variant
1	BICF2P1090887	29940321	A	G	0.0781466	0.00542541	OLIG3-TNFAIP3	intergenic_region
18	TIGRP2P257778_rs9079155	55643887	C	A	0.296503	0.00542716	ENSCAFG00000032484-MAD2L1	intergenic_region
16	BICF2G630847355	18095766	A	G	0.205394	0.00544429	PAXIP1	intron_variant
4	BICF2P1337798	48622469	A	G	0.233057	0.00544807	5S_rRNA-U6	intergenic_region
3	BICF2P729215	14848270	A	G	0.460581	0.0054517	ANKRD32	intron_variant
12	BICF2P981335	29269409	G	A	0.248271	0.00545497	ENSCAFG00000023580-SNORA62	intergenic_region
8	BICF2P1344858	35514426	C	A	0.14177	0.00545721	C14orf39	intron_variant
12	TIGRP2P160851_rs8518664	26612079	G	A	0.189488	0.00548725	ENSCAFG00000006053-LGSN	intergenic_region
11	BICF2P646953	71446660	A	G	0.0535466	0.00548867	TLR4-U6	intergenic_region
2	BICF2S23121772	44049285	G	A	0.359223	0.00550676	SETD9	intron_variant
4	BICF2P1053785	22057232	G	A	0.497925	0.00551359	UNC5B	intron_variant
1	BICF2P368418	78375171	A	C	0.352006	0.0055211	ENSCAFG00000001469-ENSCAFG00000014649	intergenic_region
20	BICF2P462132	61067911	A	G	0.353727	0.005532	0	0
37	TIGRP2P419399_rs9180085	18368598	A	G	0.384882	0.00554028	CPS1	intron_variant
14	BICF2P1339508	24664350	G	A	0.0968188	0.00555394	NXPH1-5S_rRNA	intergenic_region
11	BICF2P592493	56178951	A	G	0.193906	0.00555954	COL15A1-TGFBR1	intergenic_region
13	BICF2P1494818	59834171	A	C	0.417704	0.00556094	ENSCAFG00000029608-AMTN	intergenic_region
18	BICF2P809395	40086907	A	G	0.156985	0.00557355	ENSCAFG00000030499	synonymous_variant
17	BICF2G630205480	48139638	G	A	0.445367	0.00557824	TACR1	intron_variant
9	BICF2P741632	50112934	A	G	0.0629322	0.0055788	VAV2	intron_variant
5	BICF2S2459722	4195975	A	G	0.251729	0.00560616	SNX19-ADAMTS15	intergenic_region
28	BICF2G630271101	22360446	C	G	0.105118	0.00560785	SHOC2-ADRA2A	intergenic_region
30	BICF2G630409193	18534001	A	G	0.488372	0.00560865	GSR-U6	intergenic_region
10	BICF2G630489164	43666516	A	G	0.114108	0.0056109	TSGA10	intron_variant
18	BICF2P431919	18860238	G	A	0.349239	0.00562006	MAGI2-GNAI1	intergenic_region
17	BICF2G630210698	35370728	A	G	0.329184	0.0056261	ACOXL	intron_variant
14	BICF2P1061483	38991193	A	G	0.470222	0.00562842	U6-U4	intergenic_region
1	BICF2G630794729	79939378	G	A	0.281466	0.00563973	ENSCAFG00000030357	intron_variant
12	BICF2S23624743	11393424	A	G	0.116343	0.00564903	GLTSCR1L	intron_variant
9	BICF2G630473027	55841605	A	C	0.281163	0.00565043	FAM129B	intron_variant
29	BICF2S23016767	3110748	G	A	0.0546335	0.00565507	U6-PXDNL	intergenic_region
7	BICF2S23431040	27003270	A	G	0.291148	0.00565644	DNM3	intron_variant
33	BICF2S23126809	13828795	C	A	0.0576389	0.00565939	KIAA1524	intron_variant
9	BICF2P154580	56783385	A	C	0.11731	0.00567246	MVB12B	intron_variant
3	BICF2P358326	74174311	G	A	0.12379	0.00567558	TBC1D1	intron_variant
19	BICF2P496043	44189636	G	A	0.301939	0.00567895	ENSCAFG00000024630-ENSCAFG00000030677	intergenic_region
29	TIGRP2P368744_rs9162776	9638562	A	G	0.320194	0.00567959	TOX	intron_variant
14	BICF2P37732	27475293	G	A	0.0746888	0.00572664	ENSCAFG00000002317-ARL4A	intergenic_region
3	BICF2G630358129	90842529	A	G	0.45574	0.00573596	ENSCAFG00000016664-ANAPC13	intergenic_region
17	BICF2P964775	46000595	A	C	0.421944	0.00575263	7SK-LRRTM4	intergenic_region
18	BICF2S2448465	32150884	G	A	0.386584	0.00576758	LDLRAD3-TRIM44	intergenic_region
33	BICF2P1021569	7156183	A	G	0.100139	0.00577323	GPR128	upstream_gene_variant
5	BICF2P323747	86660476	C	A	0.410663	0.00578471	CDH8	intron_variant
33	BICF2P903863	7430038	A	G	0.233748	0.00579825	ABI3BP	intron_variant
28	BICF2P518514	7938612	G	A	0.457815	0.00580915	FRA10AC1-LGI1	intergenic_region
2	BICF2P1405306	62110938	G	A	0.466759	0.00581658	RPGRIP1L	intron_variant
2	BICF2P561901	62116651	C	G	0.466759	0.00581658	RPGRIP1L	intron_variant
13	BICF2G630663227	34652635	A	G	0.469571	0.0058241	TRAPPC9	intron_variant
35	BICF2G630770645	9316703	A	C	0.060166	0.0058395	ENSCAFG00000009631-OFCC1	intergenic_region
3	BICF2P1347925	63918740	G	A	0.5	0.00583967	LDB2-TAPT1	intergenic_region
3	BICF2P28563	63941417	A	G	0.5	0.00583967	LDB2-TAPT1	intergenic_region
3	TIGRP2P48895_rs9035989	64013828	A	G	0.5	0.00583967	LDB2-TAPT1	intergenic_region
14	BICF2G630524333	25039070	G	A	0.140582	0.00584405	NXPH1-5S_rRNA	intergenic_region
3	BICF2G630705869	33149098	G	C	0.224066	0.00586088	GABRG3-ENSCAFG00000009927	intergenic_region
18	BICF2S23452416	38916201	A	G	0.275934	0.00587258	APLNR-LRRC55	intergenic_region
8	BICF2S22935664	72118220	G	A	0.386584	0.00587664	KIF26A-U1	intergenic_region
27	BICF2P65506	22404348	A	G	0.193638	0.00588932	LRMP	intron_variant
14	BICF2P1282232	59537633	G	A	0.363762	0.00589304	FAM3C-7SK	intergenic_region
14	BICF2P336597	26636900	A	G	0.0706371	0.00589488	THSD7A	intron_variant
19	BICF2G63036229	12619947	T	A	0.0912863	0.0059099	JADE1-ENSCAFG00000030590	intergenic_region
9	BICF2G630473035	55847054	C	A	0.281466	0.0059191	FAM129B	intron_variant
13	BICF2S2418124	59978315	G	A	0.456371	0.00593326	IGJ-UTP3	intergenic_region
4	BICF2P571275	48642527	A	C	0.179115	0.00593357	5S_rRNA-U6	intergenic_region
26	BICF2G630193682	40480443	A	G	0.330567	0.00595598	0	0
1	BICF2G630713443	19828724	G	A	0.362881	0.00598	TXNL1-TCF4	intergenic_region
18	BICF2P1006041	27187128	A	G	0.224758	0.00598204	API5-7SK	intergenic_region
11	BICF2S23538318	70950276	A	G	0.322268	0.0059908	ASTN2	intron_variant
12	BICF2P302640	19265750	G	A	0.0726141	0.00599315	TFAP2B-PKHD1	intergenic_region
24	BICF2P171999	46217409	A	G	0.0809129	0.00599724	MTG2	upstream_gene_variant
1	BICF2P821978	77241018	C	G	0.410097	0.00602501	RASEF-ENSCAFG00000001457	intergenic_region
15	BICF2S23554971	66993266	A	G	0.297372	0.00604157	0	0
18	BICF2P1118130	18849635	G	A	0.359527	0.00604567	MAGI2-GNAI1	intergenic_region
10	BICF2P764482	70035931	A	C	0.148686	0.00606942	0	0
22	BICF2P981259	42497982	G	A	0.397649	0.00608973	cfa-mir-92a-1-GPC5	intergenic_region
33	BICF2P40181	14904629	G	A	0.292531	0.00609932	ENSCAFG00000010335-PVRL3	intergenic_region
1	BICF2P1020233	68735386	A	G	0.280775	0.0061	SAMD3-TMEM200A	intergenic_region
13	BICF2P1012495	22467136	C	A	0.183264	0.00610202	TMEM65	intron_variant
33	BICF2S23520934	6338002	A	G	0.470263	0.00610877	COL8A1	intron_variant
1	BICF2S23510468	66059398	A	G	0.465422	0.00611202	ECHDC1	upstream_gene_variant
4	BICF2S23134028	45057348	C	A	0.490318	0.00611599	ENSCAFG00000017180-snoZ5	intergenic_region
17	BICF2P583928	8040923	C	A	0.19018	0.00611759	ROCK2-U6	intergenic_region
9	BICF2G630832039	28053901	A	C	0.424515	0.00612271	CA10-U6	intergenic_region
29	BICF2P1212136	8228637	A	G	0.264177	0.00612297	IMPAD1-ENSCAFG00000001121	intergenic_region
8	BICF2S23411709	67524287	A	G	0.372752	0.00612606	U6-BCL11B	intergenic_region
34	BICF2P658436	43535562	A	G	0.104426	0.00613532	0	0
24	BICF2S23111818	44725977	A	G	0.0891365	0.00613905	CDH26-ENSCAFG00000012668	intergenic_region
16	BICF2S23251480	35388062	A	C	0.20816	0.00614026	PPP1R3B-ERI1	intergenic_region
18	TIGRP2P245236_rs8831615	27828362	A	G	0.423823	0.00614758	U1-LRRC4C	intergenic_region
21	BICF2G630649973	26888077	G	A	0.454986	0.00615069	ENSCAFG00000029307	downstream_gene_variant
11	BICF2G630297998	27397738	A	C	0.228216	0.00615219	ENSCAFG00000028744	downstream_gene_variant
14	BICF2P1303171	45750686	G	A	0.282158	0.00615636	BBS9-7SK	intergenic_region
5	BICF2P230747	74693521	G	A	0.331259	0.00615832	CNTNAP4	intron_variant
7	BICF2G630549455	6665635	C	G	0.421853	0.00617197	cfa-mir-29b-2-CD34	intergenic_region
2	BICF2P1240613	64112538	C	A	0.406639	0.00617521	ENSCAFG00000009731-SALL1	intergenic_region
4	BICF2S23614575	66947618	A	G	0.253804	0.00620854	ZNF131-SEPP1	intergenic_region
22	BICF2S23645851	42090268	C	A	0.338174	0.00621114	U6-cfa-mir-17	intergenic_region
24	TIGRP2P321801_rs8773519	48658145	A	C	0.361687	0.00621523	0	0
18	BICF2P958427	56024596	G	A	0.235823	0.00625072	0	0
17	BICF2G630202231	52053224	A	G	0.340249	0.0062601	U6	downstream_gene_variant
29	TIGRP2P364948_rs8699682	15089029	A	C	0.372061	0.00628544	7SK-7SK	intergenic_region
14	BICF2P182096	15151394	A	G	0.135546	0.00628689	ZNF804B	intron_variant
4	BICF2S2316808	32288857	A	G	0.494452	0.00628818	7SK-GHITM	intergenic_region
6	BICF2P421833	36310832	A	G	0.438366	0.00628832	ENSCAFG00000019087-ENSCAFG00000019089	intergenic_region
11	TIGRP2P153092_rs9229977	72049036	G	A	0.350622	0.00629766	TLR4-U6	intergenic_region
32	BICF2P902580	31297136	C	G	0.253804	0.00631864	U6-U6	intergenic_region
2	BICF2P515739	83343472	A	G	0.176349	0.00633971	ENSCAFG00000016356-ENSCAFG00000016361	intergenic_region
29	BICF2G630627902	31169148	G	A	0.369806	0.00635287	ENSCAFG00000025329-ENSCAFG00000008570	intergenic_region
29	TIGRP2P366577_rs8733185	22697790	G	A	0.142462	0.00635654	JPH1	downstream_gene_variant
4	BICF2P207891	21611653	G	A	0.142462	0.00635765	ADAMTS14	3_prime_UTR_variant
30	BICF2S23315057	9875733	A	G	0.114799	0.00635881	UBR1	intron_variant
4	BICF2P732343	37378857	A	G	0.235131	0.00637402	HRH2	downstream_gene_variant
22	BICF2P162887	52593262	A	C	0.148536	0.00637904	SLC10A2-ENSCAFG00000006015	intergenic_region
1	BICF2G630722388	41313874	A	G	0.192946	0.00638563	MTHFD1L	upstream_gene_variant
33	TIGRP2P386455_rs9030484	14964211	T	A	0.456189	0.00639258	ENSCAFG00000010335-PVRL3	intergenic_region
35	BICF2P233107	11138140	A	G	0.414127	0.00639788	NEDD9-TMEM170B	intergenic_region
5	BICF2S2308288	4122702	A	G	0.253112	0.0064137	SNX19-ADAMTS15	intergenic_region
13	BICF2S23129171	27165724	A	G	0.302213	0.0064181	ASAP1	intron_variant
18	BICF2G630691798	47603570	A	C	0.293223	0.00644915	SHANK2	intron_variant
9	BICF2G630834343	33918647	A	G	0.267313	0.0064521	YPEL2	intron_variant
16	BICF2S23415352	25664099	A	C	0.320885	0.00645704	ADAM18	intron_variant
5	BICF2P1463618	6031051	A	G	0.37621	0.00649215	FLI1-ETS1	intergenic_region
5	BICF2S2368993	6048559	A	G	0.37621	0.00649215	FLI1-ETS1	intergenic_region
15	BICF2G630421196	60457075	C	A	0.161134	0.00649639	MARCH1-ENSCAFG00000031670	intergenic_region
1	TIGRP2P6219_rs9078872	66042692	A	G	0.445367	0.00649784	ECHDC1	intron_variant
34	BICF2P451762	44837324	A	G	0.31397	0.00652046	0	0
5	BICF2S23617478	74713345	C	G	0.275242	0.00652313	CNTNAP4	intron_variant
33	BICF2G63078175	25305931	T	A	0.410788	0.00652373	CD86	intron_variant
5	BICF2P938020	90200224	A	G	0.0623188	0.00652717	0	0
13	TIGRP2P182422_rs8714571	58646804	A	C	0.277701	0.00653011	TMPRSS11B	downstream_gene_variant
24	BICF2S23347652	50625651	A	G	0.306834	0.0065458	0	0
34	BICF2P592103	19611187	G	C	0.241355	0.00655027	ST6GAL1-RTP1	intergenic_region
3	BICF2G630349762	77617467	A	G	0.347165	0.00656229	7SK-U6	intergenic_region
17	BICF2S23119569	43228434	G	A	0.502766	0.0065697	ENSCAFG00000000288-ENSCAFG00000029212	intergenic_region
34	BICF2P97204	17858687	A	G	0.103043	0.00657757	VPS8	intron_variant
35	BICF2P591613	8721610	G	A	0.105809	0.00658382	ENSCAFG00000009627-ENSCAFG00000009631	intergenic_region
5	BICF2G630238378	74862839	A	G	0.178423	0.00660628	CNTNAP4-TERF2IP	intergenic_region
21	BICF2G630653636	18143590	A	G	0.453665	0.0066102	ENSCAFG00000004649-ENSCAFG00000030498	intergenic_region
33	TIGRP2P386491_rs8755328	15032554	G	A	0.312586	0.00661987	ENSCAFG00000010335-PVRL3	intergenic_region
30	BICF2P1196880	33464996	A	G	0.0836791	0.0066252	KIF23-TLE3	intergenic_region
13	BICF2G630616465	26951845	C	A	0.368603	0.00663255	FAM49B	intron_variant
10	BICF2P164304	72073677	G	A	0.493759	0.00664219	0	0
21	BICF2P1236519	25536301	A	G	0.373269	0.00664729	ATG16L2	intron_variant
2	BICF2S23731334	43367797	A	G	0.395978	0.00668292	ANKRD55	intron_variant
24	BICF2G630495865	49839639	C	A	0.174894	0.00668625	0	0
34	TIGRP2P393750_rs8684802	13070965	A	G	0.0615491	0.00668813	USP13	intron_variant
18	BICF2S22929242	31575347	G	A	0.31397	0.00669173	C11orf74	intron_variant
7	BICF2P812247	29185277	C	A	0.133472	0.00671529	BLZF1	intron_variant
26	BICF2G630192161	41549509	A	C	0.18689	0.00672537	0	0
7	BICF2G630550972	11880907	G	A	0.392808	0.00672593	RPS6KC1-PROX1	intergenic_region
27	BICF2P1125646	25291264	A	C	0.343015	0.00674218	ABCC9	intron_variant
10	BICF2G630489934	55476870	T	A	0.118257	0.00674607	SPTBN1	intron_variant
24	BICF2P19815	46165049	A	G	0.0878285	0.00674964	LSM14B	upstream_gene_variant
14	BICF2P1414375	39851556	G	A	0.376902	0.00676126	SNX10-SKAP2	intergenic_region
29	BICF2P269179	8234232	G	A	0.255878	0.00677281	IMPAD1-ENSCAFG00000001121	intergenic_region
2	BICF2S23619683	43327691	A	C	0.178779	0.00677832	IL6ST-ANKRD55	intergenic_region
15	BICF2P105035	9167374	G	A	0.0547091	0.00678163	ZFYVE9-ENSCAFG00000028969	intergenic_region
36	BICF2S23411869	12456639	G	A	0.329184	0.00678231	ENSCAFG00000011707-B3GALT1	intergenic_region
18	BICF2P554932	57132811	G	A	0.344398	0.00678391	0	0
15	BICF2G630436505	27379596	A	C	0.0955679	0.00678633	NTS-MGAT4C	intergenic_region
15	BICF2S23238883	54143781	A	G	0.055325	0.00678862	PDGFC	downstream_gene_variant
36	BICF2P909518	33814434	G	A	0.343707	0.00682607	0	0
2	BICF2S23539893	3462032	A	G	0.329184	0.0068413	NRP1	intron_variant
36	BICF2S2322741	33800675	A	G	0.34349	0.00684635	0	0
23	BICF2P321081	29428857	A	G	0.216459	0.00685175	DNAJC13	intron_variant
21	BICF2G630649249	28411469	C	A	0.0636238	0.00685239	ENSCAFG00000024586-ENSCAFG00000006208	intergenic_region
33	BICF2P429479	3703444	G	A	0.0643154	0.00686808	ENSCAFG00000009054-ENSCAFG00000023663	intergenic_region
13	BICF2G630615044	25289212	G	A	0.244122	0.00687132	MYC-5S_rRNA	intergenic_region
30	BICF2P245175	31528118	C	A	0.12379	0.00687928	IQCH	intron_variant
22	BICF2P321978	42309679	A	G	0.224758	0.00688028	U6-cfa-mir-17	intergenic_region
12	BICF2P881659	27642141	A	G	0.408714	0.00689688	EYS-U6	intergenic_region
12	TIGRP2P161079_rs8655822	27672712	A	G	0.408714	0.00689688	EYS-U6	intergenic_region
13	BICF2S22928705	25875822	A	G	0.244813	0.00690199	MYC-5S_rRNA	intergenic_region
15	BICF2P557803	9165592	A	C	0.054785	0.00690819	ZFYVE9-ENSCAFG00000028969	intergenic_region
26	BICF2P436639	32246755	A	G	0.233057	0.0069159	U6-ZWINT	intergenic_region
34	BICF2S23615022	5945076	A	G	0.157676	0.0069228	ENSCAFG00000031045-MTRR	intergenic_region
14	BICF2P1258134	34113439	T	A	0.219686	0.00692313	TMEM196-ENSCAFG00000029642	intergenic_region
18	BICF2P32331	29103482	C	A	0.335873	0.00692774	LRRC4C-ENSCAFG00000006775	intergenic_region
2	BICF2S22910181	67333070	A	G	0.199862	0.00692827	U4	upstream_gene_variant
11	BICF2P428466	7236992	G	A	0.461272	0.0069422	SEMA6A-ENSCAFG00000000177	intergenic_region
35	BICF2G630777463	23282126	A	G	0.125864	0.00694808	LRRC16A	intron_variant
11	BICF2P79517	7245589	A	G	0.460581	0.00695668	SEMA6A-ENSCAFG00000000177	intergenic_region
4	BICF2P480873	25266352	C	G	0.336232	0.0069643	KAT6B	intron_variant
21	BICF2P321064	44627903	A	G	0.112033	0.00696625	ENSCAFG00000030945-UBE2D3	intergenic_region
17	BICF2P1157190	12575554	A	C	0.220222	0.00697766	FAM49A-RAD51AP2	intergenic_region
34	TIGRP2P402599_rs8961503	5733336	C	A	0.378285	0.00698293	ENSCAFG00000031045-MTRR	intergenic_region
14	BICF2P1353590	46404460	A	G	0.271784	0.00698794	BMPER-NPSR1	intergenic_region
6	BICF2S23551027	13078232	G	A	0.244799	0.00699382	FOXK1-SDK1	intergenic_region
1	BICF2P1476	11700116	C	G	0.250347	0.0069947	7SK-CDH7	intergenic_region
12	BICF2P327526	28583605	G	A	0.275242	0.00700108	U2-U6	intergenic_region
6	BICF2P118334	70904493	G	A	0.196676	0.00700123	ACADM-SLC44A5	intergenic_region
7	BICF2G63088115	83069953	G	A	0.326418	0.00700323	0	0
33	BICF2G630246980	10133821	G	A	0.487552	0.00700615	ENSCAFG00000009706-ENSCAFG00000025525	intergenic_region
35	BICF2S23259494	27854968	A	G	0.283541	0.0070107	0	0
3	BICF2G630106838	36848434	G	A	0.358726	0.00701606	CHRNA7	downstream_gene_variant
7	BICF2S22957003	26840883	G	A	0.0684647	0.00701949	DNM3	intron_variant
7	BICF2P306163	17378845	A	G	0.427386	0.00703636	TSEN15	intron_variant
13	BICF2G630660078	39050256	A	C	0.394515	0.00703649	TMEM33-SLC30A9	intergenic_region
7	BICF2G63086809	81816278	A	G	0.255878	0.00705952	0	0
17	BICF2G630202588	51692680	G	A	0.0878285	0.00706194	BCL2L15	3_prime_UTR_variant
21	BICF2P298053	25519304	A	G	0.315789	0.00710296	ARAP1	intron_variant
33	TIGRP2P386536_rs8710630	15219348	A	G	0.346473	0.00710723	ENSCAFG00000010335-PVRL3	intergenic_region
19	BICF2P700671	21076007	G	A	0.0560166	0.00710727	PLEKHB2-ENSCAFG00000004229	intergenic_region
10	BICF2P335835	68892966	A	G	0.227524	0.00710873	ENSCAFG00000003361	downstream_gene_variant
3	BICF2G630357943	90656425	C	A	0.143154	0.00712758	ENSCAFG00000016642-ENSCAFG00000030802	intergenic_region
33	BICF2G63079972	22484471	A	G	0.186722	0.00713261	BC040587-ENSCAFG00000001369	intergenic_region
7	BICF2P1345136	9649865	A	G	0.111496	0.00713453	KCNH1-RCOR3	intergenic_region
26	BICF2P1178647	41184067	G	A	0.0622407	0.00713943	0	0
25	BICF2S22965090	13254460	A	G	0.127939	0.00714989	ENSCAFG00000006926	intron_variant
19	BICF2G63053005	35385574	A	G	0.480636	0.00719575	GPR39	upstream_gene_variant
11	BICF2S23016228	72392904	C	A	0.20332	0.00719966	U6-BRINP1	intergenic_region
17	BICF2P200864	45827872	A	C	0.207064	0.0072337	7SK-LRRTM4	intergenic_region
16	BICF2G630850412	22917738	A	G	0.0594744	0.00723594	RNF170	intron_variant
1	BICF2P745908	16007161	G	A	0.495851	0.00723765	ENSCAFG00000000089	intron_variant
15	BICF2P1126312	55087008	A	G	0.174965	0.00724135	ENSCAFG00000027408-FAM198B	intergenic_region
6	BICF2P1171978	70878760	A	G	0.19018	0.00724646	ACADM	upstream_gene_variant
10	BICF2S23446932	10859628	G	A	0.0864454	0.00724717	NUP107	intron_variant
39	BICF2G630544495	249249	A	T	0.147507	0.00725538	0	0
22	BICF2P539828	43054087	A	C	0.116183	0.00725833	GPC5-U6	intergenic_region
12	BICF2P700318	17974528	A	G	0.372576	0.00726079	CBD111-7SK	intergenic_region
22	BICF2G630316156	8069447	A	C	0.170816	0.00726607	FAM216B	intron_variant
31	BICF2P763199	24699827	A	C	0.481328	0.00726996	GRIK1-CLDN17	intergenic_region
26	BICF2G630193699	40465092	G	A	0.409405	0.00727469	0	0
14	BICF2G630528477	41428362	A	C	0.31397	0.00728258	U6-CREB5	intergenic_region
3	BICF2P309148	13854567	A	G	0.466805	0.00731579	RHOBTB3	intron_variant
5	TIGRP2P73652_rs8754614	55419100	G	A	0.19021	0.00732354	GLIS1	intron_variant
18	BICF2P775187	29085350	A	G	0.335645	0.00732613	LRRC4C-ENSCAFG00000006775	intergenic_region
5	BICF2G630236507	90126984	A	C	0.159059	0.00733004	0	0
21	BICF2P325268	23178919	A	G	0.0746888	0.00733168	RPS3	downstream_gene_variant
12	BICF2P941307	18441810	A	G	0.434302	0.00733779	SNORA51-TFAP2D	intergenic_region
31	BICF2G630731244	11859255	A	C	0.183844	0.00734333	NRIP1	missense_variant
13	BICF2P564681	28291984	A	G	0.260719	0.00734416	ADCY8-LDHB	intergenic_region
4	BICF2P541736	21593393	A	G	0.125346	0.00735966	ADAMTS14	intron_variant
21	BICF2P731286	26434491	C	A	0.438451	0.00736492	STIM1	intron_variant
26	BICF2S23332083	39796438	A	G	0.217151	0.00736755	0	0
10	BICF2G630489205	43977659	G	A	0.26556	0.00736833	MGAT4A	intron_variant
36	TIGRP2P414358_rs8929031	27805561	A	C	0.271784	0.00737891	U6-FSIP2	intergenic_region
12	BICF2P71019	22552432	A	G	0.0912863	0.00741202	HCRTR2	intron_variant
14	TIGRP2P188020_rs8978928	20177617	C	A	0.0546335	0.007414	U6-U4	intergenic_region
9	BICF2P818748	9707377	A	G	0.387275	0.00741663	SPPL2C	upstream_gene_variant
7	BICF2G63084354	69865738	A	G	0.27455	0.00744182	ENSCAFG00000029134	upstream_gene_variant
11	BICF2G630295406	19882857	A	G	0.284232	0.00744603	ENSCAFG00000024183	intron_variant
36	BICF2S2306722	28199114	A	G	0.187414	0.00748215	FSIP2	intron_variant
4	BICF2G63058375	8802841	A	G	0.287795	0.00750624	cfa-mir-1841-U6	intergenic_region
35	BICF2G630780190	27005031	G	A	0.347645	0.00751144	0	0
29	BICF2P464536	7025364	G	A	0.451591	0.00752354	XKR4	intron_variant
24	BICF2G630509480	14691709	A	G	0.201524	0.00752945	HAO1-BMP2	intergenic_region
38	BICF2G63068867	22023605	A	G	0.129101	0.00753324	CASQ1	upstream_gene_variant
34	BICF2P1299812	10230234	A	G	0.462656	0.00753711	IRX2	intron_variant
16	BICF2G630813777	48315270	A	C	0.25831	0.00753919	7SK	upstream_gene_variant
2	BICF2P1284884	43398675	G	A	0.368603	0.00754289	ANKRD55	intron_variant
12	BICF2P500448	10599152	C	A	0.130014	0.00754909	CCND3	intron_variant
21	BICF2G630651484	20951123	C	A	0.183956	0.00755056	AAMDC	intron_variant
21	BICF2P158391	50438011	G	A	0.0726141	0.00756739	OOSP1-MS4A2	intergenic_region
12	BICF2P913841	15122617	G	A	0.387656	0.00757031	GPR116-GPR110	intergenic_region
22	BICF2S22964424	52666971	A	C	0.136238	0.00758445	ENSCAFG00000006015-5S_rRNA	intergenic_region
8	BICF2S23761984	67561062	A	G	0.385892	0.00758483	U6-BCL11B	intergenic_region
33	BICF2P1212662	7170036	G	A	0.10166	0.00761936	GPR128	intron_variant
19	BICF2S23660352	17123814	A	C	0.235131	0.00764478	SPATA5	intron_variant
8	BICF2P75882	21682375	G	A	0.210235	0.00765023	U6-FSCB	intergenic_region
21	BICF2P897328	17666873	A	C	0.24758	0.00766149	ENSCAFG00000004649-ENSCAFG00000030498	intergenic_region
12	BICF2P576444	27488091	A	G	0.422545	0.00768073	EYS-U6	intergenic_region
6	BICF2S2354522	46064414	G	A	0.484094	0.00768983	5S_rRNA-ENSCAFG00000028653	intergenic_region
19	BICF2G63046886	28191872	G	A	0.100277	0.0076915	U6-TSN	intergenic_region
14	BICF2P897558	34029707	G	A	0.361506	0.007766	TMEM196-ENSCAFG00000029642	intergenic_region
10	BICF2G630493479	71991029	G	A	0.251729	0.00777798	0	0
2	BICF2P1293516	43427464	A	T	0.396957	0.00778161	ANKRD55	intron_variant
2	BICF2S23126260	43443591	A	G	0.396957	0.00778161	ANKRD55	intron_variant
33	BICF2S23351903	28287462	A	G	0.491701	0.00778206	ZNF148	intron_variant
11	BICF2P377574	21857531	A	G	0.14592	0.00778913	FSTL4-ENSCAFG00000000971	intergenic_region
3	BICF2S23020868	66776073	A	G	0.187414	0.00779597	5S_rRNA-ENSCAFG00000015438	intergenic_region
9	BICF2S22918640	16792735	G	A	0.100277	0.00780754	ENSCAFG00000032512	downstream_gene_variant
21	BICF2S23432731	14430993	A	G	0.266252	0.00781381	TMEM126B-U6	intergenic_region
18	TIGRP2P248408_rs9234670	34198843	G	A	0.189488	0.00781681	KIAA1549L	intron_variant
22	BICF2G630336265	57219698	A	C	0.299447	0.00782934	TNFSF13B-MYO16	intergenic_region
7	BICF2G630551319	14322777	C	A	0.310942	0.00784716	XPR1	intron_variant
12	BICF2G630120274	62380847	A	C	0.114108	0.00785246	HACE1-LIN28B	intergenic_region
12	BICF2P1208970	27618351	A	G	0.262102	0.00785939	EYS-U6	intergenic_region
34	TIGRP2P397999_rs9067393	30904705	A	G	0.179115	0.00786053	ENSCAFG00000014450-BCHE	intergenic_region
21	TIGRP2P280999_rs8803074	25516008	A	C	0.266252	0.0078768	ARAP1	intron_variant
4	BICF2P771377	15756143	A	G	0.460581	0.00787871	REEP3-CTNNA3	intergenic_region
4	BICF2P771374	15756934	A	G	0.460581	0.00787871	REEP3-CTNNA3	intergenic_region
12	BICF2P962257	49787939	C	A	0.202232	0.00788114	MAP3K7-SNORD112	intergenic_region
31	BICF2G630733193	18952618	A	G	0.117729	0.0078888	ENSCAFG00000008458-7SK	intergenic_region
2	BICF2P1244496	65595913	A	G	0.160443	0.00789386	ENSCAFG00000023585-ZNF423	intergenic_region
13	BICF2P974348	39648619	G	A	0.400556	0.00790905	U4-GRXCR1	intergenic_region
10	BICF2P668033	71775550	A	C	0.115491	0.00791003	0	0
23	BICF2G630373487	35195574	A	C	0.461911	0.00795316	ENSCAFG00000007587-ENSCAFG00000030488	intergenic_region
34	BICF2G630450660	39730325	A	C	0.194329	0.00795505	NAALADL2-ENSCAFG00000015537	intergenic_region
9	BICF2G630473811	58201021	A	G	0.049101	0.00796978	OLFML2A	intron_variant
20	BICF2P308593	25264897	G	A	0.113416	0.00798579	SNORA64-ENSCAFG00000030398	intergenic_region
8	TIGRP2P115302_rs9191951	52463659	A	G	0.451591	0.00800906	SNORA31-DIO2	intergenic_region
17	BICF2G630204065	49670416	A	G	0.385201	0.0080156	NOTO-7SK	intergenic_region
17	BICF2P379966	16116963	G	A	0.25657	0.00801617	TDRD15-KLHL29	intergenic_region
17	BICF2G630218552	16126920	G	A	0.25657	0.00801617	TDRD15-KLHL29	intergenic_region
17	BICF2G630218542	16135727	A	G	0.25657	0.00801617	TDRD15-KLHL29	intergenic_region
17	BICF2G630218524	16159972	G	A	0.25657	0.00801617	TDRD15-KLHL29	intergenic_region
7	BICF2P379450	6411139	A	G	0.170124	0.00801713	CD55-ENSCAFG00000011630	intergenic_region
18	BICF2G630691458	47894920	A	G	0.0670816	0.00804295	SHANK2	intron_variant
18	BICF2S22920989	47916509	A	G	0.0670816	0.00804295	SHANK2	downstream_gene_variant
24	BICF2G630496453	45751478	G	A	0.0767635	0.00805879	CDH26-ENSCAFG00000012668	intergenic_region
14	BICF2S2372808	50924607	G	A	0.38935	0.0080669	LRRN3	upstream_gene_variant
4	BICF2S23547318	68547519	C	G	0.0713296	0.00810727	CARD6	intron_variant
3	BICF2G630701126	15710578	A	G	0.335408	0.00811841	FAM172A-ENSCAFG00000008096	intergenic_region
13	TIGRP2P177885_rs9050443	44673547	A	G	0.226141	0.00812051	OCIAD2-CWH43	intergenic_region
20	BICF2S23510370	48264265	A	G	0.104426	0.00814392	C19orf57	intron_variant
11	BICF2P767635	70385348	A	G	0.210927	0.00814714	ASTN2	intron_variant
21	BICF2P565033	48316436	A	G	0.100968	0.00815305	BDNF-U6	intergenic_region
28	TIGRP2P362346_rs8778509	41598014	A	G	0.279473	0.00817269	0	0
16	BICF2P503398	8646965	A	G	0.0539419	0.00817984	SLC37A3-KDM7A	intergenic_region
24	BICF2G630498933	34961855	G	C	0.217452	0.0081806	SULF2-PREX1	intergenic_region
22	BICF2P1068798	53866622	A	G	0.450207	0.00818262	ENSCAFG00000006015-5S_rRNA	intergenic_region
8	BICF2S23142648	69024465	G	A	0.483402	0.00819296	DLK1-Mico1	intergenic_region
21	BICF2S2345167	18403411	A	G	0.0781466	0.008196	ENSCAFG00000004649-ENSCAFG00000030498	intergenic_region
10	BICF2S23443816	23276597	A	G	0.177732	0.00819853	ENSCAFG00000029271-NDUFA6	intergenic_region
5	BICF2S23423433	6264155	A	C	0.29507	0.00821266	ETS1-U6	intergenic_region
1	BICF2G630794739	79931608	G	A	0.170816	0.00823486	ENSCAFG00000030357	intron_variant
16	BICF2G630814318	48709049	A	T	0.2213	0.00824031	7SK-SNORD22	intergenic_region
9	BICF2P1402973	50301756	G	A	0.445367	0.00824231	BRD3	intron_variant
3	BICF2P213912	91161736	C	A	0.0477178	0.00824245	ENSCAFG00000016664-ANAPC13	intergenic_region
33	BICF2P875222	3224955	A	G	0.284232	0.0082484	U6-U1	intergenic_region
38	BICF2P350302	18386084	G	C	0.163209	0.00825533	SNORD112-PBX1	intergenic_region
14	BICF2P271037	41511941	C	A	0.183264	0.00826502	CREB5	intron_variant
12	TIGRP2P168824_rs8675836	56476958	A	G	0.082296	0.00831991	7SK-POU3F2	intergenic_region
7	BICF2P455900	6353529	A	C	0.171508	0.00832036	ENSCAFG00000029002-CD55	intergenic_region
4	BICF2P1072889	11637215	A	G	0.237898	0.0083332	FAM13C-SLC16A9	intergenic_region
11	BICF2P696343	36162211	G	A	0.33241	0.00837915	CCDC171-ENSCAFG00000032301	intergenic_region
7	BICF2S23416141	25396023	A	G	0.166667	0.00839396	DARS2	intron_variant
10	BICF2G630493904	72256098	A	G	0.414246	0.00839697	0	0
33	BICF2S23712274	5936499	G	A	0.151452	0.00839804	SNORA31-SNORA20	intergenic_region
18	BICF2P1242405	55749503	G	A	0.372061	0.00842047	MS4A13	intron_variant
12	BICF2P1257432	30803382	G	A	0.472337	0.00845937	U2-ENSCAFG00000002522	intergenic_region
1	BICF2P208503	22022693	T	A	0.439142	0.00848205	DCC	intron_variant
16	BICF2G630113299	34316200	A	G	0.342324	0.00848261	ENSCAFG00000006566-ENSCAFG00000006574	intergenic_region
7	BICF2P1455884	6374082	G	A	0.170816	0.00848538	CD55	missense_variant
19	BICF2G630255452	50877342	G	A	0.296399	0.00850465	LYPD6B-ENSCAFG00000005635	intergenic_region
12	TIGRP2P165915_rs8599698	49003203	A	G	0.365837	0.00852347	MDN1	intron_variant
17	BICF2G630286114	63273884	C	A	0.398199	0.00852923	ENSCAFG00000013656-ENSCAFG00000029051	intergenic_region
26	BICF2P651786	11297336	C	A	0.477778	0.00853296	RBM19-TBX5	intergenic_region
9	BICF2P351904	24084144	G	A	0.082296	0.00853992	TBX21	intron_variant
1	BICF2G630712495	18682735	G	A	0.423928	0.00855133	ST8SIA3-WDR7	intergenic_region
6	TIGRP2P77495_rs9051517	10932750	G	A	0.0539419	0.00855778	NPTX2-BAIAP2L1	intergenic_region
13	BICF2G630660440	38400480	A	G	0.250346	0.00856134	IREB2	3_prime_UTR_variant
7	BICF2P554184	13731434	G	A	0.431535	0.00857467	QSOX1	intron_variant
4	BICF2P541620	22289850	A	G	0.0885201	0.00858307	ENSCAFG00000014229	intron_variant
3	TIGRP2P52083_rs8917637	77091309	A	G	0.405947	0.00858423	7SK-U6	intergenic_region
22	BICF2P1141674	30399251	A	G	0.192521	0.00858608	U6-KCTD12	intergenic_region
8	BICF2P1087248	66397432	A	G	0.157202	0.00859488	VRK1-ENSCAFG00000017806	intergenic_region
4	BICF2P1008386	4520061	A	G	0.185339	0.00860121	TBCE	intron_variant
4	BICF2P822399	4541926	A	G	0.185339	0.00860121	TBCE	intron_variant
34	BICF2G630461733	22435672	G	A	0.201245	0.0086095	TMEM207	intron_variant
2	BICF2P1373606	58278316	G	A	0.445983	0.00861927	GINS3-PRSS54	intergenic_region
17	BICF2P10873	50463852	A	G	0.361496	0.00863419	EXOC6B	intron_variant
11	BICF2G630306188	65052218	A	G	0.338866	0.00864477	PALM2	intron_variant
6	BICF2G630585128	33835903	C	A	0.269177	0.00864644	TMEM114-RBFOX1	intergenic_region
8	BICF2P512302	46186066	G	A	0.201936	0.00866377	DPF3-ENSCAFG00000029371	intergenic_region
9	BICF2G630829650	24084709	A	G	0.08241	0.00866417	TBX21	missense_variant
11	BICF2S22942684	50092549	C	A	0.188797	0.00868285	TMEM215-APTX	intergenic_region
7	BICF2P197355	17014237	G	A	0.421162	0.0086863	APOBEC4-RGL1	intergenic_region
33	BICF2P466299	29463543	G	A	0.42867	0.00868703	UBXN7	intron_variant
18	BICF2S22940162	27457142	G	A	0.233057	0.00869622	API5-7SK	intergenic_region
9	BICF2G630830554	25178793	G	A	0.189058	0.00870527	GIP-U6	intergenic_region
5	TIGRP2P75758_rs8645281	86699227	G	A	0.382271	0.00870707	CDH8	intron_variant
38	BICF2P1047682	21722128	A	G	0.077455	0.00873731	CD84	intron_variant
33	TIGRP2P385114_rs8713342	3167857	A	G	0.282158	0.00876253	U6-U1	intergenic_region
26	BICF2G630193707	40369168	A	G	0.172636	0.00876693	0	0
33	BICF2G630246788	9422560	A	G	0.0511757	0.00878554	ENSCAFG00000009682-ENSCAFG00000009697	intergenic_region
5	BICF2P498356	74685678	G	A	0.220222	0.00879455	CNTNAP4	intron_variant
23	BICF2S23648329	35157171	A	G	0.213693	0.0088065	ENSCAFG00000007587	downstream_gene_variant
24	BICF2P402775	38384616	A	G	0.478562	0.00881427	ZFP64-TSHZ2	intergenic_region
34	BICF2P358988	39300657	A	G	0.307746	0.00883601	NAALADL2	intron_variant
12	BICF2S23911230	12143017	T	A	0.432227	0.0088384	MRPS18A-VEGFA	intergenic_region
19	BICF2P1411618	49011437	A	G	0.25657	0.00884536	U6-ACVR2A	intergenic_region
5	BICF2S2323655	61885534	G	A	0.450831	0.00885173	RERE	intron_variant
16	BICF2P448643	25539474	A	C	0.328492	0.00885349	ENSCAFG00000005758	intron_variant
5	BICF2G630241250	71064832	A	G	0.292531	0.00886448	CENPN-CDYL2	intergenic_region
26	BICF2P414473	36015918	G	A	0.147303	0.00886763	PRKG1	intron_variant
25	BICF2S23254793	26953845	A	G	0.376731	0.0088974	5S_rRNA-XKR6	intergenic_region
17	BICF2P232259	66913380	G	A	0.414938	0.00889836	0	0
1	BICF2G630793281	82338889	A	G	0.170124	0.00890289	PCSK5	intron_variant
39	BICF2S23631059	4447909	G	A	0.363071	0.00890322	0	0
14	TIGRP2P192104_rs8918378	40504455	G	A	0.26971	0.00890471	ENSCAFG00000017837-ENSCAFG00000002977	intergenic_region
15	BICF2G630426613	55166764	A	G	0.231674	0.00892066	ENSCAFG00000027408-FAM198B	intergenic_region
26	BICF2P423872	9640849	A	G	0.0580913	0.0089307	NAA25	intron_variant
33	BICF2P1252458	30853444	A	G	0.41482	0.0089427	XXYLT1	intron_variant
14	TIGRP2P191136_rs9084518	34100296	C	G	0.133472	0.00896131	TMEM196-ENSCAFG00000029642	intergenic_region
4	BICF2S23016185	53746544	T	A	0.448133	0.00899009	SGCD-ENSCAFG00000030235	intergenic_region
1	TIGRP2P9903_rs8720884	80154354	G	A	0.40249	0.00901046	ENSCAFG00000030357-U7	intergenic_region
24	BICF2G630496440	45760146	G	A	0.0760719	0.00901749	CDH26-ENSCAFG00000012668	intergenic_region
28	BICF2G630273921	18205830	A	G	0.0691563	0.00902724	U6-U4	intergenic_region
32	BICF2P976235	11512119	G	A	0.259336	0.0090309	ABCG2	intron_variant
37	BICF2P1073273	20895729	C	A	0.395574	0.00906257	ENSCAFG00000014255	intron_variant
16	BICF2P615891	8995342	G	A	0.367911	0.00906979	TBXAS1	intron_variant
9	BICF2G630830550	25164722	A	G	0.189488	0.00907838	SNF8	upstream_gene_variant
29	BICF2P787136	10806670	G	A	0.315097	0.00909028	CA8-ENSCAFG00000012280	intergenic_region
33	BICF2G63081797	19691226	A	C	0.132964	0.00911328	GAP43	intron_variant
7	BICF2P98710	23309958	A	C	0.237898	0.00911845	ENSCAFG00000014252-RFWD2	intergenic_region
14	BICF2P801174	50645084	A	G	0.452282	0.00912827	ENSCAFG00000003294-7SK	intergenic_region
38	BICF2P927397	4614698	A	G	0.125864	0.00913766	Y_RNA-HRPT2	intergenic_region
1	BICF2P340605	67007107	A	C	0.39834	0.00914211	PTPRK	intron_variant
10	BICF2P1144785	56397557	A	G	0.173611	0.00915511	CCDC104	intron_variant
10	BICF2G630483544	33857332	G	A	0.0698479	0.00915834	CHST11-TXNRD1	intergenic_region
5	BICF2S23047309	22480182	A	G	0.488935	0.00916093	FDX1	intron_variant
16	TIGRP2P216954_rs8703961	46138508	A	G	0.441909	0.00916468	IRF2-ENPP6	intergenic_region
3	TIGRP2P37920_rs8865094	15164324	A	G	0.330567	0.00916885	KIAA0825	intron_variant
4	BICF2P260173	30569776	A	G	0.305671	0.00917123	SH2D4B-5S_rRNA	intergenic_region
24	BICF2G630499104	33989847	G	A	0.0532503	0.00918584	SLC2A10-EYA2	intergenic_region
8	BICF2S23111794	64061673	A	T	0.297372	0.00918811	DICER1-CLMN	intergenic_region
18	BICF2P899175	35228502	G	A	0.385201	0.00921301	WT1-ENSCAFG00000026663	intergenic_region
12	TIGRP2P161094_rs9037260	27749588	G	A	0.260719	0.00922079	EYS-U6	intergenic_region
12	BICF2S234316	27789564	G	A	0.260719	0.00922079	EYS-U6	intergenic_region
12	BICF2P327861	27798018	A	G	0.260719	0.00922079	EYS-U6	intergenic_region
11	BICF2G630297933	27356229	G	A	0.415629	0.0092271	TPD52L3	downstream_gene_variant
12	BICF2S23222737	27355412	A	G	0.20816	0.00924388	EYS-U6	intergenic_region
20	BICF2P294531	57720444	G	C	0.304167	0.00924648	WDR18	upstream_gene_variant
4	BICF2S23134029	45057627	A	C	0.465422	0.00924759	ENSCAFG00000017180-snoZ5	intergenic_region
37	BICF2G630133598	31100847	G	A	0.418283	0.00925624	0	0
12	BICF2P1377809	27782965	G	A	0.260055	0.0092676	EYS-U6	intergenic_region
11	BICF2S23751313	28096820	G	A	0.253112	0.00927727	KDM4C	intron_variant
35	G1470f8S105	29180907	A	C	0.224758	0.00927941	0	0
12	BICF2P596212	50563528	G	A	0.475104	0.00928252	MAP3K7-SNORD112	intergenic_region
17	BICF2P1161314	8137880	A	G	0.134163	0.00929315	U6-E2F6	intergenic_region
14	BICF2G630529912	43437836	A	C	0.12379	0.00929937	CRHR2-FAM188B	intergenic_region
1	BICF2P800052	75717747	A	G	0.0753804	0.00931969	GKAP1	intron_variant
21	BICF2G630650632	21670028	C	A	0.109155	0.00932185	CAPN5	intron_variant
17	BICF2G630212591	31807945	A	G	0.293914	0.00932704	THUMPD2-SLC8A1	intergenic_region
26	BICF2G630193836	40219879	A	G	0.118949	0.00933117	0	0
1	BICF2P416940	73284687	A	G	0.338174	0.00934617	GAS1-ZCCHC6	intergenic_region
13	BICF2P23728	38300049	G	A	0.496542	0.00934794	ENSCAFG00000030008-CHRNB4	intergenic_region
16	BICF2G630847762	18576050	A	G	0.363071	0.00934829	RBM33	intron_variant
11	BICF2P610779	36409478	G	A	0.201936	0.00935581	ENSCAFG00000032301-BNC2	intergenic_region
9	BICF2G630831361	26764743	G	A	0.311895	0.00936306	ENSCAFG00000031279-SPAG9	intergenic_region
1	BICF2S23624732	46291857	A	G	0.29668	0.00937296	U6-ARID1B	intergenic_region
1	BICF2S23759708	76329670	G	A	0.445367	0.00937854	FRMD3-RASEF	intergenic_region
16	BICF2P703901	8061189	G	A	0.327109	0.00937918	ENSCAFG00000028628-ENSCAFG00000029671	intergenic_region
16	BICF2P927791	8064610	G	A	0.327109	0.00937918	ENSCAFG00000028628-ENSCAFG00000029671	intergenic_region
12	BICF2P1191985	28499534	G	A	0.475795	0.00938704	U2-U6	intergenic_region
14	BICF2P1362860	39875514	A	G	0.323034	0.00939415	SNX10-SKAP2	intergenic_region
28	BICF2S2447764	28779828	G	A	0.33518	0.00940319	FAM204A-PRLHR	intergenic_region
33	TIGRP2P388471_rs9063975	22854799	A	G	0.248271	0.00940744	C3orf30	intron_variant
9	TIGRP2P127863_rs8684086	46560126	A	G	0.0988935	0.0094118	METTL16	intron_variant
1	TIGRP2P7200_rs8794378	71454852	G	A	0.170124	0.00942703	FANCC	intron_variant
6	BICF2P1413778	36083307	G	A	0.415512	0.00947455	ENSCAFG00000019087-ENSCAFG00000019089	intergenic_region
16	BICF2S23640682	46550714	G	A	0.363762	0.00948655	ENSCAFG00000026677	upstream_gene_variant
6	BICF2G630585553	33407763	C	A	0.318811	0.00949287	ABAT	intron_variant
26	BICF2P794566	5214650	G	A	0.248963	0.00949588	SCARB1-NCOR2	intergenic_region
22	TIGRP2P296996_rs8859922	57239297	G	A	0.391425	0.00951093	TNFSF13B-MYO16	intergenic_region
22	BICF2P276835	53985175	G	A	0.0843707	0.00951527	ENSCAFG00000006015-5S_rRNA	intergenic_region
31	BICF2G630740945	33522954	G	A	0.0622407	0.00951839	ERG	intron_variant
18	BICF2S23136721	55660718	A	G	0.289073	0.00952023	MAD2L1	intron_variant
18	BICF2G630691929	47497570	G	A	0.278008	0.00952122	SHANK2	intron_variant
13	TIGRP2P182895_rs8696302	60019614	A	G	0.298755	0.00952379	RUFY3	upstream_gene_variant
5	BICF2S22946128	86277141	A	G	0.144537	0.00952766	CDH11-CDH8	intergenic_region
13	BICF2G630611262	21025686	A	G	0.37621	0.00953318	U6-ZHX2	intergenic_region
13	BICF2P397165	51745760	G	A	0.0871369	0.00953812	U6-SNORA62	intergenic_region
28	BICF2G630270297	23524462	G	A	0.104571	0.00954776	VTI1A	intron_variant
17	BICF2S23120322	43536511	A	G	0.228907	0.00957669	ENSCAFG00000029212	intron_variant
25	BICF2S22940260	13243984	A	G	0.152355	0.00958036	ENSCAFG00000006926	upstream_gene_variant
1	TIGRP2P10049_rs9011244	80461138	G	A	0.479253	0.00958291	CEP78	intron_variant
37	BICF2P1200567	14281332	C	A	0.0940526	0.0095844	PARD3B-NRP2	intergenic_region
5	BICF2S23218924	16001655	C	A	0.180055	0.00959127	ENSCAFG00000027627-DSCAML1	intergenic_region
3	BICF2P916246	74016375	G	A	0.399032	0.00959876	KLF3-TBC1D1	intergenic_region
15	BICF2G630429767	48089733	G	A	0.0484094	0.00960002	ENSCAFG00000007865-DCLK2	intergenic_region
10	BICF2S23425562	70724149	A	G	0.298064	0.00960848	0	0
16	BICF2P257920	46135152	A	G	0.457123	0.00961071	IRF2	downstream_gene_variant
15	TIGRP2P200939_rs9152153	43206061	C	A	0.0520111	0.00961401	GYPA-HHIP	intergenic_region
34	BICF2S23031467	28160279	A	G	0.371191	0.00961834	ENSCAFG00000030237-U1	intergenic_region
19	BICF2P1388108	30805569	A	G	0.0611961	0.00962014	STEAP3-C1QL2	intergenic_region
29	BICF2S2338891	9818524	A	G	0.0739972	0.00962436	TOX	intron_variant
34	BICF2S2336106	33615133	A	G	0.390733	0.00962972	cfa-mir-551b-MECOM	intergenic_region
4	BICF2P599894	83881051	G	A	0.202628	0.00964603	ENSCAFG00000031957-CDH18	intergenic_region
1	BICF2P1302423	82398286	A	G	0.312586	0.00968142	PCSK5	intron_variant
17	BICF2P1207736	30778157	A	G	0.371369	0.0096849	GALM	intron_variant
1	TIGRP2P3982_rs8673315	57504585	G	A	0.381051	0.00968493	RFX6-VGLL2	intergenic_region
8	BICF2S23338956	68639685	A	G	0.0747922	0.0096903	WDR25	upstream_gene_variant
10	BICF2P580773	49441321	G	A	0.446058	0.00970442	CALM2-EPCAM	intergenic_region
10	BICF2P309612	49450123	A	G	0.446058	0.00970442	CALM2-EPCAM	intergenic_region
34	BICF2P115754	33502452	A	G	0.390041	0.00970679	cfa-mir-551b-MECOM	intergenic_region
2	BICF2P1467732	71345274	C	A	0.131397	0.00971751	PTPRU	missense_variant
13	BICF2P80259	8110936	A	G	0.488811	0.00971808	ANGPT1	intron_variant
34	BICF2G630453769	34954719	A	G	0.0993056	0.00973039	CLDN11-SLC7A14	intergenic_region
1	BICF2S2344007	66255159	C	A	0.483402	0.0097329	ENSCAFG00000001071-C6orf58	intergenic_region
29	BICF2P944642	8511006	A	G	0.0541667	0.00973386	IMPAD1-ENSCAFG00000001121	intergenic_region
4	BICF2G630173810	82390320	G	A	0.391425	0.00974348	ENSCAFG00000019023-CDH12	intergenic_region
12	BICF2P1373933	35133934	G	A	0.395574	0.00976741	U6-KCNQ5	intergenic_region
13	BICF2G630660137	39019288	G	A	0.401662	0.00977208	TMEM33	intron_variant
34	BICF2G630451623	37328682	G	A	0.331259	0.00977589	SPATA16-ENSCAFG00000015488	intergenic_region
18	BICF2P660897	53932040	A	G	0.425311	0.00983398	TTC9C	downstream_gene_variant
20	BICF2G630447877	54057095	A	G	0.0899032	0.00984838	ACSBG2-RFX2	intergenic_region
12	BICF2P1300123	20275272	A	C	0.204703	0.00986803	TRAM2-TMEM14A	intergenic_region
4	BICF2P1385425	25464414	G	A	0.0636238	0.00987345	VDAC2	downstream_gene_variant
12	TIGRP2P161280_rs8902946	28768423	A	G	0.401107	0.00988633	ENSCAFG00000023580-SNORA62	intergenic_region
12	BICF2S23136883	49982465	A	C	0.333333	0.00991294	MAP3K7-SNORD112	intergenic_region
12	BICF2S23136589	50013172	A	G	0.333333	0.00991294	MAP3K7-SNORD112	intergenic_region
25	BICF2P522742	21087958	G	A	0.488935	0.00992012	AADAT-U6	intergenic_region
25	BICF2P138390	21112510	A	G	0.488935	0.00992012	AADAT-U6	intergenic_region
8	BICF2P657493	47091811	A	C	0.186722	0.00992155	ENSCAFG00000016869	upstream_gene_variant
28	BICF2S23510617	28772172	G	A	0.331717	0.00993758	FAM204A-PRLHR	intergenic_region
17	BICF2G630208423	38684266	A	G	0.316044	0.0099525	ENSCAFG00000007479-KDM3A	intergenic_region
13	BICF2G630616577	27158955	A	G	0.181189	0.00995334	ASAP1	intron_variant
37	BICF2G630132522	30213367	G	A	0.461165	0.00995428	ERICH1-DLGAP2	intergenic_region
33	TIGRP2P385181_rs8694500	3370397	A	G	0.126556	0.00996055	U6-U1	intergenic_region
4	BICF2P221516	49065708	T	A	0.29872	0.00998433	GABRA1	5_prime_UTR_variant
28	BICF2G630268345	26282581	A	G	0.249654	0.00999488	ATRNL1	intron_variant

## Sheet: Weight
Table S1. List of all SNPs (p < 0.01) associated with weight that were used for gene set and pathway analysis
Chr	SNP	Position (bp)	A1	A2	Freq	p-value	Official gene name	Location
15	TIGRP2P201033_rs9187576	43493060	A	G	0.106628	1.48677e-07	HHIP	intron_variant
3	BICF2G630358507	91180492	A	G	0.471182	6.91339e-07	LCORL	intron_variant
3	BICF2G630358640	91314456	G	C	0.333815	2.10381e-06	NCAPG	intron_variant
4	BICF2S23724992	23625990	A	G	0.103746	3.99861e-06	P4HA1	intron_variant
3	BICF2S2377250	93890772	A	G	0.112392	6.65e-06	0	0
31	BICF2S2366810	40675954	C	A	0.254086	8.96e-06	0	0
23	BICF2P580549	49471629	A	G	0.269452	2.12e-05	PLCH1	intron_variant
3	BICF2G630361903	94287447	A	G	0.153458	2.93e-05	0	0
4	BICF2P1252604	17228068	A	G	0.158501	3.65e-05	REEP3-CTNNA3	intergenic_region
6	BICF2G630810040	10561492	T	A	0.0482709	3.9e-05	TRRAP	intron_variant
4	BICF2P373715	17256830	A	G	0.137608	6.17e-05	REEP3-CTNNA3	intergenic_region
4	TIGRP2P62485_rs8997727	53835202	A	G	0.319164	6.18e-05	SGCD-ENSCAFG00000030235	intergenic_region
28	BICF2G630269023	24874642	A	G	0.365274	8.45e-05	NHLRC2-ADRB1	intergenic_region
8	BICF2S23021338	21059198	G	A	0.135447	8.57e-05	LRFN5-U6	intergenic_region
21	BICF2P1267318	9687802	G	A	0.19562	9.78e-05	ENSCAFG00000025134-SNORA72	intergenic_region
7	BICF2P321194	77744350	A	C	0.476225	0.000113768	TUBB6	intron_variant
20	G1111f23S75	44421872	G	A	0.261527	0.000119193	KLHL26	intron_variant
4	BICF2S23752603	78594943	A	G	0.42147	0.000123352	U6-CDH9	intergenic_region
5	BICF2P297927	32068916	A	G	0.143372	0.000128652	SLC16A11	upstream_gene_variant
24	BICF2S23414107	13547482	A	G	0.349424	0.000134421	PLCB1	intron_variant
35	BICF2G630778876	25711203	G	A	0.17316	0.000145295	SCAND3	intron_variant
38	BICF2S23158466	26256207	G	A	0.384726	0.000157984	0	0
36	TIGRP2P416375_rs8621264	6333278	A	G	0.488473	0.000161429	RBMS1-TANK	intergenic_region
22	BICF2S23323434	25111440	G	A	0.192363	0.000172813	ENSCAFG00000004977-DACH1	intergenic_region
14	BICF2G630528861	41930890	A	G	0.115994	0.000173692	CREB5-ENSCAFG00000003014	intergenic_region
9	BICF2S23741495	43303864	A	G	0.301153	0.000180167	MYO18A	intron_variant
8	TIGRP2P108696_rs8628781	21037579	G	A	0.235591	0.000191515	LRFN5-U6	intergenic_region
28	BICF2P248390	23293899	C	G	0.402738	0.000195262	GPAM	intron_variant
28	BICF2P866757	23299686	G	A	0.402738	0.000195262	GPAM	upstream_gene_variant
19	BICF2G63037002	14012257	G	A	0.117605	0.000196207	U6-ENSCAFG00000003946	intergenic_region
3	BICF2P261621	69111456	A	G	0.138329	0.000197768	CLNK-ZNF518B	intergenic_region
11	BICF2P376563	58260706	A	G	0.215729	0.000203751	RNF20	intron_variant
30	BICF2G630409800	12322029	A	G	0.391053	0.000205466	SQRDL-7SK	intergenic_region
4	BICF2P1401401	90890804	G	A	0.113833	0.000220612	0	0
4	BICF2P42838	49249475	G	A	0.112392	0.000223502	GABRA6-GABRB2	intergenic_region
24	BICF2S23414628	13543963	A	G	0.345821	0.00025348	PLCB1	intron_variant
21	TIGRP2P290147_rs8748713	9695487	A	G	0.0951009	0.000263522	ENSCAFG00000025134-SNORA72	intergenic_region
3	BICF2G630361800	94163416	C	A	0.162104	0.000270328	0	0
15	BICF2P264795	19200741	A	C	0.273055	0.00027577	NAP1L1-BBS10	intergenic_region
3	BICF2G630340128	44622942	A	G	0.326369	0.000279749	ENSCAFG00000026734	downstream_gene_variant
14	BICF2G630521373	14016497	G	A	0.103746	0.00028117	DBF4	missense_variant
25	BICF2S23022712	42673914	A	G	0.402017	0.000298918	ENSCAFG00000031923-CAB39	intergenic_region
1	BICF2P448058	68268724	G	A	0.0497118	0.000304028	ARHGAP18-L3MBTL3	intergenic_region
5	BICF2P645758	15006237	A	G	0.135447	0.000320625	DDX6	intron_variant
14	BICF2S2333582	13930871	G	A	0.0778098	0.000321081	SLC25A40	3_prime_UTR_variant
4	BICF2P445832	36650040	G	A	0.236311	0.000326495	UNC5A-TSPAN17	intergenic_region
15	TIGRP2P196415_rs8995196	19120040	A	C	0.171717	0.000327969	ENSCAFG00000005683-PHLDA1	intergenic_region
6	BICF2P74125	15182037	G	A	0.0716353	0.00033922	MAD1L1	intron_variant
6	BICF2G630810069	10636139	A	G	0.135447	0.000341149	TRRAP	upstream_gene_variant
18	BICF2S24412094	7992883	G	A	0.305476	0.000342244	GLI3	intron_variant
11	BICF2S23229447	46819643	A	G	0.154179	0.000344405	cfa-mir-876	upstream_gene_variant
13	BICF2S23138137	42302989	A	G	0.306196	0.000349785	GABRG1-GABRA2	intergenic_region
13	BICF2P163461	42310177	G	A	0.306196	0.000349785	GABRG1-GABRA2	intergenic_region
33	BICF2G630249552	13230714	C	A	0.30303	0.000353582	BBX-CD47	intergenic_region
11	BICF2G630301668	60082577	A	G	0.111671	0.000355064	5S_rRNA-SMC2	intergenic_region
17	BICF2P1181417	48614530	A	G	0.329251	0.000362671	AUP1	synonymous_variant
5	BICF2S2329683	15842557	A	C	0.154179	0.000362913	FXYD2-ENSCAFG00000029861	intergenic_region
5	BICF2P127170	16440753	A	G	0.334055	0.000373048	PAFAH1B2	intron_variant
3	TIGRP2P46301_rs8960321	56022284	A	G	0.0864553	0.000377657	MEX3B-TMC3	intergenic_region
3	BICF2G630340127	44615782	A	G	0.263689	0.000392074	NR2F2-ENSCAFG00000026734	intergenic_region
10	BICF2S23053016	11017208	G	A	0.350144	0.000402754	CPM-CPSF6	intergenic_region
20	BICF2P850355	21597414	A	G	0.150805	0.000404563	ENSCAFG00000030627	intron_variant
1	BICF2P1035315	90591406	C	A	0.0893372	0.0004238	ENSCAFG00000001991-SMARCA2	intergenic_region
19	BICF2G63047454	28936157	A	G	0.0691643	0.000452083	TFCP2L1-7SK	intergenic_region
6	TIGRP2P78394_rs8651698	13058575	A	G	0.0965418	0.000455101	FOXK1-SDK1	intergenic_region
4	TIGRP2P62484_rs8640895	53809210	G	A	0.335735	0.000458924	SGCD-ENSCAFG00000030235	intergenic_region
21	BICF2G630659178	7329245	G	A	0.111671	0.000459076	CCDC67	intron_variant
6	BICF2P97144	8675095	T	A	0.0634006	0.000475733	MOGAT3	5_prime_UTR_variant
15	BICF2S22910375	66468536	G	A	0.191643	0.000476919	0	0
21	BICF2P1326493	13686673	A	G	0.262968	0.000484256	SYTL2	upstream_gene_variant
12	BICF2S23519255	12725009	A	G	0.490607	0.000484552	AARS2-U6	intergenic_region
34	BICF2G630461555	22633636	A	C	0.0943252	0.0004908	IL1RAP-GMNC	intergenic_region
15	BICF2G630439297	22897075	A	G	0.268939	0.000492702	PTPRQ	downstream_gene_variant
11	BICF2G630301690	60105602	A	G	0.113833	0.00051052	SMC2	intron_variant
17	BICF2G630205031	48684216	A	C	0.386067	0.000512179	RTKN	upstream_gene_variant
15	BICF2S23535762	27618470	A	C	0.21902	0.00051338	MGAT4C-ENSCAFG00000031591	intergenic_region
23	BICF2S23411957	49594860	A	G	0.349928	0.000516506	GMPS	splice_region_variant&intron_variant
7	BICF2P979272	21586876	A	G	0.367965	0.0005469	RASAL2	intron_variant
15	TIGRP2P197092_rs9150502	20687831	A	G	0.201009	0.000551361	NAV3	intron_variant
18	BICF2P803978	25620857	G	A	0.237752	0.000566414	RNH1-K-RAS	intergenic_region
17	BICF2G630217479	17873635	A	G	0.428674	0.000572244	TDRD15-KLHL29	intergenic_region
10	BICF2S23444133	8009531	C	A	0.178211	0.000573901	MSRB3	intron_variant
7	BICF2P360529	25348816	A	G	0.331412	0.000579182	ZBTB37	downstream_gene_variant
18	TIGRP2P245544_rs8819919	26304449	A	G	0.105908	0.000582096	TTC17	intron_variant
3	BICF2G630361693	93927492	A	G	0.146254	0.000603197	0	0
38	BICF2G63071552	19446111	A	G	0.0684438	0.00061281	7SK-NUF2	intergenic_region
20	BICF2P292564	34198257	G	A	0.156069	0.000618413	ERC2	intron_variant
17	BICF2P1464853	50508370	G	A	0.469741	0.000631816	EXOC6B	intron_variant
5	BICF2P830540	25199894	A	G	0.101199	0.000643595	CWF19L2-GUCY1A2	intergenic_region
33	BICF2P738028	21429812	G	A	0.092219	0.000674399	BC040587-ENSCAFG00000001369	intergenic_region
8	BICF2P447284	42017569	A	G	0.159942	0.000677611	RAD51B-7SK	intergenic_region
28	BICF2S23519370	31300481	A	T	0.486311	0.000679606	FGFR2IIIC	downstream_gene_variant
31	BICF2G630729349	9030416	C	A	0.0821326	0.000701748	ROBO1-U6	intergenic_region
18	TIGRP2P245762_rs8893806	25622208	A	T	0.241354	0.00071025	RNH1-K-RAS	intergenic_region
4	BICF2P1380852	53764613	A	G	0.327089	0.000721346	SGCD-ENSCAFG00000030235	intergenic_region
9	BICF2S23355768	36375420	A	G	0.0842939	0.000726255	ZNHIT3	upstream_gene_variant
9	BICF2P791837	36397059	A	G	0.0842939	0.000726255	MYO19	intron_variant
1	BICF2G630716201	32500480	A	G	0.17052	0.000726995	ENSCAFG00000024055-ENSCAFG00000000289	intergenic_region
20	BICF2S23519852	23676422	A	C	0.153458	0.000752617	ENSCAFG00000006583-SUCLG2	intergenic_region
1	TIGRP2P7522_rs8845605	74807859	G	A	0.118156	0.000756365	NTRK2-U6	intergenic_region
16	BICF2S23615147	14390809	A	G	0.377745	0.000761691	ZNF777	upstream_gene_variant
1	BICF2P161501	87459031	A	G	0.236311	0.000787402	MAMDC2-ENSCAFG00000028932	intergenic_region
5	BICF2P764765	15273223	G	A	0.0743146	0.000790403	KMT2A	upstream_gene_variant
8	BICF2P251707	45275582	A	G	0.172911	0.00081381	SIPA1L1-RGS6	intergenic_region
7	BICF2S23442596	77735816	G	A	0.497118	0.000824401	TUBB6	intron_variant
6	TIGRP2P77661_rs8793881	11600849	G	A	0.416427	0.000832259	CYTH3-FAM220A	intergenic_region
36	BICF2S232272	18782394	A	G	0.187959	0.00085975	CHN1	intron_variant
15	TIGRP2P203665_rs8954494	53338796	A	G	0.344428	0.000864298	GUCY1B3-ASIC5	intergenic_region
17	BICF2S23152690	13065268	A	G	0.395533	0.000864544	U4-SMC6	intergenic_region
17	BICF2G630203658	50524517	A	G	0.299712	0.000871804	EXOC6B	intron_variant
16	BICF2G630845200	14573661	G	A	0.428674	0.000876653	SSPO	intron_variant
20	BICF2S23250263	26363605	A	G	0.0612392	0.000903905	U4atac-ADAMTS9	intergenic_region
34	BICF2S22913095	5603732	G	A	0.17147	0.000919853	SEMA5A-ENSCAFG00000031045	intergenic_region
17	BICF2G630218345	16321591	G	A	0.448847	0.000928932	TDRD15-KLHL29	intergenic_region
36	TIGRP2P415709_rs8544318	32512121	G	A	0.309798	0.00094104	0	0
12	BICF2S23738775	67324322	G	A	0.0979827	0.000945534	CDK19	intron_variant
34	TIGRP2P402584_rs8838897	5620597	A	G	0.171717	0.000953837	ENSCAFG00000031045-MTRR	intergenic_region
14	BICF2P531895	42204595	A	G	0.217579	0.00095674	CPVL-CHN2	intergenic_region
33	BICF2S23632646	27918330	A	G	0.496398	0.000957667	ITGB5-MUC13	intergenic_region
4	BICF2S23016185	53746544	T	A	0.455331	0.000961504	SGCD-ENSCAFG00000030235	intergenic_region
39	BICF2G630540117	2906358	G	A	0.229107	0.000971811	0	0
3	BICF2P432596	71453898	T	A	0.190751	0.000972528	UCHL1-ENSCAFG00000007718	intergenic_region
6	BICF2P316667	69755370	A	G	0.295389	0.000977158	ST6GALNAC5	intron_variant
6	BICF2P64033	8670477	A	C	0.107349	0.000999794	MOGAT3	upstream_gene_variant
4	BICF2P492710	30591794	A	G	0.491354	0.00100063	SH2D4B-5S_rRNA	intergenic_region
20	TIGRP2P272419_rs8893890	23558530	G	A	0.377522	0.00100745	ENSCAFG00000006583-SUCLG2	intergenic_region
26	BICF2G630197048	38229090	A	G	0.054755	0.00101133	RNLS	intron_variant
9	BICF2P53257	33963114	G	A	0.337386	0.00103235	YPEL2-DHX40	intergenic_region
25	BICF2G630101746	36490277	A	G	0.134726	0.00104018	SNORD112-ENSCAFG00000022876	intergenic_region
15	BICF2P956368	53272289	A	C	0.344928	0.00104987	GUCY1B3	intron_variant
5	BICF2S235971	32959073	A	G	0.174352	0.00105492	PER1	intron_variant
32	BICF2G630594783	20632694	A	G	0.292507	0.00106043	RAP1GDS1	intron_variant
11	BICF2G630304315	63222249	A	G	0.447406	0.00106981	ENSCAFG00000026792-ACTL7B	intergenic_region
11	TIGRP2P150779_rs8716667	64481776	A	G	0.100144	0.0010719	FRRS1L-PTPN3	intergenic_region
1	BICF2S23660765	87746081	A	C	0.178674	0.00107913	PTAR1	intron_variant
4	TIGRP2P61631_rs9008725	50759830	G	A	0.0850144	0.00108685	ADRA1B-IL12B	intergenic_region
6	BICF2G630573538	57537524	A	G	0.355187	0.0010897	HFM1	downstream_gene_variant
15	BICF2S22948103	53303543	A	C	0.345101	0.00109965	GUCY1B3	intron_variant
15	BICF2P1057062	53373071	C	A	0.345101	0.00109965	ASIC5	synonymous_variant
24	BICF2S2412814	32580582	C	G	0.181097	0.00110824	CKPI-MATN4	intergenic_region
37	BICF2P218778	19425737	G	A	0.39508	0.00112462	ERBB4	intron_variant
1	BICF2S23049006	30791545	G	A	0.231988	0.00113713	NHSL1	intron_variant
6	BICF2P318271	25243730	C	G	0.134006	0.00114494	ENSCAFG00000027918-GPR139	intergenic_region
15	BICF2P130695	53238031	G	A	0.344877	0.00115632	GUCY1A3	downstream_gene_variant
32	BICF2P884434	3464308	A	G	0.47114	0.00115697	PAQR3-NAA11	intergenic_region
38	BICF2P102171	17692589	A	C	0.0799712	0.00116547	MGST3-LRRC52	intergenic_region
11	BICF2P522887	46227068	A	G	0.262248	0.00117637	5S_rRNA-cfa-mir-876	intergenic_region
8	TIGRP2P108126_rs8844954	18516221	G	A	0.412104	0.00118287	FBXO33-ENSCAFG00000008462	intergenic_region
15	BICF2P369098	25558072	G	A	0.450938	0.00118831	U6-SLC6A15	intergenic_region
34	TIGRP2P399367_rs8980962	36497251	A	G	0.488473	0.00120245	FNDC3B	intron_variant
28	BICF2S234569	28744262	A	G	0.44733	0.00121218	FAM204A-PRLHR	intergenic_region
2	BICF2P1470409	56990679	A	G	0.12464	0.00121595	ARHGEF28-ENC1	intergenic_region
7	BICF2P391679	28129316	A	G	0.170749	0.00122793	PRRX1	intron_variant
6	TIGRP2P89556_rs9065752	77060773	A	G	0.0518732	0.00123337	WLS	intron_variant
6	BICF2S23634218	67692981	A	G	0.322767	0.00123769	U4-ELTD1	intergenic_region
1	BICF2P770158	87575314	A	G	0.120317	0.00123816	ENSCAFG00000028932-C9orf135	intergenic_region
32	BICF2P964517	18031595	A	G	0.0886167	0.00125277	UNC5C	intron_variant
7	BICF2G630553087	18633179	G	A	0.48415	0.00127634	IVNS1ABP-HMCN1	intergenic_region
11	BICF2P1363557	46841479	A	G	0.100289	0.00128314	ENSCAFG00000026571	upstream_gene_variant
18	BICF2P922119	18812648	G	A	0.142651	0.00128852	MAGI2-GNAI1	intergenic_region
25	TIGRP2P330916_rs8608387	42533079	G	A	0.339337	0.00128993	SP140	downstream_gene_variant
21	BICF2S23224465	14824865	A	G	0.458934	0.00130254	U6-DLG2	intergenic_region
37	BICF2P276993	24028962	A	C	0.180836	0.00130292	TNP1-Pinc	intergenic_region
34	BICF2P1441442	6039995	G	A	0.216763	0.00131794	ENSCAFG00000031045-MTRR	intergenic_region
21	BICF2P46098	9136439	A	G	0.276734	0.00132745	ENSCAFG00000004270-ENSCAFG00000025134	intergenic_region
6	BICF2P764928	10499548	A	G	0.100865	0.00133501	SMURF1	downstream_gene_variant
24	BICF2P1369526	8214838	G	A	0.253968	0.00134217	ENSCAFG00000030939-FLRT3	intergenic_region
31	TIGRP2P376221_rs9053384	26453725	A	C	0.47114	0.00137296	TIAM1-U6	intergenic_region
36	BICF2P936625	22105511	A	G	0.307637	0.00138254	FKBP7	upstream_gene_variant
16	BICF2G630846964	17661718	G	A	0.082853	0.00138387	DPP6	intron_variant
6	BICF2P1461175	15455294	A	G	0.0569986	0.00140121	INTS1	missense_variant
35	BICF2P42970	28318287	A	G	0.397695	0.00143228	0	0
3	BICF2S23723485	88430732	A	G	0.169308	0.00144217	GPR125-KCNIP4	intergenic_region
15	BICF2P650393	21801656	A	G	0.306916	0.00144669	ENSCAFG00000005762-SYT1	intergenic_region
35	TIGRP2P409614_rs8865546	26025555	A	G	0.126801	0.00145215	ENSCAFG00000024971-ENSCAFG00000012123	intergenic_region
30	BICF2P1126419	17022159	A	G	0.449568	0.00145873	CYP19A1-GLDN	intergenic_region
2	TIGRP2P32655_rs9087042	83260976	A	G	0.110231	0.00146774	ENSCAFG00000016352-ENSCAFG00000016356	intergenic_region
8	TIGRP2P114044_rs9021170	45294465	A	G	0.149135	0.0014694	SIPA1L1-RGS6	intergenic_region
8	BICF2P437929	21835629	A	G	0.119769	0.00147686	U6-FSCB	intergenic_region
11	TIGRP2P151217_rs8854872	66255756	A	G	0.212428	0.00149906	DNAJC25	intron_variant
2	BICF2G630676606	11420854	G	A	0.228386	0.0015017	MLLT10	intron_variant
6	BICF2S23449922	24875516	G	A	0.217579	0.00152524	ENSCAFG00000024109	intron_variant
1	BICF2G630718970	36778795	C	G	0.229532	0.00153628	ENSCAFG00000000327-EPM2A	intergenic_region
14	BICF2G630528708	41797269	A	G	0.401297	0.00153977	CREB5	intron_variant
3	BICF2P759838	88291044	T	A	0.242795	0.00154103	GPR125-KCNIP4	intergenic_region
20	BICF2P1451331	40886541	G	A	0.367435	0.00154672	ENSCAFG00000029616-MAP4	intergenic_region
2	BICF2P267812	66005696	A	C	0.268012	0.00155185	CBLN1-N4BP1	intergenic_region
1	TIGRP2P2428_rs8625534	47630748	A	C	0.145864	0.00155293	SERAC1	intron_variant
26	BICF2P914293	24218052	A	G	0.283862	0.00155601	LIMK2	intron_variant
5	BICF2S23014586	25892221	A	G	0.17316	0.00155606	MRPS36-ENSCAFG00000001472	intergenic_region
21	TIGRP2P279181_rs8600841	10989372	A	T	0.426513	0.00156468	GRM5	intron_variant
5	BICF2P552783	76906234	G	A	0.349928	0.00156568	ENSCAFG00000020167	synonymous_variant
9	TIGRP2P127016_rs9016932	43494535	G	A	0.148415	0.00158062	NUFIP2-TAOK1	intergenic_region
7	TIGRP2P98448_rs9253405	52186912	G	A	0.119597	0.00158797	U6-KIAA1328	intergenic_region
21	BICF2P43564	9130125	A	G	0.275937	0.00159211	ENSCAFG00000004270-ENSCAFG00000025134	intergenic_region
11	BICF2P1376345	47127398	C	A	0.101585	0.00162415	ENSCAFG00000026571-ENSCAFG00000001731	intergenic_region
18	BICF2P415260	8046328	A	G	0.412104	0.00163968	GLI3	intron_variant
3	BICF2P733834	88055521	C	A	0.152958	0.00164108	GPR125-KCNIP4	intergenic_region
4	BICF2P69592	25850929	G	A	0.378066	0.00164787	ZNF503-C10orf11	intergenic_region
36	BICF2G630766314	5031771	A	G	0.211816	0.00164803	ENSCAFG00000009377	downstream_gene_variant
11	BICF2P427368	71590374	A	G	0.204185	0.00165122	TLR4-U6	intergenic_region
20	BICF2P882643	34465722	A	C	0.149135	0.00165716	ERC2	intron_variant
6	TIGRP2P81457_rs8691370	35999162	G	A	0.356628	0.00166548	ENSCAFG00000019087-ENSCAFG00000019089	intergenic_region
6	BICF2P1381179	11605114	G	C	0.351852	0.00167584	CYTH3-FAM220A	intergenic_region
20	TIGRP2P273525_rs8705404	27715862	G	A	0.252882	0.00168149	SYNPR	intron_variant
7	BICF2G630565078	65760114	A	G	0.322046	0.00168431	ENSCAFG00000018233-ENSCAFG00000018235	intergenic_region
8	BICF2P1158678	17063335	A	G	0.328676	0.00170372	ENSCAFG00000028068-SNORA5	intergenic_region
21	BICF2P406311	10569609	A	C	0.310519	0.00170668	ENSCAFG00000006666	upstream_gene_variant
4	BICF2P1431787	71630098	C	G	0.490607	0.00171631	NIPBL	intron_variant
33	TIGRP2P390665_rs9000628	33999762	A	G	0.247839	0.00171876	0	0
21	TIGRP2P289917_rs8584874	8522887	A	C	0.185426	0.00174008	FAT3-ENSCAFG00000004270	intergenic_region
18	BICF2P425749	24913361	A	G	0.304035	0.00174701	ENSCAFG00000031180-SEPT14	intergenic_region
11	BICF2P1069611	64364460	G	A	0.117435	0.00175182	FRRS1L	intron_variant
34	BICF2P56495	11847785	A	C	0.395382	0.00176101	AHRR	intron_variant
8	BICF2P307999	19717977	G	A	0.065562	0.00176499	LRFN5-U6	intergenic_region
3	BICF2G630352603	80801257	G	A	0.223913	0.00177218	ENSCAFG00000016344-U1	intergenic_region
24	BICF2P1292599	22785586	T	A	0.0597983	0.00177761	CBFA2T2	intron_variant
24	BICF2S23241658	22787217	A	G	0.0597983	0.00177761	CBFA2T2	intron_variant
24	BICF2S23241659	22787263	G	A	0.0597983	0.00177761	CBFA2T2	intron_variant
24	BICF2S24117809	22797494	G	A	0.0597983	0.00177761	CBFA2T2	intron_variant
15	BICF2G630439970	21124417	A	G	0.145022	0.00178334	NAV3-ENSCAFG00000005762	intergenic_region
33	BICF2P1135209	5486209	C	A	0.0597983	0.00180769	CPOX-ENSCAFG00000028564	intergenic_region
24	BICF2S2296211	16147186	A	G	0.32853	0.00181786	C20orf196-GPCPD1	intergenic_region
19	BICF2P996871	4796775	A	G	0.220058	0.0018241	SLC7A11-ENSCAFG00000003755	intergenic_region
1	BICF2S23523128	87599280	A	G	0.136888	0.00182976	C9orf135	intron_variant
3	BICF2G630355260	88470055	C	A	0.299133	0.00183397	GPR125-KCNIP4	intergenic_region
24	TIGRP2P311971_rs8578093	19065717	A	G	0.451729	0.00183599	PDYN-ENSCAFG00000025524	intergenic_region
13	BICF2S2314086	42609816	A	G	0.496398	0.00184379	GABRA2-GABRA4	intergenic_region
34	TIGRP2P402637_rs8709506	5835424	A	G	0.395533	0.00185104	ENSCAFG00000031045-MTRR	intergenic_region
8	BICF2P133211	27254634	A	G	0.262968	0.00185341	PYGL	intron_variant
15	BICF2P889046	58234140	G	A	0.0576369	0.00186134	FSTL5	intron_variant
4	BICF2P614182	74235196	G	A	0.167147	0.00186834	TARS	intron_variant
20	BICF2P894202	23897194	A	G	0.0662824	0.00188968	ENSCAFG00000006583-SUCLG2	intergenic_region
4	BICF2P1385425	25464414	G	A	0.0597983	0.00192056	VDAC2	downstream_gene_variant
12	TIGRP2P161320_rs8749083	28944618	C	G	0.0648415	0.00192941	ENSCAFG00000023580-SNORA62	intergenic_region
21	BICF2S23217413	41037080	A	G	0.064121	0.00193502	SPTY2D1	intron_variant
28	BICF2G630267520	27367623	G	A	0.185159	0.00195425	HSPA12A-ENO4	intergenic_region
28	BICF2G630267504	27374422	A	G	0.185159	0.00195425	HSPA12A-ENO4	intergenic_region
12	BICF2P1393408	67169508	A	G	0.177954	0.00196349	SLC22A16-CDK19	intergenic_region
15	BICF2P262224	53248398	A	G	0.336455	0.00197115	GUCY1A3-GUCY1B3	intergenic_region
15	BICF2S23238125	53287510	A	G	0.336455	0.00197115	GUCY1B3	intron_variant
15	TIGRP2P203637_rs8672515	53302373	G	A	0.336455	0.00197115	GUCY1B3	intron_variant
15	BICF2S23527645	53326757	A	G	0.336455	0.00197115	GUCY1B3-ASIC5	intergenic_region
20	BICF2P528863	27958801	A	C	0.287464	0.00197551	SYNPR-CADPS	intergenic_region
15	BICF2P1014000	53411245	G	A	0.350649	0.00197792	TDO2	missense_variant
10	BICF2S23129706	7966915	G	A	0.474026	0.00197799	MSRB3	intron_variant
7	TIGRP2P93872_rs9240447	28109255	G	A	0.161383	0.0019843	PRRX1	intron_variant
11	BICF2P292180	46860855	G	A	0.49928	0.00199179	ENSCAFG00000026571-ENSCAFG00000001731	intergenic_region
7	TIGRP2P95182_rs9171688	38637905	G	A	0.413545	0.00199769	LIN9	intron_variant
23	TIGRP2P306119_rs8492617	42427976	A	G	0.18804	0.0020123	7SK-ZIC4	intergenic_region
16	BICF2S2334185	10809297	A	G	0.264409	0.00202324	CREB3L2-DGKI	intergenic_region
16	BICF2S2334964	10812242	G	A	0.264409	0.00202324	CREB3L2-DGKI	intergenic_region
11	BICF2P93273	36328834	A	C	0.229827	0.00203805	ENSCAFG00000032301-BNC2	intergenic_region
23	BICF2P843643	24736732	A	G	0.0936599	0.00204213	SATB1-ENSCAFG00000027514	intergenic_region
24	BICF2G630510330	13648877	C	A	0.215418	0.0020438	PLCB1-TMX4	intergenic_region
17	BICF2G630205084	48668243	A	C	0.322977	0.00205186	WBP1	downstream_gene_variant
35	TIGRP2P408632_rs8749061	22715679	G	A	0.458934	0.00206273	ACOT13	intron_variant
17	BICF2P452200	48128665	G	A	0.0707071	0.0020694	TACR1	intron_variant
1	BICF2G630791014	87058588	A	G	0.12464	0.0020783	TRPM3-KLF9	intergenic_region
9	BICF2S24317651	58402907	A	G	0.135447	0.00208054	NR6A1	intron_variant
11	BICF2P221070	47153895	G	A	0.263006	0.00208161	ENSCAFG00000026571-ENSCAFG00000001731	intergenic_region
15	BICF2P1314960	53260054	A	G	0.336941	0.00208331	GUCY1A3-GUCY1B3	intergenic_region
23	BICF2G630364259	52454062	T	A	0.128242	0.00208412	0	0
34	TIGRP2P402820_rs8985928	6261145	A	G	0.195245	0.00208554	ADCY2	intron_variant
6	BICF2P699862	14845203	G	A	0.327089	0.00210303	SNX8	intron_variant
3	BICF2G630340121	44592607	A	C	0.444524	0.00211032	NR2F2-ENSCAFG00000026734	intergenic_region
7	BICF2S23547289	77740012	A	G	0.254323	0.00212695	TUBB6	intron_variant
25	BICF2G630465361	19622266	A	G	0.141931	0.00213505	CBR4	upstream_gene_variant
5	BICF2S23058014	32531966	G	A	0.41474	0.00215014	SAT2	downstream_gene_variant
28	BICF2G630271608	21855809	A	G	0.366715	0.0021565	SNORA65	downstream_gene_variant
28	BICF2P513614	34938085	A	G	0.271614	0.00215976	EDRF1	downstream_gene_variant
6	TIGRP2P81978_rs8491947	38402424	A	C	0.0533141	0.00216789	PRSS27	downstream_gene_variant
5	BICF2P1132921	15920920	A	C	0.126263	0.00217126	ENSCAFG00000029861-ENSCAFG00000027627	intergenic_region
36	BICF2G630766852	3962121	A	G	0.5	0.00217756	U6-U6	intergenic_region
9	BICF2G630835753	37047450	G	A	0.377583	0.00219266	ACACA	intron_variant
35	BICF2P698960	11758460	A	G	0.173631	0.00222191	HIVEP1-EDN1	intergenic_region
29	BICF2S2417496	20062065	A	T	0.175793	0.0022253	XKR9-EYA1	intergenic_region
15	BICF2G630443369	14067340	A	G	0.0706052	0.00222879	NSUN4	intron_variant
21	BICF2P493874	48388824	A	G	0.404179	0.00223657	BDNF-U6	intergenic_region
23	BICF2G630362669	53903867	A	C	0.0541126	0.00225052	0	0
38	TIGRP2P424167_rs8800283	16171469	C	A	0.466859	0.00225086	U6-DUSP10	intergenic_region
11	BICF2S22940978	45308680	G	C	0.117435	0.00225094	TEK	intron_variant
23	BICF2G630369003	48082370	C	A	0.252882	0.00225107	U6-ARHGEF26	intergenic_region
7	BICF2P435072	15706159	G	A	0.26912	0.00225157	ZNF648-GLUL	intergenic_region
11	BICF2P703163	47020382	G	A	0.0691643	0.00226476	ENSCAFG00000026571-ENSCAFG00000001731	intergenic_region
1	BICF2G630714480	21128662	A	G	0.147695	0.00226506	ENSCAFG00000030508	upstream_gene_variant
13	BICF2G630608621	15791207	A	G	0.452381	0.00226532	ENSCAFG00000027644-EIF3H	intergenic_region
18	TIGRP2P245548_rs8976311	26297357	A	G	0.162003	0.00228114	TTC17	upstream_gene_variant
29	BICF2G630631308	34999040	A	G	0.24928	0.00228404	ENSCAFG00000008943-ENSCAFG00000008955	intergenic_region
8	BICF2P732946	19654869	A	G	0.0662824	0.00228551	LRFN5-U6	intergenic_region
16	BICF2S23730630	10831859	A	G	0.286023	0.00230373	DGKI	intron_variant
23	BICF2G630373007	37032395	C	A	0.158009	0.00230511	SPSB4	intron_variant
34	BICF2P279607	6017293	G	A	0.463977	0.00232399	ENSCAFG00000031045-MTRR	intergenic_region
5	BICF2S23642432	14853533	G	A	0.243516	0.00232806	FOXR1	intron_variant
18	BICF2P332267	27741983	G	C	0.116715	0.00233809	U1-LRRC4C	intergenic_region
3	BICF2P692472	86437117	A	G	0.324928	0.00234178	PPARGC1A-GBA3	intergenic_region
9	BICF2G630836496	38556854	G	A	0.393218	0.00234966	ENSCAFG00000030750-ENSCAFG00000018340	intergenic_region
1	BICF2S23742416	60435549	A	C	0.0691643	0.00235083	U4-ENSCAFG00000030746	intergenic_region
3	BICF2G630340083	44551778	A	T	0.487013	0.00235117	NR2F2-ENSCAFG00000026734	intergenic_region
4	BICF2P1256627	36478620	G	A	0.229827	0.0023532	HK3	intron_variant
11	BICF2P1218201	55452657	G	A	0.301873	0.00235365	TBC1D2	intron_variant
19	BICF2P1151337	13998398	G	A	0.335014	0.00235476	U6-ENSCAFG00000003946	intergenic_region
38	BICF2S23655544	17889697	G	A	0.313131	0.00235493	RXRG	intron_variant
21	BICF2P187978	11003717	G	A	0.43804	0.00236112	GRM5	intron_variant
3	BICF2P648682	69127226	A	G	0.314121	0.00236342	ZNF518B	downstream_gene_variant
31	BICF2P403553	28808342	A	G	0.342713	0.0023714	ENSCAFG00000031162	missense_variant
8	BICF2P878533	8114716	A	G	0.456052	0.00237835	ENSCAFG00000012522-ENSCAFG00000012527	intergenic_region
5	BICF2S23056870	32535803	A	G	0.414265	0.00241226	SAT2	missense_variant
18	TIGRP2P240301_rs8864461	18796770	A	G	0.153458	0.00241278	MAGI2-GNAI1	intergenic_region
12	BICF2S23338638	28194934	C	A	0.472543	0.00242481	U6	upstream_gene_variant
29	BICF2P1117471	20093636	A	G	0.342029	0.00244955	XKR9-EYA1	intergenic_region
1	BICF2S23450850	52273892	A	C	0.224784	0.00245933	QKI-HNRNPDL	intergenic_region
8	BICF2P225614	9395879	A	G	0.495677	0.00247369	PRKD1-ENSCAFG00000012573	intergenic_region
34	BICF2G630452943	35593097	A	G	0.152017	0.00248809	TNIK	intron_variant
11	BICF2S23725001	42029569	G	A	0.20245	0.0024979	DMRTA1-ELAVL2	intergenic_region
33	BICF2S23259853	17025081	A	G	0.121481	0.00250628	BTLA-ENSCAFG00000010493	intergenic_region
11	BICF2P215738	47994938	G	A	0.353026	0.00250863	U6-U4	intergenic_region
14	BICF2G630521338	13976343	A	G	0.0706052	0.00253311	SLC25A40	intron_variant
14	BICF2G630521364	14004493	A	G	0.0706052	0.00253311	DBF4	intron_variant
36	BICF2P716913	27624549	T	A	0.262248	0.00255802	ZNF804A-U6	intergenic_region
17	BICF2G630218209	16435966	G	A	0.23487	0.00257099	TDRD15-KLHL29	intergenic_region
11	BICF2P356029	65917384	G	A	0.21026	0.00257179	LPAR1-OR2K2	intergenic_region
8	TIGRP2P117016_rs9099713	9788878	G	A	0.458213	0.00257443	PRKD1-ENSCAFG00000012573	intergenic_region
7	BICF2P556304	32733376	C	A	0.410663	0.00257471	RGS7-FH	intergenic_region
8	BICF2P216464	54938047	A	T	0.435065	0.00258365	5S_rRNA-U6	intergenic_region
1	BICF2P222704	87167823	T	A	0.100865	0.00261417	KLF9-SMC5	intergenic_region
5	BICF2S23334044	85188767	G	A	0.0461095	0.00263179	CDH11-CDH8	intergenic_region
24	BICF2G630509944	14148172	G	A	0.270563	0.00263629	TMX4	intron_variant
30	BICF2P1129102	17736057	C	A	0.431556	0.00265547	MAPK6	synonymous_variant
31	BICF2P272953	4116126	A	G	0.230159	0.00265734	ENSCAFG00000032194-ENSCAFG00000029014	intergenic_region
11	BICF2P168227	47126350	G	A	0.162824	0.00266169	ENSCAFG00000026571-ENSCAFG00000001731	intergenic_region
20	BICF2P992882	34582805	G	A	0.417147	0.00266496	ERC2	intron_variant
26	BICF2P40990	41244246	G	A	0.173631	0.00268503	0	0
17	BICF2G630218734	15978569	A	C	0.305476	0.00273399	TDRD15	upstream_gene_variant
1	BICF2S2369384	65275897	A	G	0.487032	0.00274076	U6-ENSCAFG00000001064	intergenic_region
5	BICF2P958242	63057251	A	C	0.146377	0.00274169	CTNNBIP1	intron_variant
1	TIGRP2P1012_rs8515774	30745856	A	G	0.24928	0.00275597	NHSL1	stop_gained
5	BICF2P945533	54606497	A	G	0.362392	0.00276449	ACOT11-SSBP3	intergenic_region
28	BICF2G630272409	20039037	A	G	0.463256	0.00278074	U4-XPNPEP1	intergenic_region
2	BICF2P339253	83195413	A	G	0.0910405	0.00280696	ENSCAFG00000016352-ENSCAFG00000016356	intergenic_region
10	BICF2P635077	8082416	A	G	0.144813	0.00281039	MSRB3-ENSCAFG00000022943	intergenic_region
35	BICF2S23751626	15390982	A	G	0.351585	0.00283668	MYLIP-GMPR	intergenic_region
5	BICF2G630239639	72956060	C	A	0.0662824	0.00284577	WWOX	intron_variant
12	BICF2P1368233	23547966	G	A	0.138528	0.00285079	COL21A1-U6	intergenic_region
1	BICF2P626276	35081504	G	A	0.248559	0.00286014	FUCA2-ENSCAFG00000032743	intergenic_region
20	BICF2P1353278	26680721	C	A	0.314121	0.00286076	ADAMTS9	intron_variant
30	BICF2S23613770	11144771	A	G	0.29755	0.00286144	CTDSPL2	intron_variant
26	BICF2P1508585	36301531	A	C	0.418588	0.00286725	CSTF2T-ENSCAFG00000023425	intergenic_region
20	BICF2G630445226	60376823	A	G	0.2	0.00287685	0	0
25	BICF2G630156959	52945368	A	G	0.386067	0.00287927	0	0
4	TIGRP2P68168_rs8614672	89349404	A	G	0.0611354	0.00288515	0	0
34	BICF2G630449802	40781700	A	G	0.481988	0.00290682	TBL1XR1-ENSCAFG00000026532	intergenic_region
15	BICF2G630443632	12655786	A	C	0.124803	0.00290945	SLC5A9	intron_variant
34	TIGRP2P401871_rs8674418	44619969	C	A	0.259366	0.00292343	0	0
12	BICF2P413065	24317672	A	G	0.260837	0.00293639	ZNF451	intron_variant
3	BICF2S23355278	69995706	G	A	0.484513	0.00294005	STX18-MSX1	intergenic_region
9	BICF2G630474858	59996893	A	G	0.0792507	0.00294797	OR5C1-ENSCAFG00000020257	intergenic_region
35	BICF2P490333	22730684	A	C	0.455331	0.00295788	C6orf62	intron_variant
7	BICF2P509591	21897620	G	A	0.365994	0.00296287	SEC16B-BRINP2	intergenic_region
28	BICF2G630269027	24869962	G	A	0.415192	0.00297079	NHLRC2-ADRB1	intergenic_region
23	TIGRP2P300779_rs8701610	18102142	G	A	0.373016	0.0030047	NGLY1	3_prime_UTR_variant
14	BICF2G630529818	43233751	A	G	0.413545	0.00301094	NOD1-GGCT	intergenic_region
32	TIGRP2P378721_rs8776366	12719791	A	G	0.337025	0.00301949	ENSCAFG00000009864-ENSCAFG00000029213	intergenic_region
13	BICF2P1072241	50235136	T	A	0.336941	0.00302393	ENSCAFG00000002336-ENSCAFG00000002337	intergenic_region
29	BICF2P1141660	17564065	G	A	0.35879	0.00303029	PREX2	intron_variant
15	BICF2P1438625	53425192	G	A	0.341499	0.00303286	TDO2	downstream_gene_variant
6	BICF2P34631	13997258	G	A	0.106061	0.00304536	SDK1-CARD11	intergenic_region
11	BICF2P822019	46880198	G	A	0.15873	0.00305732	ENSCAFG00000026571-ENSCAFG00000001731	intergenic_region
6	BICF2S23660302	37448483	G	A	0.29611	0.00306223	CREBBP	intron_variant
32	BICF2S23624518	30229529	G	A	0.191643	0.00308661	ELOVL6	intron_variant
28	BICF2G630268912	25034623	A	G	0.0806916	0.00309228	TDRD1	intron_variant
20	BICF2S233364	51589888	A	C	0.0607815	0.00309534	ENSCAFG00000030274-ENSCAFG00000023619	intergenic_region
36	BICF2S23738844	33490187	G	A	0.18804	0.00309545	0	0
17	BICF2P308386	48478656	A	G	0.462536	0.00310465	SEMA4F	3_prime_UTR_variant
38	BICF2G63067240	25461376	A	G	0.163545	0.00311924	0	0
12	BICF2P337717	23535318	C	A	0.139049	0.00312877	COL21A1-U6	intergenic_region
29	BICF2G630632471	36277625	G	A	0.104467	0.00312936	NECAB1	intron_variant
35	BICF2P1280527	11610103	A	G	0.14049	0.00313584	HIVEP1	intron_variant
29	BICF2P1133982	21831497	C	A	0.273775	0.00313864	ENSCAFG00000008012-U6	intergenic_region
35	BICF2S2306637	13147875	A	C	0.137608	0.00314046	RANBP9	intron_variant
8	BICF2P1096387	18498334	A	G	0.350865	0.00314769	FBXO33-ENSCAFG00000008462	intergenic_region
11	BICF2S22963829	36305350	G	A	0.34438	0.00315423	ENSCAFG00000032301-BNC2	intergenic_region
6	TIGRP2P77677_rs8519218	11608766	A	G	0.342713	0.00317183	CYTH3-FAM220A	intergenic_region
1	BICF2P1364159	90583868	A	G	0.0713256	0.00318331	ENSCAFG00000001991-SMARCA2	intergenic_region
1	BICF2P1385937	89459991	G	A	0.145743	0.00320432	DOCK8-KANK1	intergenic_region
1	BICF2P1298214	52138249	G	A	0.324207	0.00321007	QKI-HNRNPDL	intergenic_region
20	BICF2S23542015	25522461	A	G	0.0972622	0.00321072	ENSCAFG00000030398-ENSCAFG00000006722	intergenic_region
20	BICF2S2399921	51542485	C	A	0.0626801	0.00323349	ZNF317-U6	intergenic_region
12	BICF2P643547	34387812	G	A	0.315562	0.0032342	RIMS1	splice_region_variant&intron_variant
28	BICF2P114685	35369286	C	A	0.464697	0.00324425	ADAM12	intron_variant
11	BICF2P350522	58274682	G	A	0.227666	0.00324564	RNF20	downstream_gene_variant
25	BICF2G630466089	18642466	T	A	0.264834	0.0032499	RNF17	intron_variant
4	BICF2S232671	18120230	C	A	0.331412	0.00326579	CTNNA3	intron_variant
31	BICF2P977455	34122407	A	G	0.383285	0.00326586	BRWD1	3_prime_UTR_variant
3	BICF2G630361787	94159014	G	A	0.142651	0.00328431	0	0
29	BICF2G630632824	36768810	G	A	0.0857349	0.00328919	SLC26A7-RUNX1T1	intergenic_region
25	BICF2P882309	44037153	A	G	0.305476	0.00329101	DIS3L2	intron_variant
7	BICF2P1348825	20921590	A	G	0.0605187	0.0032933	RALGPS2	intron_variant
15	BICF2P883681	38697098	G	A	0.367435	0.00330697	ANKS1B	intron_variant
6	TIGRP2P85743_rs8643382	9066007	A	G	0.140693	0.0033146	TFR2	intron_variant
15	BICF2P151230	20861265	A	G	0.299855	0.00333352	NAV3	intron_variant
6	BICF2P1430225	11608900	G	A	0.342939	0.00333948	CYTH3-FAM220A	intergenic_region
6	BICF2S2296995	11616418	A	G	0.342939	0.00333948	CYTH3-FAM220A	intergenic_region
28	BICF2G630265335	35630771	A	C	0.157061	0.00334962	C10orf90	intron_variant
16	BICF2P940040	33310906	G	A	0.12987	0.00335553	PURG	intron_variant
5	BICF2P1187669	79090831	A	C	0.279942	0.00335624	ZFHX3-PSMD7	intergenic_region
20	BICF2P1394766	44400207	A	G	0.337176	0.00335962	KLHL26	downstream_gene_variant
5	TIGRP2P75970_rs8603400	87777661	A	G	0.401297	0.00336259	CDH8-ENSCAFG00000028545	intergenic_region
20	BICF2P1423766	34594689	A	G	0.461816	0.00336396	ERC2-WNT5A	intergenic_region
4	BICF2G630172002	80714000	G	A	0.355908	0.00336879	7SK-CDH10	intergenic_region
20	BICF2G630228060	6304592	A	G	0.352092	0.00338089	NUCB1-ENSCAFG00000004994	intergenic_region
7	BICF2G630552509	17833487	C	G	0.146974	0.00338597	C1orf21	intron_variant
17	TIGRP2P233558_rs8623446	50270959	G	A	0.339337	0.00339343	EXOC6B	intron_variant
21	BICF2G630657593	11572735	A	G	0.356628	0.00340045	GRM5-ENSCAFG00000004384	intergenic_region
21	BICF2G630657607	11547161	A	G	0.35951	0.00340119	GRM5-ENSCAFG00000004384	intergenic_region
6	BICF2S23016168	24866755	G	A	0.186599	0.00341887	ENSCAFG00000024109	intron_variant
25	BICF2G630100998	35673365	A	G	0.156566	0.00341892	GFRA2-5S_rRNA	intergenic_region
17	BICF2S23756541	3287888	G	A	0.0699856	0.00342908	U1-U6	intergenic_region
6	BICF2P242526	71594911	A	G	0.0785303	0.00343926	LHX8-TYW3	intergenic_region
24	BICF2G630499066	34843657	C	A	0.372294	0.00344177	SULF2-PREX1	intergenic_region
6	BICF2P822850	14010081	C	A	0.114327	0.00345497	SDK1-CARD11	intergenic_region
1	BICF2P653927	87584256	G	A	0.105187	0.00346334	ENSCAFG00000028932-C9orf135	intergenic_region
21	BICF2G630654640	15332349	A	G	0.0612392	0.0034714	DLG2	intron_variant
11	BICF2S23022653	60366483	G	A	0.285303	0.00348206	ENSCAFG00000002674-U6	intergenic_region
19	BICF2G630256607	49418569	A	G	0.376081	0.00348372	U6-ACVR2A	intergenic_region
4	BICF2P573769	25567534	G	A	0.308081	0.00348925	COMTD1-ZNF503	intergenic_region
11	BICF2G630303060	61985844	A	G	0.139653	0.00349108	TMEM38B-ZNF462	intergenic_region
17	BICF2P539598	3395551	A	G	0.0692641	0.00349186	U6-ENSCAFG00000028777	intergenic_region
1	BICF2P298988	87710489	G	A	0.0770893	0.00349506	PTAR1	intron_variant
17	BICF2P1373759	3325164	A	G	0.0698847	0.00349561	U1-U6	intergenic_region
17	BICF2P191625	3348304	A	G	0.0698847	0.00349561	U1-U6	intergenic_region
13	BICF2S23327747	51914355	A	G	0.392651	0.00354976	SNORA62-U6	intergenic_region
11	BICF2G630304531	63408987	A	G	0.363242	0.00355331	ENSCAFG00000026792-ACTL7B	intergenic_region
19	BICF2P233163	42512867	A	G	0.396974	0.00355828	LRP1B	intron_variant
4	BICF2P666014	12032400	A	T	0.396552	0.00356976	CCDC6	intron_variant
1	BICF2G630708633	8075592	A	C	0.0972622	0.00358255	ENSCAFG00000000035	upstream_gene_variant
19	BICF2G63036980	13995428	A	G	0.266571	0.00358514	U6-ENSCAFG00000003946	intergenic_region
9	BICF2G630474517	59273775	G	A	0.188761	0.00358599	DENND1A	intron_variant
6	TIGRP2P81992_rs9139791	38481317	G	A	0.390332	0.00361532	PDPK1-ENSCAFG00000019360	intergenic_region
14	BICF2P1062280	42253356	C	A	0.110951	0.00361581	CHN2	intron_variant
6	BICF2P520673	13990813	G	A	0.106628	0.00362061	SDK1-CARD11	intergenic_region
4	BICF2S23618684	82822268	A	G	0.113833	0.00362949	CDH12	intron_variant
13	BICF2S23222210	42456241	C	A	0.381124	0.00363099	GABRA2	intron_variant
17	TIGRP2P233003_rs9245724	48121204	A	G	0.146974	0.00363655	TACR1	intron_variant
17	BICF2G630205509	48105009	A	G	0.0792507	0.00364588	TACR1	intron_variant
29	BICF2G630635590	41713471	A	G	0.315751	0.00365239	MTDH	intron_variant
21	BICF2G630657979	11006275	A	C	0.214286	0.00367036	GRM5	intron_variant
11	BICF2P998323	52533862	G	A	0.154179	0.00367643	RECK	intron_variant
10	BICF2P484831	7987200	G	A	0.428674	0.00367708	MSRB3	intron_variant
5	BICF2P906919	12990799	G	A	0.419308	0.00368415	TBCEL	intron_variant
22	BICF2G630326533	29524254	G	A	0.381844	0.0036856	LMO7	intron_variant
4	BICF2G630172200	80879548	G	A	0.152738	0.00368938	7SK-CDH10	intergenic_region
13	BICF2G630746086	64676365	A	G	0.360231	0.00373351	0	0
5	BICF2S23655756	60063887	A	G	0.0756484	0.00373414	CHD5	intron_variant
6	BICF2P436603	36008867	A	G	0.339337	0.00375537	ENSCAFG00000019087-ENSCAFG00000019089	intergenic_region
5	BICF2P573035	60029234	A	G	0.0770893	0.00377507	CHD5	downstream_gene_variant
5	BICF2S22929699	60049801	G	A	0.0770893	0.00377507	HES2	downstream_gene_variant
12	BICF2P1283564	27497776	A	G	0.395533	0.00378081	EYS-U6	intergenic_region
8	BICF2P1084483	54764133	G	A	0.351585	0.00378392	5S_rRNA-5S_rRNA	intergenic_region
7	BICF2P1064543	77751430	A	G	0.498559	0.00378791	AFG3L2	intron_variant
1	G61f40S219	87963670	G	A	0.15634	0.00380434	APBA1	intron_variant
30	BICF2G630403406	27169743	G	C	0.287572	0.00380527	ENSCAFG00000024545-TLN2	intergenic_region
16	BICF2S23454118	58191772	A	G	0.205331	0.00380866	U6-MCPH1	intergenic_region
14	TIGRP2P187165_rs8583101	17221929	A	G	0.0652174	0.00382972	FZD1-MTERF	intergenic_region
9	BICF2S2314648	63486227	A	G	0.35879	0.00383443	0	0
21	BICF2G630642466	49105358	G	A	0.399856	0.00385166	U6-U6	intergenic_region
11	BICF2P411826	47395809	A	G	0.113276	0.00387466	ENSCAFG00000001731-ENSCAFG00000001734	intergenic_region
30	BICF2P743607	11615578	C	G	0.258646	0.00389111	SHF-U6	intergenic_region
11	BICF2P276238	72945483	A	C	0.103746	0.00389754	BRINP1-RPL7	intergenic_region
23	TIGRP2P304978_rs8887826	37148088	G	A	0.201729	0.00390481	SPSB4-ACPL2	intergenic_region
28	BICF2S23340306	31290669	G	A	0.444444	0.00390495	WDR11-FGFR2IIIC	intergenic_region
15	BICF2P105070	22306163	A	G	0.477666	0.00390704	PPP1R12A	intron_variant
19	TIGRP2P268190_rs9104148	46909187	A	G	0.326369	0.00392524	VIS1-U6	intergenic_region
5	BICF2G63035363	32397199	A	G	0.434971	0.00392877	ENSCAFG00000024667	upstream_gene_variant
14	BICF2G630528033	40535558	C	A	0.314841	0.00393569	ENSCAFG00000017837-ENSCAFG00000002977	intergenic_region
21	BICF2S22928393	44309779	G	C	0.403319	0.00394359	GAS2	intron_variant
34	BICF2P135711	9932001	G	A	0.427233	0.00395275	IRX1-IRX2	intergenic_region
5	BICF2P546213	26142906	A	C	0.493304	0.00397005	ENSCAFG00000001472-AASDHPPT	intergenic_region
11	BICF2S23346186	37128421	A	G	0.497839	0.00397106	ENSCAFG00000032537-CNTLN	intergenic_region
7	BICF2S23020309	52286125	A	C	0.179395	0.00398837	U6-KIAA1328	intergenic_region
1	TIGRP2P11586_rs9190884	88988431	A	C	0.459654	0.00399571	PGM5	missense_variant
8	BICF2P886427	21819953	A	G	0.146974	0.0040055	U6-FSCB	intergenic_region
7	BICF2P1088803	20833557	G	A	0.412104	0.00400804	FAM20B-RALGPS2	intergenic_region
26	BICF2P224373	27339111	A	T	0.250364	0.00402256	ENSCAFG00000031196-ENSCAFG00000015176	intergenic_region
14	BICF2S23124676	47306071	A	T	0.420749	0.00402871	HERPUD2-SEPT7	intergenic_region
13	BICF2S2377246	55320186	A	G	0.189755	0.00403615	TECRL	intron_variant
13	BICF2G630608052	15123308	G	A	0.326369	0.00405377	TRPS1	intron_variant
31	BICF2S23314845	15738875	G	A	0.432997	0.00405664	U6-U6	intergenic_region
3	BICF2G630356455	89623082	A	G	0.106628	0.00405686	RPL7A-ENSCAFG00000016642	intergenic_region
25	BICF2S23728316	15287882	G	A	0.270331	0.0040605	SACS	missense_variant
30	BICF2S23440312	35363080	A	G	0.114553	0.00406708	THSD4-MYO9A	intergenic_region
4	TIGRP2P57026_rs8641993	3116383	A	G	0.198127	0.00408452	RYR2-MTR	intergenic_region
14	BICF2S23030953	55473926	C	A	0.414986	0.00408725	CAV1	intron_variant
13	BICF2S23331765	46152604	A	G	0.321326	0.00409462	LNX1	intron_variant
2	BICF2P653439	84451162	A	G	0.17219	0.00410257	MTHFR	intron_variant
5	BICF2P549810	20415213	A	G	0.0939306	0.00411165	NCAM1-U4	intergenic_region
36	BICF2P355341	15579739	A	G	0.448127	0.00412472	TLK1	intron_variant
17	BICF2G630205680	47981175	A	G	0.221182	0.00413714	EVA1A-ENSCAFG00000026547	intergenic_region
31	BICF2G630738116	27515748	A	G	0.463256	0.00414475	C31H21orf62-OLIG2	intergenic_region
6	BICF2P816740	30669336	A	G	0.331412	0.0041463	SNX29	intron_variant
21	BICF2P282441	46378324	G	A	0.177954	0.0041512	ENSCAFG00000001197-U6	intergenic_region
22	BICF2S2368084	56803810	C	A	0.138329	0.0041612	ENSCAFG00000029765-ENSCAFG00000005316	intergenic_region
8	TIGRP2P108121_rs8746115	18508812	A	G	0.372478	0.00416925	FBXO33-ENSCAFG00000008462	intergenic_region
1	BICF2P709806	120441349	C	A	0.355187	0.00417726	TSHZ3	intron_variant
4	BICF2S2358412	67578011	A	C	0.394092	0.00421405	ENSCAFG00000023056-FBXO4	intergenic_region
6	BICF2P642986	10516282	A	C	0.286265	0.00422233	ENSCAFG00000015164	synonymous_variant
17	BICF2G630205276	48470904	A	C	0.236652	0.00422864	SEMA4F	downstream_gene_variant
10	BICF2P221274	65970655	A	G	0.274815	0.00423617	MEIS1-ENSCAFG00000026704	intergenic_region
4	BICF2P882300	50773540	A	G	0.0799712	0.0042419	ADRA1B-IL12B	intergenic_region
32	BICF2P678955	10818704	A	G	0.0615051	0.00424868	SPARCL1	downstream_gene_variant
16	BICF2P953037	39814802	A	G	0.173631	0.00425828	U6-ENSCAFG00000031006	intergenic_region
15	BICF2P360394	38551281	G	A	0.32853	0.00425872	ANKS1B	intron_variant
21	BICF2G630658532	9711224	A	G	0.347983	0.00426426	ENSCAFG00000025134-SNORA72	intergenic_region
13	BICF2G630609340	16807766	A	G	0.237032	0.00426707	SLC30A8-MED30	intergenic_region
24	TIGRP2P311319_rs9246586	15001812	A	G	0.265512	0.00427179	HAO1-BMP2	intergenic_region
12	TIGRP2P163310_rs8800105	36710790	G	A	0.402738	0.00427606	ENSCAFG00000002667-COL12A1	intergenic_region
31	BICF2S23053387	31715794	C	A	0.164265	0.00427881	CLDN14-SIM2	intergenic_region
10	BICF2P136377	65943806	A	G	0.231988	0.00428166	MEIS1-ENSCAFG00000026704	intergenic_region
10	BICF2P497221	65955312	G	A	0.231988	0.00428166	MEIS1-ENSCAFG00000026704	intergenic_region
6	BICF2P1175380	8891211	G	A	0.183983	0.004286	TRIP6	downstream_gene_variant
15	BICF2P689284	52779481	G	A	0.314121	0.00429181	RBM46-ENSCAFG00000008476	intergenic_region
6	BICF2S23652505	10762282	A	G	0.131844	0.00429507	TMEM130-NPTX2	intergenic_region
7	BICF2P810214	29780253	G	A	0.0792507	0.00430389	ENSCAFG00000027887-DPT	intergenic_region
7	BICF2P464381	32744200	A	G	0.478386	0.00432308	RGS7-FH	intergenic_region
31	BICF2G630731874	13718896	A	T	0.262968	0.00432573	U6-ENSCAFG00000031557	intergenic_region
12	TIGRP2P156834_rs8791406	12567352	A	C	0.172911	0.00432879	TMEM63B	synonymous_variant
12	BICF2P645563	68587326	A	G	0.466138	0.00433986	LAMA4	intron_variant
6	BICF2S23217563	66095723	A	G	0.447826	0.00434048	U6-U12	intergenic_region
37	BICF2P769377	25376314	G	C	0.110951	0.00434797	CYP27A1	intron_variant
14	BICF2P1150712	47535448	G	A	0.291066	0.00435509	SEPT7-EEPD1	intergenic_region
4	BICF2G630172806	81496331	G	A	0.231214	0.00436027	ENSCAFG00000019017-ENSCAFG00000019023	intergenic_region
1	BICF2G630719454	37363764	A	G	0.21645	0.00436086	GRM1	intron_variant
3	BICF2G630355828	88989230	G	A	0.369597	0.00436743	SLIT2	intron_variant
10	BICF2P1265074	59524313	G	A	0.350434	0.00437269	FANCL-BCL11A	intergenic_region
9	BICF2G630836158	37765579	G	A	0.074928	0.00438271	ENSCAFG00000031869	intron_variant
1	BICF2P1016191	88981351	A	G	0.476912	0.00438708	PGM5	intron_variant
4	BICF2S22912580	18610924	G	A	0.25	0.00438759	LRRTM3-ENSCAFG00000024412	intergenic_region
27	BICF2S23410943	42251847	A	C	0.105339	0.00439779	IQSEC3	intron_variant
15	BICF2S23229037	66299884	G	A	0.246398	0.00439854	0	0
7	BICF2P1436700	25733140	G	A	0.329251	0.00440233	PRDX6-TNFSF4	intergenic_region
19	BICF2S23534670	12583172	G	A	0.126801	0.00442005	JADE1-ENSCAFG00000030590	intergenic_region
36	BICF2P1181603	16192796	A	G	0.256223	0.00442067	SLC25A12	intron_variant
7	BICF2P278276	15565575	A	G	0.380403	0.00442216	ZNF648-GLUL	intergenic_region
12	BICF2P887512	42273911	A	G	0.165706	0.00442771	FAM46A	3_prime_UTR_variant
34	BICF2P1190726	5962412	A	T	0.465368	0.00446702	ENSCAFG00000031045-MTRR	intergenic_region
6	BICF2P977588	36770244	G	A	0.0943804	0.00447246	MGRN1-UBALD1	intergenic_region
4	BICF2S23728918	88164665	A	G	0.301153	0.00448105	ANKH	intron_variant
12	TIGRP2P160335_rs9096705	24207899	G	C	0.161383	0.00448548	BEND6	intron_variant
12	TIGRP2P170620_rs9184414	64911803	A	G	0.432997	0.00449299	SCML4	intron_variant
35	BICF2P1392238	28051040	A	G	0.227666	0.00449626	0	0
18	BICF2P568627	10001548	G	A	0.143786	0.00450248	Y_RNA-U6	intergenic_region
18	BICF2G630690502	49336559	A	C	0.147695	0.00450476	PPP6R3	intron_variant
29	BICF2G630632855	36788113	G	A	0.0945166	0.00451249	SLC26A7-RUNX1T1	intergenic_region
16	BICF2P1287095	47597290	A	G	0.342219	0.00451623	TENM3	intron_variant
21	BICF2P1113480	11583526	A	C	0.330692	0.00451737	GRM5-ENSCAFG00000004384	intergenic_region
28	BICF2P917904	16325572	G	A	0.272334	0.00452254	SLK	intron_variant
11	BICF2P1343522	58347609	A	G	0.207071	0.00453356	GRIN3A	intron_variant
11	BICF2S23330011	54029961	A	G	0.169308	0.00454898	FRMPD1	intron_variant
12	BICF2P624104	12731690	C	A	0.262248	0.00457225	U6	downstream_gene_variant
17	BICF2G630222514	10929277	A	G	0.0504323	0.00457786	ENSCAFG00000028075-NBAS	intergenic_region
17	BICF2G630222484	11004874	G	A	0.0504323	0.00457786	ENSCAFG00000028075-NBAS	intergenic_region
36	BICF2S23228234	28678080	C	A	0.389769	0.00461028	FSIP2-ZC3H15	intergenic_region
5	BICF2P1364834	11709571	A	G	0.110951	0.00462017	UBASH3B-cfa-mir-99a-2	intergenic_region
33	BICF2S23448778	12387777	G	A	0.448127	0.0046405	CBLB-ENSCAFG00000027807	intergenic_region
28	BICF2P238890	41937074	G	A	0.337176	0.00464943	0	0
16	BICF2G630114647	35974623	A	G	0.448773	0.00467952	ENSCAFG00000025394-ENSCAFG00000006745	intergenic_region
34	BICF2P326497	5613889	A	G	0.0504323	0.00468131	ENSCAFG00000031045	downstream_gene_variant
3	TIGRP2P49969_rs8871623	68454861	A	G	0.125541	0.0046843	3OST1-CLNK	intergenic_region
7	BICF2G630550026	10373593	A	G	0.270173	0.00468736	DTL-PPP2R5A	intergenic_region
9	BICF2G630836268	37936717	A	G	0.065562	0.00469944	RASL10B	upstream_gene_variant
21	BICF2G630659164	7339400	A	C	0.190202	0.00470705	CCDC67-SLC36A4	intergenic_region
4	BICF2G630175986	85205146	A	G	0.159222	0.00471972	CDH18-SNORA62	intergenic_region
26	BICF2P227304	25436480	A	G	0.378963	0.00472108	ENSCAFG00000024720	intron_variant
3	BICF2G630361725	93970062	A	C	0.146465	0.00473654	0	0
4	BICF2P712893	51293540	A	G	0.189481	0.00473914	RNF145	intron_variant
16	BICF2G630843394	12074287	A	G	0.204611	0.00474517	ENSCAFG00000030652-U6	intergenic_region
7	BICF2S23041291	18622814	A	G	0.149135	0.00475786	IVNS1ABP-HMCN1	intergenic_region
36	TIGRP2P416162_rs8711127	5145590	A	G	0.469697	0.00476171	BAZ2B	intron_variant
20	BICF2P491073	27801466	A	G	0.348703	0.00476245	SYNPR	intron_variant
14	BICF2P743485	49851902	C	A	0.427954	0.00477046	SNORD116-ENSCAFG00000003294	intergenic_region
4	BICF2S23311792	15973961	C	A	0.100865	0.00478471	REEP3-CTNNA3	intergenic_region
14	BICF2P1362481	32079457	G	A	0.262248	0.00478606	ENSCAFG00000002452-ENSCAFG00000002455	intergenic_region
32	BICF2P928136	26978204	G	A	0.172911	0.00478645	TBCK	intron_variant
28	BICF2P912171	33528472	A	C	0.220461	0.0047873	CPXM2	intron_variant
16	BICF2P1299193	19819303	A	G	0.484848	0.00479855	ENSCAFG00000005174	intron_variant
20	BICF2P768103	28595379	C	A	0.409942	0.00480182	CADPS	intron_variant
32	BICF2P1146448	29132178	G	A	0.168588	0.00480627	COL25A1	intron_variant
28	BICF2G630265491	35466860	A	G	0.411765	0.00482431	ADAM12	intron_variant
12	TIGRP2P156941_rs9154550	12707475	G	A	0.204052	0.00483343	TCTE1	upstream_gene_variant
12	BICF2P874306	42627990	G	A	0.164493	0.00483769	FAM46A-IBTK	intergenic_region
9	BICF2G630836177	37779346	A	G	0.064121	0.00483816	CCL14	upstream_gene_variant
9	BICF2G630836211	37813264	C	G	0.064121	0.00483816	CCL5	upstream_gene_variant
9	BICF2G630836219	37825061	G	A	0.064121	0.00483816	C17orf66	5_prime_UTR_variant
5	BICF2P1310468	87780446	G	A	0.43732	0.00484635	CDH8-ENSCAFG00000028545	intergenic_region
15	BICF2G630416990	67131920	A	G	0.399135	0.00484714	0	0
1	BICF2S23712293	51775979	A	G	0.0670029	0.00484725	ENSCAFG00000000770-QKI	intergenic_region
3	TIGRP2P55431_rs9116380	88893816	A	G	0.186599	0.00485591	PACRGL	downstream_gene_variant
1	BICF2S22925266	100633549	A	G	0.478355	0.00487323	ENSCAFG00000031784	upstream_gene_variant
6	TIGRP2P80294_rs9255675	22128687	A	C	0.332612	0.00487831	CHP2	3_prime_UTR_variant
1	BICF2P503349	120434952	A	G	0.190751	0.00488457	TSHZ3	intron_variant
29	BICF2S23245248	34747168	A	G	0.341499	0.00488608	U6-ENSCAFG00000008943	intergenic_region
21	BICF2S23746000	14071457	A	G	0.15562	0.00489878	TMEM126B-U6	intergenic_region
5	BICF2G630182500	34032870	A	G	0.175325	0.00490175	STX8	intron_variant
18	BICF2P857729	46544094	A	G	0.210375	0.00491071	KCNQ1	intron_variant
2	BICF2P294415	36400275	A	G	0.31268	0.00491449	PCDHGC5	intron_variant
29	BICF2G630630528	34245357	A	G	0.384006	0.00491554	MMP16-ENSCAFG00000029124	intergenic_region
24	BICF2P490445	30156007	A	G	0.378242	0.00493115	PTPRT	intron_variant
1	BICF2P823389	87532748	A	G	0.0677233	0.00493276	ENSCAFG00000028932-C9orf135	intergenic_region
21	BICF2S22924022	11064519	G	A	0.45245	0.0049336	GRM5	intron_variant
8	BICF2P991250	11136911	G	A	0.115274	0.00493454	ENSCAFG00000029524-ARHGAP5	intergenic_region
7	BICF2S23043416	55750174	A	C	0.252193	0.00495275	NOL4	intron_variant
34	BICF2G630452949	35579182	A	G	0.194084	0.00496783	TNIK	intron_variant
30	BICF2G630401652	29015321	A	G	0.134006	0.00497169	ZNF609	intron_variant
5	BICF2S22938380	8897619	G	A	0.354467	0.00497386	CHEK1	intron_variant
6	BICF2P908268	13951377	A	G	0.430836	0.00498767	SDK1-CARD11	intergenic_region
17	BICF2G630204636	49054471	A	G	0.427233	0.00499862	TET3	intron_variant
6	BICF2S23347682	68256055	A	T	0.118156	0.00501101	ELTD1-U6	intergenic_region
29	BICF2G630630994	34767711	A	G	0.271614	0.00501279	U6-ENSCAFG00000008943	intergenic_region
33	BICF2G630247621	11079553	A	G	0.425793	0.00502827	ENSCAFG00000026602	downstream_gene_variant
38	TIGRP2P424571_rs9029826	18485459	A	G	0.126801	0.00503107	PBX1	intron_variant
21	BICF2G630654260	15704857	G	A	0.358696	0.00503406	DLG2	intron_variant
32	BICF2G630599285	9618701	A	G	0.0684438	0.00503831	MAPK10	missense_variant
32	BICF2G630599277	9620862	C	G	0.0684438	0.00503831	MAPK10	intron_variant
8	BICF2P89175	56086088	C	A	0.429395	0.00504095	U6-ENSCAFG00000017323	intergenic_region
18	BICF2P1267876	9996030	A	G	0.143372	0.00504149	Y_RNA-U6	intergenic_region
1	TIGRP2P4962_rs9134723	61382157	G	A	0.431556	0.00504708	ENSCAFG00000000960-U6	intergenic_region
12	BICF2P171841	17582614	G	A	0.45245	0.00505333	CRISP2	intron_variant
33	BICF2G630246650	9200532	G	A	0.105908	0.00506086	7SK-ENSCAFG00000009682	intergenic_region
11	BICF2G630307429	73932576	G	A	0.39121	0.00506255	ENSCAFG00000032755	intron_variant
17	BICF2S23239183	65030832	C	G	0.340318	0.00506924	0	0
12	BICF2P831678	8418935	A	G	0.167867	0.00506986	KIF6	intron_variant
26	BICF2S2368845	20461129	A	G	0.0914986	0.00507626	MIAT_exon5_3-ENSCAFG00000026840	intergenic_region
15	BICF2G630443418	13950232	A	C	0.10951	0.00507871	DMBX1-ENSCAFG00000004242	intergenic_region
13	BICF2P601033	60482461	G	A	0.0698847	0.00507998	SLC4A4	intron_variant
31	BICF2P1176740	32560801	C	A	0.466859	0.0050891	DYRK1A	upstream_gene_variant
2	BICF2P1305300	41573503	A	G	0.179395	0.00509185	PPP2R2B-STK32A	intergenic_region
13	BICF2G630610300	19748127	A	G	0.32853	0.00512454	ENSCAFG00000000961-5S_rRNA	intergenic_region
12	BICF2P706785	66147357	G	A	0.235591	0.00514159	CEP57L1-ENSCAFG00000029315	intergenic_region
11	BICF2P1293369	46216701	A	G	0.210678	0.00514299	5S_rRNA-cfa-mir-876	intergenic_region
4	BICF2S22938930	19241111	A	G	0.402738	0.0051433	HERC4	intron_variant
22	TIGRP2P297829_rs8506459	59922111	A	C	0.134921	0.00514673	SOX1-ENSCAFG00000031412	intergenic_region
4	BICF2G63057780	8258918	A	G	0.139049	0.00518812	TRIM67	synonymous_variant
10	BICF2P509550	62526738	G	A	0.277378	0.00520945	EHBP1	intron_variant
21	BICF2S23715114	10214449	C	A	0.247118	0.00521114	NAALAD2	intron_variant
26	BICF2P509571	27030275	G	A	0.373919	0.00521889	ENSCAFG00000032706-ENSCAFG00000013587	intergenic_region
1	BICF2P1068000	103588996	A	G	0.289322	0.00522165	ENSCAFG00000002723	intron_variant
21	BICF2G630658090	10617241	G	A	0.316282	0.00522628	NOX4	intron_variant
20	BICF2P908983	34132662	A	G	0.12718	0.00523653	ERC2	intron_variant
31	BICF2S23537847	27290589	G	A	0.0911722	0.00524032	C21orf59	downstream_gene_variant
7	BICF2P1268962	20862189	A	G	0.440115	0.00524223	FAM20B-RALGPS2	intergenic_region
12	BICF2P257319	66786263	T	A	0.0918836	0.00524514	GPR6-WASF1	intergenic_region
5	BICF2P1182500	26923050	A	G	0.261527	0.00524577	GRIA4-CASP4	intergenic_region
6	BICF2S23729890	11375391	T	A	0.17219	0.00524634	ENSCAFG00000015477	intron_variant
23	BICF2G630379357	26492544	A	G	0.0958213	0.00526945	OXNAD1	intron_variant
7	BICF2P1220643	14965844	A	C	0.332357	0.00527022	CACNA1E	intron_variant
1	BICF2P872985	23005626	C	A	0.0842939	0.00527553	DCC-ENSCAFG00000030017	intergenic_region
4	BICF2P56204	57227595	G	A	0.488473	0.00529856	NMUR2-GLRA1	intergenic_region
16	BICF2P1442214	39950156	A	G	0.206772	0.00532628	U6-ENSCAFG00000031006	intergenic_region
12	TIGRP2P161562_rs8916539	30006646	A	G	0.427746	0.00533402	U2-ENSCAFG00000002522	intergenic_region
34	BICF2P940082	4101768	A	G	0.0808081	0.00534536	FAM173B-7SK	intergenic_region
5	BICF2S23650339	8849907	C	A	0.376623	0.00534755	ACRV1	intron_variant
1	BICF2G630790065	97351649	A	G	0.426513	0.0053662	SPIN1	downstream_gene_variant
30	BICF2S23315057	9875733	A	G	0.110231	0.00537866	UBR1	intron_variant
31	BICF2P798072	10412312	A	G	0.148415	0.00538127	ENSCAFG00000007980-ENSCAFG00000007984	intergenic_region
6	BICF2S2316921	29604620	A	G	0.213256	0.00538699	ENSCAFG00000031194-ENSCAFG00000029951	intergenic_region
33	BICF2P962554	11990211	G	A	0.394092	0.00538722	CBLB-ENSCAFG00000027807	intergenic_region
6	BICF2P85413	73141149	A	G	0.45671	0.00538986	7SK-NEGR1	intergenic_region
14	BICF2S2372933	35071338	C	A	0.111111	0.00539317	ABCB5-U6	intergenic_region
5	BICF2P94109	34157574	G	A	0.302309	0.00542974	USP43	intron_variant
1	BICF2S2294062	75615522	A	G	0.204611	0.00543033	KIF27	intron_variant
6	BICF2S22919682	70389307	G	A	0.40634	0.00543358	ST6GALNAC3-ASB17	intergenic_region
13	BICF2G630608012	15099980	G	A	0.260086	0.00544263	TRPS1	intron_variant
20	BICF2S23712145	10478031	A	G	0.159913	0.00544279	GRM7	intron_variant
1	BICF2P555035	64617175	G	A	0.223343	0.00545589	U6-HEY2	intergenic_region
1	BICF2P989675	64623878	A	G	0.223343	0.00545589	U6-HEY2	intergenic_region
28	BICF2P971747	9316343	A	G	0.118876	0.00546527	ENSCAFG00000008439	intron_variant
30	BICF2G630408536	20100103	A	G	0.455331	0.0054766	UNC13C	downstream_gene_variant
17	TIGRP2P230298_rs9212829	39375293	G	A	0.142651	0.00547919	ENSCAFG00000031333-SFTPB	intergenic_region
31	BICF2P509053	38754331	A	G	0.147908	0.0054825	ADARB1	intron_variant
21	BICF2G630658743	8053888	G	A	0.306196	0.00548278	FAT3	intron_variant
11	BICF2S23159756	36283882	G	A	0.279326	0.00549289	ENSCAFG00000032301-BNC2	intergenic_region
13	BICF2S23624321	52474635	C	A	0.394092	0.00550868	U6-ENSCAFG00000032523	intergenic_region
4	BICF2G630172752	81475566	G	A	0.161616	0.00550938	ENSCAFG00000019017-ENSCAFG00000019023	intergenic_region
12	BICF2P1326357	26266309	C	A	0.195245	0.00551267	KHDRBS2-ENSCAFG00000002473	intergenic_region
1	BICF2P259582	65110552	G	A	0.23487	0.00551391	TRMT11-CENPW	intergenic_region
28	BICF2P505231	28412591	A	G	0.0886167	0.00553302	RAB11FIP2	downstream_gene_variant
18	BICF2P1333141	27636108	T	A	0.354467	0.00553535	7SK-U1	intergenic_region
15	BICF2G630443401	13961032	G	A	0.0994236	0.00553995	DMBX1-ENSCAFG00000004242	intergenic_region
25	BICF2S23135796	48992407	G	A	0.35879	0.00555019	ASB1-TWIST2	intergenic_region
4	BICF2P908208	40401547	A	G	0.219741	0.00555833	FBXW11-SMIM23	intergenic_region
1	BICF2P1234455	87170654	A	C	0.119597	0.00556134	KLF9-SMC5	intergenic_region
17	BICF2P340384	39412459	G	A	0.154401	0.00556688	ENSCAFG00000031333-SFTPB	intergenic_region
20	BICF2P462156	32754282	G	A	0.263689	0.00557067	SLMAP-ENSCAFG00000027611	intergenic_region
7	BICF2P484843	48885877	A	G	0.0619597	0.00558339	ENSCAFG00000017739	upstream_gene_variant
12	G731f67S101	24593050	A	C	0.259019	0.00558682	PRIM2	intron_variant
9	BICF2P947825	29904024	A	G	0.119597	0.00561021	U6-7SK	intergenic_region
1	BICF2P582972	65149894	A	G	0.237374	0.00561157	TRMT11-CENPW	intergenic_region
1	BICF2P302670	65889367	A	G	0.417749	0.00561536	RSPO3	intron_variant
32	BICF2G630594572	20818457	A	G	0.256484	0.00561723	TSPAN5	intron_variant
18	BICF2P111891	48735682	G	A	0.231268	0.00561934	CCND1-TPCN2	intergenic_region
18	TIGRP2P255169_rs9193849	48737133	G	A	0.231268	0.00561934	CCND1-TPCN2	intergenic_region
18	BICF2P578328	48773543	C	A	0.231268	0.00561934	CCND1-TPCN2	intergenic_region
12	BICF2P293983	29078487	A	G	0.0533141	0.00563106	ENSCAFG00000023580-SNORA62	intergenic_region
11	BICF2G630304317	63222505	G	A	0.348703	0.00563109	ENSCAFG00000026792-ACTL7B	intergenic_region
33	BICF2P238800	15605908	A	G	0.402597	0.00563127	ENSCAFG00000010335-PVRL3	intergenic_region
1	BICF2P387293	93984526	A	G	0.39121	0.00563366	ERMP1-SPATA31E1	intergenic_region
28	BICF2S23253999	19085030	T	A	0.139912	0.00563882	SORCS1-U4	intergenic_region
35	BICF2P330952	11428274	G	A	0.12464	0.00564178	U6-HIVEP1	intergenic_region
6	BICF2G630572402	68926540	A	G	0.500722	0.0056451	FUBP1	intron_variant
4	TIGRP2P63464_rs8770552	55672489	A	G	0.483357	0.00565823	FAM114A2-GRIA1	intergenic_region
6	BICF2S23329890	14392873	G	A	0.248559	0.0056676	GNA12	intron_variant
5	BICF2P720245	12669075	G	A	0.301153	0.00566986	SORL1-SC5D	intergenic_region
7	BICF2P758526	25318558	G	C	0.440115	0.00569403	SERPINC1	upstream_gene_variant
26	BICF2P992425	34908229	A	G	0.443804	0.00569926	PCDH15-ENSCAFG00000015550	intergenic_region
28	BICF2G630269062	24794682	A	G	0.45389	0.0057053	NHLRC2-ADRB1	intergenic_region
14	BICF2S23117654	48841157	G	A	0.302594	0.00571548	ELMO1-GPR141	intergenic_region
6	BICF2G630570756	79178284	A	C	0.473266	0.0057315	0	0
9	BICF2G630834299	33895347	G	A	0.398415	0.0057351	YPEL2	intron_variant
3	BICF2G630340077	44543893	A	G	0.245677	0.00573692	NR2F2-ENSCAFG00000026734	intergenic_region
4	BICF2P83308	20010345	G	A	0.345599	0.00573911	STOX1	upstream_gene_variant
28	BICF2G630270313	23497732	A	G	0.0979827	0.00574149	ZDHHC6	upstream_gene_variant
17	BICF2S23757441	48459041	G	A	0.409222	0.00574592	U2-SEMA4F	intergenic_region
35	BICF2P784529	6016050	A	G	0.451009	0.0057519	FARS2-NRN1	intergenic_region
1	BICF2S23720329	29156678	G	A	0.445965	0.0057788	MAP3K5	intron_variant
11	BICF2P1253535	55248320	G	A	0.157781	0.0057976	ENSCAFG00000031489	synonymous_variant
26	BICF2G630799764	22237133	G	A	0.428674	0.00579801	ENSCAFG00000011954-ZNRF3	intergenic_region
9	BICF2S23017379	58938069	G	A	0.394813	0.00580236	DENND1A	intron_variant
16	BICF2P632977	27506251	A	G	0.476225	0.00580925	GOT1L1	intron_variant
37	BICF2P961555	24146036	G	A	0.24531	0.00582355	Pinc-ENSCAFG00000032371	intergenic_region
23	BICF2G630367403	49603786	G	A	0.486311	0.00582973	GMPS	intron_variant
12	BICF2P104860	32447914	G	A	0.167867	0.0058369	ENSCAFG00000002548	upstream_gene_variant
29	BICF2S2341391	18619219	A	G	0.294669	0.00584577	ENSCAFG00000007660-SULF1	intergenic_region
15	BICF2G630434649	30578070	G	A	0.178674	0.00585181	ATP2B1	intron_variant
33	BICF2P879471	15909680	G	A	0.129683	0.00585974	PVRL3	intron_variant
4	BICF2G630177258	86457147	A	G	0.309798	0.00587256	BASP1-FAM134B	intergenic_region
25	BICF2P1461096	49858895	C	G	0.208213	0.00587628	ROMO1-NDUFA10	intergenic_region
25	TIGRP2P328865_rs8709447	34874565	A	G	0.293948	0.0058828	SLC39A14	upstream_gene_variant
7	BICF2P1441020	18036740	A	G	0.12536	0.00589914	FAM129A	intron_variant
7	TIGRP2P91720_rs8552372	18044844	C	A	0.12536	0.00589914	FAM129A	intron_variant
20	BICF2P936439	37615435	A	G	0.186147	0.00589978	POC1A	intron_variant
5	BICF2P1331127	26933123	A	G	0.270132	0.00590014	GRIA4-CASP4	intergenic_region
12	BICF2P132258	36145500	A	C	0.28355	0.00590361	CD109-ENSCAFG00000002665	intergenic_region
20	BICF2P797395	36844754	A	C	0.0800866	0.00591192	RFT1-SFMBT1	intergenic_region
3	BICF2G630354004	87098004	G	A	0.121758	0.00591836	GBA3	intron_variant
21	BICF2G630659116	7365425	G	A	0.389769	0.00592501	CCDC67-SLC36A4	intergenic_region
21	BICF2G630659099	7373719	A	G	0.389769	0.00592501	CCDC67-SLC36A4	intergenic_region
23	BICF2P409179	39837652	A	G	0.178674	0.00593813	C3orf58-ENSCAFG00000008047	intergenic_region
6	BICF2G630570319	79661399	A	G	0.315562	0.00594261	0	0
3	BICF2G630338666	40892957	A	G	0.115994	0.00595534	ADAMTS17	intron_variant
1	BICF2S23746077	47388140	A	G	0.254323	0.00597485	SNX9	intron_variant
1	BICF2P127308	103514982	A	G	0.128963	0.00598717	ENSCAFG00000029928	upstream_gene_variant
1	BICF2P165361	103563716	G	A	0.128963	0.00598717	ENSCAFG00000002723	intron_variant
1	BICF2P496343	103644528	A	G	0.128963	0.00598717	cfa-mir-371-ENSCAFG00000030128	intergenic_region
35	TIGRP2P404552_rs8905682	4279116	G	A	0.386167	0.00599642	PRPF4B	intron_variant
22	BICF2G630326480	29466103	G	A	0.299265	0.0059984	LMO7	intron_variant
2	BICF2P20216	13139725	G	A	0.230548	0.00600712	U6-ENSCAFG00000032136	intergenic_region
26	BICF2G630803502	16814254	A	G	0.103746	0.00601043	HNF1	intron_variant
20	BICF2P492693	40866500	G	A	0.334776	0.00601314	ENSCAFG00000029616-MAP4	intergenic_region
38	BICF2S22931370	25898545	A	G	0.476945	0.00602123	0	0
4	BICF2P852817	53279941	G	A	0.422911	0.00604563	SGCD	intron_variant
35	TIGRP2P407860_rs8791075	18711639	G	A	0.498559	0.00604627	ID4-ENSCAFG00000031539	intergenic_region
1	BICF2G630720158	38384151	A	T	0.376801	0.00605621	STXBP5	intron_variant
1	BICF2G630720165	38389305	A	G	0.376801	0.00605621	STXBP5	intron_variant
17	BICF2P176834	56778467	A	C	0.28098	0.00606157	ENSCAFG00000030875	intron_variant
17	BICF2S23632368	20496172	C	G	0.2886	0.00607611	DRC1	intron_variant
30	BICF2P1400870	17434760	C	G	0.322511	0.00608967	LYSMD2-TMOD2	intergenic_region
5	BICF2S23346280	18487145	C	A	0.157287	0.00610021	CADM1-ENSCAFG00000026790	intergenic_region
1	TIGRP2P17898_rs9244221	27332052	G	A	0.152738	0.00610158	U6-ENSCAFG00000026990	intergenic_region
11	BICF2P815753	61414660	A	G	0.304755	0.00610206	FKTN	intron_variant
8	BICF2S23533219	22725138	C	A	0.313401	0.00611947	ENSCAFG00000014093-U6	intergenic_region
15	BICF2G630433442	32320032	A	T	0.365801	0.00612512	ENSCAFG00000006152-BTG1	intergenic_region
25	BICF2S22948336	23041247	G	A	0.401297	0.00612921	ENSCAFG00000007798	intron_variant
7	BICF2G63086496	81426621	A	T	0.0979827	0.00615691	0	0
38	BICF2G63066813	25757348	G	A	0.286744	0.00616747	0	0
11	BICF2P460649	49532805	G	A	0.325397	0.00617627	ENSCAFG00000001742-ACO1	intergenic_region
13	BICF2G630614121	24409046	C	A	0.433718	0.00617987	FAM84B-U6	intergenic_region
38	BICF2S23632352	18542570	C	A	0.280664	0.00619647	PBX1	intron_variant
19	BICF2S23740315	8653023	A	G	0.425793	0.00620987	ENSCAFG00000003779-ENSCAFG00000003785	intergenic_region
3	BICF2G630701035	15618558	G	A	0.320087	0.00623096	FAM172A	intron_variant
17	BICF2G630218870	15816594	A	G	0.074928	0.00623104	C2orf43-APOB	intergenic_region
26	BICF2S23355909	11363533	A	G	0.445965	0.0062527	RBM19-TBX5	intergenic_region
31	BICF2P630812	36062141	A	G	0.148415	0.00625529	ENSCAFG00000030700-RIPK4	intergenic_region
8	BICF2P17077	57199568	A	G	0.0533141	0.00626059	ENSCAFG00000017325-FLRT2	intergenic_region
21	BICF2G630659220	7276975	A	G	0.179395	0.00627912	CCDC67	intron_variant
34	BICF2G630451433	38496219	C	A	0.106628	0.00630039	NLGN1-7SK	intergenic_region
4	BICF2P836304	23091582	A	G	0.283141	0.00630177	MICU1	intron_variant
20	BICF2P897521	34012935	A	G	0.278098	0.00630385	ERC2	intron_variant
36	BICF2P1086980	6672215	G	A	0.182277	0.00630781	RBMS1-TANK	intergenic_region
3	BICF2G630705602	32584223	G	C	0.0914986	0.00630805	OCA2	intron_variant
38	BICF2S23126165	3017351	A	G	0.275937	0.00631026	ENSCAFG00000010290-U6	intergenic_region
8	BICF2P283228	19750279	G	A	0.074928	0.0063148	LRFN5-U6	intergenic_region
20	BICF2S23317599	9752207	A	G	0.115994	0.00632073	LMCD1-GRM7	intergenic_region
16	BICF2S23160052	19762270	A	G	0.074928	0.00632427	UBE3C-ENSCAFG00000005174	intergenic_region
6	TIGRP2P77653_rs9032601	11569936	G	A	0.329971	0.00633002	CYTH3	intron_variant
4	BICF2P36282	30849864	G	A	0.324207	0.00634377	SH2D4B-5S_rRNA	intergenic_region
13	BICF2G630604277	9876033	A	G	0.279539	0.00636601	NUDCD1	intron_variant
11	BICF2S2355132	72852967	A	G	0.113112	0.0063697	BRINP1-RPL7	intergenic_region
6	BICF2S23121085	28938587	A	G	0.48487	0.00638642	MKL2	intron_variant
25	BICF2G63094997	28660137	C	A	0.268421	0.00639117	HMBOX1-INTS9	intergenic_region
26	BICF2P1148613	25964045	G	A	0.235591	0.00639299	ENSCAFG00000030602-ENSCAFG00000032078	intergenic_region
1	BICF2P270859	25003827	A	G	0.335735	0.00639396	LDLRAD4-MOXD1	intergenic_region
26	BICF2S22911842	23967328	G	A	0.309078	0.0063978	MORC2	intron_variant
4	BICF2S23056008	53697581	A	G	0.308357	0.00640174	SGCD-ENSCAFG00000030235	intergenic_region
26	BICF2P30954	37170546	A	G	0.385281	0.00640275	ENSCAFG00000015602-U6	intergenic_region
15	BICF2P1339574	24628113	G	A	0.399856	0.00641663	TMTC2	upstream_gene_variant
8	BICF2P481494	72968861	G	A	0.353026	0.00643008	ENSCAFG00000030258	intron_variant
20	TIGRP2P273234_rs8866107	26918937	G	A	0.340058	0.00643026	PRICKLE2	intron_variant
14	BICF2G630528092	40601429	A	G	0.45671	0.00643416	ENSCAFG00000017837-ENSCAFG00000002977	intergenic_region
22	BICF2P583278	16377554	G	A	0.185159	0.00643943	ENSCAFG00000023746	intron_variant
34	BICF2P240887	24135600	A	G	0.435879	0.0064401	FGF12-MB21D2	intergenic_region
6	BICF2S2356387	45565916	C	A	0.231988	0.00644133	5S_rRNA-ENSCAFG00000028653	intergenic_region
33	BICF2S23448293	24337179	A	C	0.419308	0.0064472	STXBP5L	intron_variant
18	BICF2P1089908	24601562	A	C	0.287464	0.0064507	ENSCAFG00000031180	intron_variant
22	BICF2P751726	16337468	C	A	0.286744	0.00646439	DIAPH3-ENSCAFG00000023746	intergenic_region
35	BICF2G630775467	20851141	A	C	0.321376	0.00646439	PRL-5S_rRNA	intergenic_region
4	BICF2G630169242	76295434	A	G	0.0731884	0.00646487	ENSCAFG00000018956-U6	intergenic_region
24	TIGRP2P312094_rs8898534	19359678	A	G	0.270173	0.0064664	U6	upstream_gene_variant
16	BICF2G630113752	34765565	C	A	0.503602	0.00646823	ENSCAFG00000006566-ENSCAFG00000006574	intergenic_region
30	BICF2G630397694	38682133	C	A	0.465418	0.00648941	ODF3L1-LINGO1	intergenic_region
5	BICF2S23136398	20488146	C	A	0.298271	0.00651606	NCAM1-U4	intergenic_region
13	BICF2S2374162	58627957	A	G	0.0936599	0.00651656	TMPRSS11F-TMPRSS11B	intergenic_region
25	BICF2P333555	42440825	A	T	0.402738	0.00652252	SP110	intron_variant
21	BICF2P267640	11557751	A	G	0.334294	0.00652968	GRM5-ENSCAFG00000004384	intergenic_region
37	BICF2P1101412	20096814	A	C	0.309078	0.00653839	ERBB4-IKZF2	intergenic_region
7	BICF2S22910955	77719357	A	G	0.438865	0.00654577	CIDEA-TUBB6	intergenic_region
3	BICF2P462755	92618508	A	G	0.402738	0.00656858	0	0
20	BICF2P550967	54362981	A	G	0.221902	0.00659924	SAFB	intron_variant
21	BICF2P961274	11020874	C	A	0.460375	0.00662191	GRM5	intron_variant
18	BICF2S23355688	34183810	A	C	0.394813	0.00663412	KIAA1549L	intron_variant
34	BICF2P1438800	4124182	A	G	0.0814121	0.00664992	FAM173B-7SK	intergenic_region
34	BICF2P1441305	4131355	A	G	0.0814121	0.00664992	FAM173B-7SK	intergenic_region
34	BICF2G630461658	22506485	A	G	0.367435	0.00665336	TMEM207-IL1RAP	intergenic_region
33	BICF2P1117810	12380027	A	G	0.163295	0.00666137	CBLB-ENSCAFG00000027807	intergenic_region
6	BICF2P272179	28919275	A	G	0.469741	0.00666592	MKL2	intron_variant
6	BICF2P545493	28923498	G	A	0.469741	0.00666592	MKL2	intron_variant
6	BICF2P545494	28923516	A	G	0.469741	0.00666592	MKL2	intron_variant
6	BICF2P288170	28927711	A	G	0.469741	0.00666592	MKL2	intron_variant
16	BICF2P419232	39825583	A	G	0.180836	0.00667614	U6-ENSCAFG00000031006	intergenic_region
6	TIGRP2P77808_rs8624745	11984193	A	G	0.502161	0.00667716	ENSCAFG00000015816	intron_variant
7	BICF2P262369	48441148	C	A	0.347262	0.00669207	U6-ENSCAFG00000005666	intergenic_region
24	BICF2S23645926	37994765	G	A	0.373919	0.00669296	ENSCAFG00000011738-ENSCAFG00000029556	intergenic_region
20	BICF2G630233156	23820780	G	A	0.176856	0.00670472	ENSCAFG00000006583-SUCLG2	intergenic_region
38	BICF2G63065650	26708357	G	A	0.334055	0.00672153	0	0
4	BICF2P1018431	72004044	A	G	0.0881924	0.00673182	GLAST	intron_variant
18	TIGRP2P253389_rs8976010	46131406	G	A	0.422799	0.00673357	TNNT3	upstream_gene_variant
17	BICF2P1334806	66945762	G	A	0.152017	0.00673884	0	0
18	BICF2P573088	25324934	T	A	0.182997	0.00673885	SEPT14-SCGB1C1	intergenic_region
13	BICF2P852106	4218309	A	C	0.0952381	0.00674325	KLF10	synonymous_variant
2	BICF2G630677088	10603100	A	G	0.183718	0.00676854	ENSCAFG00000004186	intron_variant
19	BICF2S23622875	20541665	A	C	0.461095	0.00677272	AMER3-U6	intergenic_region
9	BICF2G630835711	37020059	A	T	0.426513	0.00677437	ACACA	intron_variant
9	BICF2G630835732	37035203	A	G	0.426513	0.00677437	ACACA	intron_variant
4	BICF2G63057670	7844211	G	A	0.29755	0.00678242	DISC1-ENSCAFG00000030982	intergenic_region
2	BICF2S23644479	74382174	G	A	0.209235	0.00678975	LDLRAP1-TMEM57	intergenic_region
22	BICF2G630321068	20431909	G	A	0.178674	0.00679424	ENSCAFG00000027940-U6	intergenic_region
15	BICF2G630435150	29521660	G	A	0.127522	0.00680761	TMTC3-KITLG	intergenic_region
24	BICF2G630508326	16162566	A	C	0.372478	0.00681094	GPCPD1	intron_variant
12	TIGRP2P159803_rs9007797	22418034	A	C	0.116162	0.00683098	FAM83B-U6	intergenic_region
8	BICF2S23327832	45347966	A	G	0.092219	0.00686458	SIPA1L1-RGS6	intergenic_region
5	BICF2P901531	13801889	G	A	0.111111	0.00687299	OAF-TRIM29	intergenic_region
14	BICF2G630523253	17062620	A	G	0.480519	0.00687889	FZD1-MTERF	intergenic_region
17	TIGRP2P233237_rs9002685	48938665	A	G	0.329251	0.0068874	BOLA3	upstream_gene_variant
11	BICF2P862026	58254418	A	G	0.146974	0.00689116	RNF20	intron_variant
30	BICF2P431530	31447878	G	A	0.0987032	0.00691338	IQCH	intron_variant
29	BICF2S23231264	25776594	A	G	0.46902	0.00692272	U6-ENSCAFG00000003489	intergenic_region
2	BICF2S23542440	56833656	A	G	0.2817	0.00693169	ARHGEF28-ENC1	intergenic_region
13	BICF2P1014054	42353912	A	G	0.26513	0.00694252	GABRG1-GABRA2	intergenic_region
20	BICF2G630233104	23666600	A	G	0.246398	0.00695199	ENSCAFG00000006583-SUCLG2	intergenic_region
12	TIGRP2P159752_rs8538234	22276674	C	A	0.278098	0.00696884	FAM83B	intron_variant
23	BICF2G630391772	9395717	G	A	0.185159	0.0069698	MYRIP	intron_variant
4	BICF2S23619899	70775755	C	A	0.206772	0.00698607	U6-GDNF	intergenic_region
16	BICF2P726769	41845896	A	G	0.128242	0.00698815	ENSCAFG00000028470-ENSCAFG00000028501	intergenic_region
14	BICF2P479412	21845026	G	A	0.337176	0.00699514	ENSCAFG00000002184-Evf1_1	intergenic_region
17	BICF2P115162	33902568	C	A	0.121212	0.00700059	EML4	intron_variant
5	BICF2S23212122	32486180	C	A	0.426407	0.0070212	SENP3	upstream_gene_variant
21	BICF2G630657124	12261978	A	T	0.31196	0.00702181	U6-TMEM135	intergenic_region
11	BICF2P1101477	36353483	G	A	0.481962	0.00702667	ENSCAFG00000032301-BNC2	intergenic_region
3	BICF2G630361729	93988514	T	A	0.139769	0.00703306	0	0
17	BICF2G630215525	27111794	C	A	0.0727666	0.00703717	FAM98A-ENSCAFG00000005880	intergenic_region
25	BICF2P932252	33680740	A	C	0.257225	0.00704755	U6-NKX2-6	intergenic_region
7	BICF2S2329066	8856066	A	G	0.403458	0.00705797	SERTAD4	upstream_gene_variant
15	BICF2P512996	20963421	C	A	0.157061	0.00705828	NAV3-ENSCAFG00000005762	intergenic_region
17	BICF2G630206000	47784758	C	A	0.439481	0.00707431	MRPL19-EVA1A	intergenic_region
16	BICF2P1091785	47711746	A	G	0.180115	0.00708279	TENM3	intron_variant
23	BICF2G630364122	52607541	A	C	0.180115	0.00708722	0	0
24	BICF2P628432	3451645	A	G	0.409222	0.00710647	RIN2	intron_variant
12	BICF2P869737	26475390	G	A	0.369597	0.00711035	ENSCAFG00000006053-LGSN	intergenic_region
3	BICF2S23761662	29149439	G	A	0.0799712	0.00711584	WDR41	intron_variant
26	BICF2G630797463	24426257	A	G	0.433718	0.00714197	SFI1	intron_variant
1	BICF2P1224350	68376222	A	C	0.04683	0.00714205	ARHGAP18-L3MBTL3	intergenic_region
34	BICF2G630455144	33034358	A	G	0.0864553	0.00714905	GOLIM4-ENSCAFG00000014605	intergenic_region
35	BICF2S23411269	19609894	A	G	0.149135	0.00715568	CDKAL1	intron_variant
4	TIGRP2P67500_rs8618100	87226646	C	A	0.0735931	0.00715924	MARCH11	intron_variant
28	BICF2P183309	28784949	A	G	0.0533141	0.00717589	FAM204A-PRLHR	intergenic_region
6	BICF2P439682	29459077	A	G	0.178211	0.00718719	ENSCAFG00000031194-ENSCAFG00000029951	intergenic_region
18	BICF2S2328870	22874440	A	G	0.134006	0.00718944	PCLO-SEMA3E	intergenic_region
2	BICF2P1198158	74413818	A	G	0.192363	0.00719156	TMEM57	intron_variant
25	BICF2P283247	42550271	G	A	0.458934	0.00719243	SP140-ENSCAFG00000010717	intergenic_region
12	BICF2P560555	17855857	C	A	0.103026	0.00720757	CBD111-7SK	intergenic_region
8	BICF2S23913443	44275476	A	G	0.139049	0.00722111	ADAM20-MED6	intergenic_region
21	BICF2G630657617	11532394	G	A	0.112392	0.00722266	GRM5-ENSCAFG00000004384	intergenic_region
4	BICF2P594596	32661632	A	G	0.0930736	0.00724049	CCSER2	intron_variant
30	BICF2S23351797	24941980	A	G	0.29683	0.00725732	FOXB1-ANXA2	intergenic_region
23	BICF2G630363119	53605497	A	G	0.380403	0.00727092	0	0
17	BICF2G630218695	15998903	G	A	0.315562	0.00727244	TDRD15	intron_variant
10	BICF2S23232095	70347403	G	A	0.362392	0.00728236	0	0
16	BICF2G630115238	37594687	A	G	0.146974	0.00728389	SGCZ	intron_variant
39	BICF2P637189	4582559	A	C	0.185879	0.00728851	0	0
7	BICF2P701615	32765899	G	A	0.0865801	0.0072905	RGS7-FH	intergenic_region
10	BICF2G630667553	15257061	A	G	0.169308	0.00729739	7SK-ATXN7L3B	intergenic_region
29	TIGRP2P366361_rs9127921	21801533	A	G	0.190922	0.0073003	ENSCAFG00000008012-U6	intergenic_region
3	TIGRP2P50626_rs8682637	71272924	G	A	0.0711176	0.00731864	JAKMIP1	intron_variant
18	BICF2P415900	26121674	A	C	0.386167	0.00732195	HSD17B12-cfa-mir-129-2	intergenic_region
28	BICF2P964985	11350718	G	A	0.289625	0.00733417	KCNQ1DN-R3HCC1L	intergenic_region
16	BICF2G630846862	17508979	G	A	0.334294	0.00733578	ENSCAFG00000005001-DPP6	intergenic_region
16	BICF2G630846875	17517692	A	G	0.334294	0.00733578	ENSCAFG00000005001-DPP6	intergenic_region
31	BICF2G630737882	27348165	A	G	0.199568	0.00736127	SYNJ1	intron_variant
6	BICF2S23112733	28902499	A	G	0.46902	0.00737291	cfa-mir-193b-MKL2	intergenic_region
23	BICF2P275539	30840515	C	G	0.272334	0.00739306	SLCO2A1	intron_variant
24	BICF2G630506039	18820076	A	G	0.471182	0.00740186	TGM3-STK35	intergenic_region
3	BICF2G630705409	32342708	A	G	0.426513	0.00741589	TUBGCP5	upstream_gene_variant
25	BICF2G630157937	52285112	G	A	0.444524	0.00741753	0	0
3	BICF2P228434	89218315	G	A	0.240634	0.00741776	SLIT2	intron_variant
12	BICF2P703899	22259226	A	C	0.302594	0.00745571	FAM83B	intron_variant
23	BICF2S23619360	45296344	A	G	0.397547	0.00745677	FAM194A	intron_variant
6	BICF2S23029673	11690964	G	A	0.201729	0.00746018	FAM220A	downstream_gene_variant
28	BICF2G630276489	11228621	G	A	0.309942	0.00746606	CRTAC1	upstream_gene_variant
14	BICF2P311030	44502729	G	A	0.476225	0.00746758	PDE1C	intron_variant
6	BICF2P637916	28933513	C	G	0.485591	0.00746846	MKL2	intron_variant
2	BICF2P292015	57202637	A	G	0.347262	0.00748989	ENC1-HEXB	intergenic_region
1	BICF2G630719841	37934337	C	G	0.362392	0.00749555	ADGB-ENSCAFG00000029107	intergenic_region
1	BICF2P591798	87539640	A	G	0.0663781	0.00749568	ENSCAFG00000028932-C9orf135	intergenic_region
5	G337f67S283	32457828	A	G	0.425793	0.00749673	POLR2A-TNFSF12	intergenic_region
5	BICF2S23049729	32498150	T	A	0.425793	0.00749673	SNORD10	upstream_gene_variant
3	BICF2P968952	50447243	A	G	0.2817	0.00750308	AGBL1-7SK	intergenic_region
6	BICF2S23028659	15522236	C	G	0.0497835	0.00751821	MICALL2-UNCX	intergenic_region
32	BICF2P454846	10830385	A	G	0.160663	0.00752506	SPARCL1	downstream_gene_variant
33	BICF2P1258516	16933149	G	A	0.414265	0.00753366	CD200-ENSCAFG00000010477	intergenic_region
9	BICF2P974723	52004352	A	G	0.113112	0.00754191	NTNG2	intron_variant
11	BICF2G630297820	27140083	G	A	0.334776	0.00756024	ENSCAFG00000031402-IL33	intergenic_region
8	BICF2P448232	49106564	A	G	0.120464	0.00757286	GPATCH2L	intron_variant
21	BICF2P1115878	18436209	C	A	0.216138	0.00757532	ENSCAFG00000004649-ENSCAFG00000030498	intergenic_region
25	BICF2G63097161	31767138	G	A	0.0959302	0.00757573	ENSCAFG00000007079	downstream_gene_variant
15	BICF2P108162	21009719	A	G	0.190922	0.00758334	NAV3-ENSCAFG00000005762	intergenic_region
21	BICF2G630650670	21623005	A	G	0.347983	0.00758617	CAPN5	downstream_gene_variant
4	BICF2P1286547	54662170	C	A	0.0972622	0.00759356	SGCD-ENSCAFG00000030235	intergenic_region
24	BICF2G630509899	14191665	A	G	0.487752	0.00759735	TMX4-HAO1	intergenic_region
4	BICF2P314918	37828274	A	G	0.189481	0.00759829	DRD1-MSX2	intergenic_region
8	BICF2P933821	56335370	A	G	0.104618	0.00761017	U6-ENSCAFG00000017323	intergenic_region
7	BICF2P1064539	77752276	A	G	0.424242	0.00761703	AFG3L2	intron_variant
9	BICF2P57249	48056026	G	A	0.183718	0.00763502	EHMT1	intron_variant
4	BICF2P1471441	17885586	A	G	0.31241	0.00763862	CTNNA3	intron_variant
4	BICF2P926170	17872562	A	G	0.290765	0.00764499	CTNNA3	intron_variant
29	BICF2G630631806	35300849	C	A	0.134921	0.0076462	RIPK2	intron_variant
6	BICF2P354986	11632379	C	A	0.469985	0.00765003	CYTH3-FAM220A	intergenic_region
5	BICF2P533881	63037190	A	G	0.152017	0.00766801	CLSTN1-CTNNBIP1	intergenic_region
32	BICF2G630591034	24519598	C	A	0.396974	0.00767513	CENPE	intron_variant
16	BICF2S23743305	13460785	A	G	0.157353	0.00767901	BPGM-ENSCAFG00000003164	intergenic_region
3	BICF2S23019370	62422987	G	A	0.250361	0.00768948	FAM53A	upstream_gene_variant
14	BICF2P809457	39751182	A	G	0.152738	0.00769833	SNX10-SKAP2	intergenic_region
8	BICF2P292946	37987082	G	A	0.221182	0.00774387	PPP2R5E	intron_variant
33	BICF2S23032	17629710	A	G	0.152017	0.00775301	BOC	downstream_gene_variant
30	BICF2G630409636	17642603	G	A	0.333333	0.00775998	LEO1	missense_variant
28	BICF2S23431929	38490901	A	G	0.251124	0.00776317	EBF3	3_prime_UTR_variant
26	BICF2G630798015	23815287	A	G	0.324207	0.00776429	OSBP2	intron_variant
15	TIGRP2P202351_rs9041104	48111659	G	A	0.12464	0.00777033	ENSCAFG00000007865-DCLK2	intergenic_region
7	BICF2P1007464	38727129	A	G	0.473343	0.00778689	ACBD3	intron_variant
31	BICF2G630732623	14536638	A	G	0.0972622	0.00779642	ENSCAFG00000008309-CHODL	intergenic_region
14	BICF2S23715556	49085738	A	G	0.456052	0.00779975	DNAJB9-SNORD116	intergenic_region
4	BICF2G630166744	38258702	A	G	0.479827	0.00779977	MSX2-ENSCAFG00000030421	intergenic_region
26	BICF2G630797994	23828402	A	G	0.148415	0.00784443	OSBP2	intron_variant
10	BICF2P622311	32598504	G	A	0.48415	0.00785328	NUAK1-U6	intergenic_region
7	BICF2P277135	28402269	A	G	0.101585	0.00787026	ENSCAFG00000015015-METTL11B	intergenic_region
8	BICF2P1102916	12817535	A	G	0.494957	0.00789273	NPAS3-EGLN3	intergenic_region
11	BICF2P1245581	41459716	A	G	0.347543	0.00791274	CDKN2B-AS-DMRTA1	intergenic_region
21	BICF2P943822	43369969	A	G	0.239914	0.00791747	NELL1	intron_variant
32	BICF2P1434267	10662145	G	A	0.433622	0.00793626	KLHL8	missense_variant
30	TIGRP2P372881_rs8585158	37322749	A	G	0.329957	0.0079412	ISLR	upstream_gene_variant
28	BICF2P423576	33052536	A	G	0.157781	0.00794582	BUB3-GPR26	intergenic_region
2	TIGRP2P20442_rs9011711	14878483	A	G	0.15873	0.00795594	KIF5B	3_prime_UTR_variant
14	BICF2G630525467	32365674	A	T	0.274496	0.00795988	SNX13-U6atac	intergenic_region
16	BICF2G630846845	17494478	A	G	0.258646	0.00796998	ENSCAFG00000005001-DPP6	intergenic_region
16	BICF2S23220747	14335577	A	G	0.260807	0.00797108	U6-7SK	intergenic_region
20	BICF2S23748153	44331745	A	G	0.144092	0.00798831	ENSCAFG00000014647	synonymous_variant
1	BICF2S23319232	54119750	C	A	0.490634	0.00799323	ENSCAFG00000023764-T	intergenic_region
4	BICF2P316701	63103531	A	G	0.446686	0.00800722	U2-U6	intergenic_region
5	BICF2P253481	75769665	A	G	0.0627706	0.00801467	WDR59	intron_variant
3	BICF2G630361960	94410234	G	A	0.216138	0.00801606	0	0
17	BICF2S2328557	13809098	G	A	0.473343	0.00801935	KCNS3-SNORD52	intergenic_region
13	BICF2G630746274	64564216	A	G	0.370851	0.00802324	0	0
6	TIGRP2P81425_rs9204625	35596059	G	A	0.185879	0.00803161	RBFOX1-ENSCAFG00000019087	intergenic_region
5	BICF2P209036	9014826	G	A	0.41342	0.00805723	FEZ1	intron_variant
27	BICF2P835642	33832115	G	A	0.463977	0.0080581	DUSP16	3_prime_UTR_variant
1	BICF2P740566	52419923	A	G	0.438761	0.0080666	QKI-HNRNPDL	intergenic_region
16	BICF2P1031521	13973653	C	A	0.056196	0.00807452	ENSCAFG00000032319	intron_variant
1	BICF2S23149839	104171523	A	G	0.233429	0.00807616	ENSCAFG00000032488-ENSCAFG00000028581	intergenic_region
21	BICF2G630658718	8074186	A	G	0.301153	0.00808335	FAT3	intron_variant
31	BICF2P858570	27186063	G	A	0.103026	0.00808437	EVA1C	intron_variant
5	BICF2P1260756	9003478	G	A	0.417147	0.00808568	FEZ1	intron_variant
5	BICF2P1260757	9003790	G	A	0.417147	0.00808568	FEZ1	intron_variant
11	BICF2S23336218	46838606	G	A	0.373199	0.00811608	ENSCAFG00000026571	upstream_gene_variant
30	BICF2G630408692	19849097	G	A	0.493516	0.00811625	UNC13C	intron_variant
29	BICF2S23147144	19080793	G	A	0.270173	0.00813264	SLCO5A1-VTI1B	intergenic_region
1	BICF2P818099	39021948	A	G	0.490634	0.00813532	7SK-U6	intergenic_region
33	BICF2S23452594	14864586	A	G	0.107349	0.00813883	ENSCAFG00000010335-PVRL3	intergenic_region
14	BICF2S23331706	22352515	A	C	0.245677	0.00814599	ENSCAFG00000031467-TAC1	intergenic_region
32	BICF2G630590039	25371099	G	A	0.347983	0.00815203	U6-CXXC4	intergenic_region
18	BICF2S23541745	50752014	A	G	0.291787	0.00815662	CCS	intron_variant
16	BICF2P356666	41998567	A	G	0.458213	0.00817299	ENSCAFG00000028470-ENSCAFG00000028501	intergenic_region
16	BICF2P742018	42015699	G	A	0.458213	0.00817299	ENSCAFG00000028470-ENSCAFG00000028501	intergenic_region
3	TIGRP2P55842_rs8846762	91037189	A	G	0.262968	0.00820299	ENSCAFG00000016664-ANAPC13	intergenic_region
8	TIGRP2P108864_rs8687421	21495885	A	G	0.0583573	0.00820725	LRFN5-U6	intergenic_region
26	BICF2S23548237	37095815	A	G	0.240634	0.00821236	A1CF	intron_variant
23	BICF2G630373038	37002314	G	A	0.151012	0.00822392	SPSB4	intron_variant
3	BICF2G630340922	45852748	G	A	0.32853	0.00823646	MCTP2	intron_variant
22	BICF2S22948628	16313035	G	C	0.373016	0.00824042	DIAPH3-ENSCAFG00000023746	intergenic_region
33	BICF2S23448789	12410046	A	G	0.257205	0.00825161	CBLB-ENSCAFG00000027807	intergenic_region
25	TIGRP2P324957_rs8555158	15127163	G	A	0.283862	0.00825441	TNFRSF19-SACS	intergenic_region
6	TIGRP2P85748_rs8641594	9074446	A	G	0.160663	0.0082553	TFR2	intron_variant
3	BICF2G630338265	40364793	G	A	0.157061	0.0082555	ASB7	downstream_gene_variant
3	TIGRP2P42176_rs9091206	40370979	A	G	0.157061	0.0082555	ASB7	intron_variant
35	BICF2P906653	20140208	A	G	0.369597	0.00826124	SOX4-PRL	intergenic_region
1	BICF2P1064029	122763071	A	G	0.407061	0.00826405	0	0
16	BICF2P1407329	30236817	A	G	0.461039	0.00827264	U6-DUSP26	intergenic_region
5	BICF2S23445477	8761953	G	A	0.405564	0.00827389	ENSCAFG00000023639-NEAT1_1	intergenic_region
13	BICF2S22953483	10562921	G	A	0.471182	0.00830656	KCNV1-U6	intergenic_region
15	BICF2P1123161	27698460	T	A	0.242795	0.00833273	MGAT4C-ENSCAFG00000031591	intergenic_region
22	BICF2G63090510	61518783	A	C	0.219741	0.0083377	0	0
4	BICF2P1271760	4775771	G	A	0.121934	0.00835569	RBM34	intron_variant
27	BICF2G630140001	7800706	A	G	0.434438	0.00837026	SLC38A4-SLC38A2	intergenic_region
18	G1003f33S61	6976604	G	A	0.0806916	0.00837835	HECW1	intron_variant
11	BICF2S23530197	73117674	G	A	0.128963	0.00838431	ENSCAFG00000003544-CDK5RAP2	intergenic_region
17	BICF2S23755075	56485980	A	G	0.165706	0.00839181	WARS2-HAO2	intergenic_region
2	BICF2S22958131	25096035	C	A	0.193084	0.00839515	CELF2	intron_variant
4	BICF2P317031	73314815	A	C	0.0583573	0.00841202	AGXT2	intron_variant
13	BICF2P448775	61574487	G	A	0.160663	0.00841596	ENSCAFG00000002956-ENSCAFG00000002959	intergenic_region
12	BICF2P1190796	24143513	A	G	0.172911	0.00842514	DST	intron_variant
20	BICF2P1297167	37232759	G	A	0.163781	0.00844802	PBRM1	downstream_gene_variant
15	BICF2G630444054	11765324	G	A	0.104985	0.00844851	ELAVL4-BEND5	intergenic_region
27	BICF2S22927985	4170470	A	G	0.480491	0.00845551	DIP2B	intron_variant
4	BICF2P342478	80006078	A	C	0.242424	0.00846849	ENSCAFG00000018980-7SK	intergenic_region
32	BICF2G630591921	23510329	A	C	0.0997046	0.00847586	BANK1	intron_variant
3	BICF2P518314	82275318	G	A	0.402017	0.00847861	ENSCAFG00000029510-5S_rRNA	intergenic_region
33	TIGRP2P386389_rs8712252	14692835	A	G	0.451009	0.00848271	ENSCAFG00000010335-PVRL3	intergenic_region
7	TIGRP2P93453_rs8676065	25773622	G	A	0.394092	0.00853636	PRDX6-TNFSF4	intergenic_region
31	BICF2P145206	17299401	A	G	0.208213	0.0085506	NCAM2	intron_variant
6	BICF2G630572926	68320274	A	G	0.290346	0.00855147	U6-IFI44	intergenic_region
11	BICF2P386071	55497603	C	A	0.45317	0.00855506	GABBR2	intron_variant
8	BICF2S23438122	9772943	G	A	0.371758	0.0085583	PRKD1-ENSCAFG00000012573	intergenic_region
29	BICF2S23523987	23450792	A	G	0.0691643	0.00857832	CRISPLD1-U6	intergenic_region
14	BICF2G630526375	35094956	C	G	0.110951	0.00859705	ABCB5-U6	intergenic_region
4	BICF2G630169890	77303192	G	A	0.163545	0.00860885	ENSCAFG00000018956-U6	intergenic_region
31	BICF2P282929	38673472	G	A	0.139769	0.00861339	FAM207A-ADARB1	intergenic_region
33	BICF2G63080793	20922978	G	A	0.0554755	0.00861759	BC040587-ENSCAFG00000001369	intergenic_region
9	BICF2G630473027	55841605	A	C	0.272727	0.00862033	FAM129B	intron_variant
33	TIGRP2P385894_rs9112226	12755495	A	G	0.0814121	0.00863384	CCDC54-BBX	intergenic_region
6	BICF2S23157686	71513929	A	G	0.39049	0.00863764	LHX8-TYW3	intergenic_region
8	BICF2P1420129	27241610	A	G	0.308357	0.00865004	PYGL	intron_variant
17	BICF2G630210682	35391234	A	G	0.258646	0.00865072	ACOXL	intron_variant
2	BICF2P9436	47679731	A	G	0.0756484	0.00865379	NDUFAF2	intron_variant
4	BICF2P984761	41273784	A	G	0.198127	0.00865654	KCNIP1	intron_variant
23	BICF2P195051	55103040	A	G	0.23415	0.00867103	0	0
1	BICF2P373354	24749705	C	A	0.114553	0.00868589	LDLRAD4	intron_variant
18	BICF2S23623282	11457993	G	A	0.0540346	0.00869052	ENSCAFG00000025443-ENSCAFG00000031742	intergenic_region
35	BICF2G630773102	12330486	A	G	0.332133	0.00870105	EDN1-ENSCAFG00000009809	intergenic_region
17	BICF2S23125149	20505739	C	A	0.367435	0.0087066	DRC1	intron_variant
3	BICF2P1331666	64978020	A	G	0.402738	0.00871142	C1QTNF7-CPEB2	intergenic_region
3	TIGRP2P51126_rs8638818	73025435	G	A	0.389049	0.0087144	KLB	intron_variant
3	BICF2G630706335	33592851	A	C	0.326369	0.00871442	ENSCAFG00000009974-GABRA5	intergenic_region
2	BICF2P1097685	84153457	G	A	0.414265	0.00871918	TNFRSF1B	upstream_gene_variant
33	BICF2P1440568	13224670	G	A	0.137155	0.00872191	BBX-CD47	intergenic_region
15	BICF2P548924	21618202	G	A	0.233429	0.00872398	ENSCAFG00000005762-SYT1	intergenic_region
3	TIGRP2P47184_rs8650949	59619158	G	A	0.221182	0.00873655	SORCS2	intron_variant
2	BICF2P557172	13529081	G	A	0.389049	0.0087431	U6-U6	intergenic_region
28	BICF2G630276981	7066414	A	G	0.230548	0.00875106	HHEX	downstream_gene_variant
38	TIGRP2P425207_rs8728709	25339449	G	A	0.146254	0.00881545	0	0
25	BICF2P601865	43076968	C	A	0.411383	0.0088178	PSMD1	intron_variant
11	BICF2S2447356	54221408	A	G	0.262248	0.00883008	SHB	intron_variant
33	TIGRP2P385978_rs9043558	13180915	A	C	0.484513	0.00883463	BBX-CD47	intergenic_region
3	TIGRP2P54115_rs9123739	85008634	G	A	0.229107	0.00883557	PI4K2B	upstream_gene_variant
35	BICF2S22937962	20126915	G	A	0.410534	0.00884774	SOX4-PRL	intergenic_region
5	TIGRP2P75235_rs8884972	85738342	C	A	0.295389	0.00885275	CDH11-CDH8	intergenic_region
23	TIGRP2P308737_rs8720126	52774042	C	A	0.254323	0.00886254	0	0
10	BICF2G630486196	38686708	G	A	0.0706052	0.00886367	POU3F3-ENSCAFG00000026741	intergenic_region
36	BICF2P497794	20899471	G	A	0.10951	0.00887936	MTX2-TUG1_1	intergenic_region
6	BICF2G630577939	51378480	C	A	0.0943804	0.00888588	5S_rRNA-cfa-mir-137	intergenic_region
16	BICF2P1158408	53975596	G	A	0.17219	0.00890653	ENSCAFG00000031506	upstream_gene_variant
4	BICF2P197533	20722557	C	A	0.154899	0.00891292	C10orf35-COL13A1	intergenic_region
22	BICF2S23414416	48587848	A	G	0.162824	0.00891397	STK24	intron_variant
2	BICF2G630673634	17481690	G	A	0.31196	0.00893636	BAMBI-ENSCAFG00000003936	intergenic_region
18	BICF2P1353640	26354621	A	C	0.136888	0.00896033	API5	intron_variant
20	TIGRP2P270428_rs9131267	14964086	A	G	0.351585	0.00896425	CNTN4-CNTN6	intergenic_region
27	BICF2G630139392	7024795	A	G	0.0590778	0.00898238	ENDOU	upstream_gene_variant
18	TIGRP2P239993_rs8560834	17756537	G	A	0.458874	0.00898569	U6	downstream_gene_variant
12	TIGRP2P160417_rs8853730	24609358	A	C	0.386888	0.00902602	PRIM2	intron_variant
1	BICF2S23715288	70431583	G	A	0.0569164	0.0090277	ENSCAFG00000001208-ZNF367	intergenic_region
1	BICF2P1291244	70469451	A	C	0.0569164	0.0090277	ZNF367	intron_variant
6	BICF2P241179	70542485	G	A	0.227666	0.00904483	ST6GALNAC3-ASB17	intergenic_region
12	BICF2P1083771	42669691	C	A	0.291787	0.00904662	IBTK	3_prime_UTR_variant
10	BICF2S2309846	62708929	C	A	0.270173	0.00905027	EHBP1	intron_variant
35	BICF2P417385	27532089	T	A	0.337176	0.00905059	0	0
20	BICF2P1446666	37175570	G	C	0.162338	0.0090513	PBRM1	intron_variant
8	BICF2S22936112	54788362	C	A	0.466089	0.00906218	5S_rRNA-5S_rRNA	intergenic_region
4	BICF2P1469250	19941806	A	G	0.117435	0.00906626	CCAR1	intron_variant
6	BICF2P182583	14448060	C	A	0.293948	0.00907261	GNA12	intron_variant
6	BICF2P915764	21737492	A	C	0.288184	0.0090775	CACNG3-PRKCB	intergenic_region
7	BICF2G630465252	4349453	A	G	0.232709	0.009083	PTPRC-ATP6V1G3	intergenic_region
18	BICF2P631156	8333065	A	G	0.450288	0.00908946	INHBA-ENSCAFG00000026807	intergenic_region
32	BICF2P431330	33302398	A	G	0.329251	0.00910208	CAMK2D	intron_variant
21	TIGRP2P286513_rs8639565	45797464	G	A	0.117647	0.00912209	UBE2D3-LUZP2	intergenic_region
34	BICF2P1217379	39460071	A	G	0.0951009	0.00913425	NAALADL2	intron_variant
14	BICF2S2345879	45484345	G	A	0.264409	0.00914949	BBS9	intron_variant
19	BICF2P924850	54257712	G	A	0.355908	0.00917621	0	0
24	BICF2G630496337	45908995	A	G	0.270893	0.00918345	ENSCAFG00000012668	intron_variant
38	BICF2P1250006	10833704	G	A	0.303314	0.00918677	ENSCAFG00000029859-KCTD3	intergenic_region
29	BICF2G630633896	38411036	A	C	0.146974	0.00918924	RUNX1T1-U6	intergenic_region
18	BICF2G630696670	40975057	A	G	0.231268	0.0092048	ENSCAFG00000029885-OR4C15	intergenic_region
24	BICF2P809314	45921984	A	G	0.213977	0.00922221	ENSCAFG00000012668	intron_variant
19	BICF2S23722686	38502295	G	A	0.0555556	0.00922658	R3HDM1	downstream_gene_variant
32	BICF2S23424494	33465329	A	G	0.15368	0.00922774	CAMK2D	intron_variant
13	BICF2P458350	42284475	A	G	0.45389	0.00922863	GABRG1-GABRA2	intergenic_region
24	BICF2S2357174	9463004	A	G	0.314841	0.00923618	SPTLC3	intron_variant
19	BICF2S23211263	47376628	A	C	0.12536	0.00926077	VIS1-U6	intergenic_region
11	BICF2P434950	10720693	C	A	0.211095	0.00927454	U6-ARL6IP1	intergenic_region
19	BICF2G63038402	17378819	G	A	0.139769	0.00928422	ENSCAFG00000003994	intron_variant
6	BICF2P884054	45100137	C	A	0.0628613	0.00928462	PRMT6-5S_rRNA	intergenic_region
37	BICF2P846455	26769365	A	G	0.0907781	0.00928576	SLC4A3-U6	intergenic_region
32	TIGRP2P379358_rs8488983	15512879	G	A	0.342939	0.00928627	ENSCAFG00000009965-ENSCAFG00000029672	intergenic_region
4	BICF2P1310841	85750874	G	A	0.213256	0.00929252	CDH18-SNORA62	intergenic_region
5	BICF2S23114666	18517129	G	A	0.26513	0.00929294	CADM1-ENSCAFG00000026790	intergenic_region
13	BICF2P603082	21267883	G	A	0.207493	0.00930259	U6-ZHX2	intergenic_region
17	BICF2G630215508	27129035	G	A	0.0670029	0.00930482	FAM98A-ENSCAFG00000005880	intergenic_region
25	BICF2S23524323	9483406	A	G	0.216138	0.00930934	HMGB1	intron_variant
35	BICF2P558483	18742471	G	A	0.449568	0.0093099	MBOAT1	intron_variant
29	BICF2S2314606	19100679	A	T	0.45389	0.00930994	SLCO5A1-VTI1B	intergenic_region
12	BICF2P711907	38249815	A	G	0.136888	0.00931438	ENSCAFG00000002777-U6	intergenic_region
14	BICF2G630519889	11721630	G	A	0.368156	0.00931717	SPAM1	intron_variant
20	BICF2P540783	26418923	G	A	0.268012	0.00931754	U4atac-ADAMTS9	intergenic_region
31	BICF2S23034278	35562466	A	C	0.153458	0.00931874	Y_RNA-U8	intergenic_region
20	BICF2S2339957	23565097	G	A	0.332853	0.00933	ENSCAFG00000006583-SUCLG2	intergenic_region
3	BICF2G630344656	63245413	A	G	0.349928	0.00933405	ACTB-LDB2	intergenic_region
20	BICF2P16562	39701869	A	G	0.362915	0.00934702	BSN-DAG1	intergenic_region
33	BICF2G630247982	11514370	A	G	0.407061	0.00935499	CBLB-ENSCAFG00000027807	intergenic_region
20	TIGRP2P278514_rs8821753	60336245	G	A	0.461095	0.00936052	0	0
1	BICF2G630720860	39537590	C	A	0.410663	0.00939037	SASH1-UST	intergenic_region
16	BICF2P1395240	37580455	C	G	0.136888	0.00939054	SGCZ	intron_variant
5	BICF2S235436	14444900	A	G	0.367452	0.00939662	ENSCAFG00000012017-U6	intergenic_region
32	BICF2G630592854	22682974	A	C	0.319164	0.00940362	5_8S_rRNA-PPP3CA	intergenic_region
15	BICF2G630434636	30593836	A	C	0.101585	0.00940943	ATP2B1	intron_variant
38	BICF2S23718897	19161476	A	G	0.054755	0.00943136	7SK-NUF2	intergenic_region
8	TIGRP2P115841_rs8992318	54954680	A	G	0.425072	0.00944002	5S_rRNA-U6	intergenic_region
6	BICF2P953174	56107661	A	G	0.365994	0.00944485	SNORD58-FAM69A	intergenic_region
23	BICF2P633164	20577579	A	G	0.260492	0.00944702	ENSCAFG00000032531-U6	intergenic_region
12	BICF2S241459	12531236	A	G	0.101879	0.00945857	MRPL14	downstream_gene_variant
1	BICF2G630715037	22510804	A	G	0.0979827	0.00945868	DCC-ENSCAFG00000030017	intergenic_region
16	BICF2P1004011	30224487	G	A	0.460375	0.00947238	U6-DUSP26	intergenic_region
7	BICF2P241357	25877934	A	C	0.167867	0.00947455	PRDX6-TNFSF4	intergenic_region
33	BICF2P466299	29463543	G	A	0.420635	0.00947916	UBXN7	intron_variant
9	BICF2G630473035	55847054	C	A	0.273055	0.00948379	FAM129B	intron_variant
21	BICF2G630655923	13697442	A	G	0.362392	0.00948463	SYTL2	intron_variant
6	BICF2S23130075	71519314	G	A	0.387446	0.00948955	LHX8-TYW3	intergenic_region
1	BICF2P795193	58584136	G	A	0.370665	0.00949867	PLN	upstream_gene_variant
1	BICF2P921315	70869349	G	A	0.227666	0.00950148	ERCC6L2	intron_variant
32	BICF2P962676	32136314	A	G	0.242075	0.00951216	TIFA	upstream_gene_variant
32	BICF2P962672	32136598	T	A	0.242075	0.00951216	TIFA	upstream_gene_variant
10	BICF2S22933661	62726601	A	C	0.17147	0.00951896	EHBP1	intron_variant
14	TIGRP2P188682_rs8702070	24220147	A	G	0.0648415	0.00952129	NXPH1	intron_variant
21	BICF2P241898	43365240	A	G	0.247839	0.0095271	NELL1	intron_variant
30	BICF2P602948	34694328	G	A	0.162824	0.00954227	LRRC49	intron_variant
26	TIGRP2P344406_rs9045784	37731710	C	A	0.345821	0.0095533	PAPSS2	intron_variant
31	BICF2G630738486	28114420	G	A	0.395533	0.00955504	ENSCAFG00000032434	downstream_gene_variant
23	BICF2P1350811	46380108	A	G	0.138329	0.00955825	AADAC-SUCNR1	intergenic_region
5	BICF2P1435673	12526871	A	G	0.0691643	0.00956058	SORL1	intron_variant
18	BICF2S23750902	37460953	A	G	0.126801	0.00956079	ENSCAFG00000031389-ENSCAFG00000015225	intergenic_region
6	BICF2G630582044	47896705	G	A	0.422688	0.00956099	COL11A1-OLFM3	intergenic_region
8	BICF2S22921872	18360664	C	A	0.348872	0.00956176	FBXO33-ENSCAFG00000008462	intergenic_region
20	BICF2S2336417	6290446	A	G	0.224063	0.00956834	NUCB1	upstream_gene_variant
32	BICF2S23149334	6940786	G	A	0.414986	0.00956926	LIN54	upstream_gene_variant
22	BICF2G63092897	63673012	A	G	0.0649351	0.00959308	0	0
5	BICF2G630241705	70694436	G	A	0.0619597	0.00961158	ENSCAFG00000020012	intron_variant
21	BICF2G630646340	30375145	A	G	0.471182	0.00962387	ENSCAFG00000032022-ENSCAFG00000030046	intergenic_region
9	BICF2G630473441	57672655	G	A	0.385281	0.00963005	MAPKAP1	intron_variant
21	BICF2P1273432	40560891	G	A	0.314121	0.00963321	TPH1	intron_variant
2	BICF2P86672	56971757	G	A	0.409222	0.00965018	ARHGEF28-ENC1	intergenic_region
36	BICF2G630759072	23864413	A	G	0.056196	0.00968436	CWC22-U6	intergenic_region
20	BICF2S23726023	44246884	A	G	0.143372	0.00968709	UPF1	intron_variant
20	BICF2S23150491	44312048	G	A	0.143372	0.00968709	COMP	missense_variant
38	BICF2G63072810	17708630	C	G	0.18804	0.00969934	MGST3-LRRC52	intergenic_region
26	BICF2S22941805	19558093	A	G	0.149135	0.00970718	MYO18B	intron_variant
6	TIGRP2P81753_rs9127078	37072166	A	G	0.458213	0.00971759	SRL	upstream_gene_variant
32	BICF2P221548	5914895	A	C	0.479827	0.00971784	U4-ENSCAFG00000008931	intergenic_region
23	BICF2S23437169	50607303	A	G	0.367244	0.00972382	ENSCAFG00000008882-CCNL1	intergenic_region
31	BICF2P696414	4052448	G	A	0.157061	0.00973023	ENSCAFG00000032194-ENSCAFG00000029014	intergenic_region
28	BICF2G630265488	35467679	G	A	0.407648	0.0097311	ADAM12	intron_variant
5	BICF2P103684	56184112	G	A	0.0907781	0.00973246	KLHL17	upstream_gene_variant
6	BICF2P537803	37148711	G	A	0.396104	0.00974353	SRL	upstream_gene_variant
2	BICF2G630675203	13553598	A	G	0.451729	0.00974656	U6-U6	intergenic_region
35	BICF2P259262	29137107	A	G	0.207071	0.00974973	0	0
7	BICF2S22957026	28159712	G	A	0.393939	0.00975327	PRRX1-GORAB	intergenic_region
14	BICF2S2341510	46727069	A	C	0.496398	0.00976065	DPY19L1	intron_variant
14	BICF2G630528742	41811219	A	G	0.092219	0.00976395	CREB5	intron_variant
21	BICF2P256038	41196725	A	T	0.179654	0.00977833	ENSCAFG00000009402	missense_variant
12	BICF2P949637	74140095	A	G	0.216138	0.00978443	0	0
26	BICF2S23020975	25410548	A	G	0.382353	0.00979532	ENSCAFG00000024720	intron_variant
15	BICF2P1412527	66011861	T	A	0.228592	0.00979651	0	0
19	BICF2P20015	10122581	G	A	0.283141	0.00979684	7SK-7SK	intergenic_region
15	BICF2P1295471	67059345	G	A	0.494949	0.00981811	0	0
18	BICF2P1260127	24593304	G	A	0.290346	0.00984087	ENSCAFG00000031180	intron_variant
31	BICF2S23661167	29396362	A	G	0.492795	0.0098473	ENSCAFG00000009541-MRPS6	intergenic_region
3	BICF2G630354859	88080183	A	C	0.0706052	0.00985143	GPR125-KCNIP4	intergenic_region
3	BICF2G630106591	36432197	G	A	0.192363	0.00986321	MKRN3-7SK	intergenic_region
18	BICF2G630696686	40964730	G	A	0.286744	0.00987163	ENSCAFG00000029885-OR4C15	intergenic_region
24	TIGRP2P315671_rs8490004	29917639	A	G	0.0721501	0.00988564	CHD6-PTPRT	intergenic_region
3	BICF2G630357407	90219273	G	A	0.0597983	0.00988666	RPL7A-ENSCAFG00000016642	intergenic_region
13	BICF2G630663123	34724578	A	C	0.422688	0.00990022	TRAPPC9	intron_variant
15	TIGRP2P198958_rs9132287	34608709	A	G	0.495677	0.00990044	CCDC41-TMCC3	intergenic_region
6	BICF2P158918	56109611	A	G	0.366522	0.00990529	SNORD58-FAM69A	intergenic_region
4	BICF2G630168069	74253446	G	A	0.141509	0.00992615	TARS-NPR3	intergenic_region
5	BICF2S22911048	18502362	A	G	0.151515	0.00993301	CADM1-ENSCAFG00000026790	intergenic_region
28	BICF2P1094360	16753726	G	A	0.0792507	0.00994081	CCDC147	3_prime_UTR_variant
1	TIGRP2P16671_rs9202034	21102932	A	C	0.0864553	0.00996418	C18orf54	intron_variant
