# Supplementary material for: Insight into the Candidate Genes and Enriched Pathways Associated with Height, Length, Length to Height Ratio and Body-Weight of Korean Indigenous Breed, Jindo Dog Using Gene Set Enrichment-Based GWAS Analysis
Source: Animals (Basel). 2021 Nov 2;11(11):3136. doi: 10.3390/ani11113136 (PMC8614278; doi:10.3390/ani11113136)
Supplement: Supplementary file 1 [file animals-11-03136-s001.zip › animals-1393291-supplementary/New_Supplementary_Table S2_22.03.2021.xlsx]

## Sheet: Height
Table S2: List of all Gene Ontology and KEGG pathways significantly (p < 0.05) enriched for Height
GOTERM ~
Category	Term	Count	p_Value	%	Genes
GOTERM_CC_DIRECT	GO:1902711~GABA-A receptor complex	6	0.000638966	0.00458537	GABRA2, GABRB2, GABRA6, GABRA5, GABRA4, GABRG1
GOTERM_MF_DIRECT	GO:0004890~GABA-A receptor activity	6	0.000654316	0.00458537	GABRA2, GABRB2, GABRA6, GABRA5, GABRA4, GABRG1
GOTERM_BP_DIRECT	GO:0006816~calcium ion transport	8	0.000817109	0.00611382	PPP3CA, RYR2, CAMK2D, PLN, PRKCB, CCL5, CAV1, NMUR2
GOTERM_BP_DIRECT	GO:0030336~negative regulation of cell migration	11	0.000881018	0.00840651	RNF20, KANK1, DACH1, STK24, DAG1, ADARB1, LDLRAD4, TBX5, SULF1, RECK, ROBO1
GOTERM_BP_DIRECT	GO:0045665~negative regulation of neuron differentiation	9	0.000883868	0.00687805	DDX6, ZHX2, MEIS1, ID4, OLIG2, CNTN4, PBX1, GLI3, CDK5RAP2
GOTERM_BP_DIRECT	GO:0007214~gamma-aminobutyric acid signaling pathway	6	0.000961771	0.00458537	GABRA2, GABBR2, GABRA6, GABRA5, GABRA4, GABRG1
GOTERM_CC_DIRECT	GO:0030054~cell junction	16	0.00124234	0.0122276	GABRA2, GRIA1, GABRB2, GABRA6, GABRA5, GABRA4, SMC5, GABRG1, GLRA1, TBC1D2, DLG2, GRIN3A, BASP1, HMCN1, CDK5RAP2, GRIA4
GOTERM_BP_DIRECT	GO:0006821~chloride transport	5	0.0019169	0.00382114	GABRA2, GABRA6, GABRA5, GABRA4, GABRG1
GOTERM_MF_DIRECT	GO:0005230~extracellular ligand-gated ion channel activity	6	0.00198512	0.00458537	GABRA2, GABRB2, GABRA6, GABRA5, GABRA4, GABRG1
GOTERM_BP_DIRECT	GO:0030512~negative regulation of transforming growth factor beta receptor signaling pathway	8	0.0022921	0.00611382	ZNF451, PDPK1, SMURF1, BAMBI, CAV1, CD109, CIDEA, LDLRAD4
GOTERM_BP_DIRECT	GO:0051482~positive regulation of cytosolic calcium ion concentration involved in phospholipase C-activating G-protein coupled signaling pathway	4	0.00334033	0.00305691	EDN1, LPAR1, DRD1, GRM1
GOTERM_BP_DIRECT	GO:0051092~positive regulation of NF-kappaB transcription factor activity	11	0.00401537	0.00840651	RIPK2, PRKCB, WNT5A, RIPK4, NOD1, IL1RAP, PRKD1, TRAPPC9, TLR4, CARD11, MTDH
GOTERM_BP_DIRECT	GO:0045595~regulation of cell differentiation	5	0.00409121	3.40909	TFAP2A, PLEKHB2, TCFL5, BDNF, NLRP1
GOTERM_BP_DIRECT	GO:0035556~intracellular signal transduction	25	0.00474965	0.0191057	GUCY1B3, CAB39, ARHGEF28, NOD1, ASB17, PREX1, NUAK1, CHN2, STK32A, RGS6, RGS7, GUCY1A3, UNC13C, GUCY1A2, PDPK1, PRKCB, DCLK2, MYO9A, TIAM1, ASB7, CLNK, PRKD1, PLCB1, DGKI, SPSB4
GOTERM_MF_DIRECT	GO:0005509~calcium ion binding	40	0.00480519	0.0305691	NECAB1, RYR2, PCDH15, CBLB, CACNA1E, CDH9, CDH8, COMP, FSTL5, CRTAC1, DAG1, CHP2, SLIT2, HMCN1, TGM3, DST, SYT1, KCNIP1, ANXA2, KCNIP4, SULF1, LRP1B, SULF2, SYTL2, NELL1, MMP16, CDH10, CDH11, CDH12, SPARCL1, NUCB1, FKBP7, PLCH1, FAT3, SLC25A12, PLCB1, MCTP2, MICU1, MATN4, CDH18
GOTERM_CC_DIRECT	GO:0005634~nucleus	29	0.00543074	29.3235	IPPK, CCNH, CELF2, FOXI2, GMNN, ACACB, PTHLH, RGS4, MAEA, XPO1, NEUROD6, HLX, MYC, NLRP1, HACE1, DENND4B, FBXO38, MAGI2, PPP2R5C, PTPN13, POU3F2, PBX1, THEMIS2, TET3, NEK10, FAT1, SNAI1, TCEANC2, UBE2V1
GOTERM_BP_DIRECT	GO:0048706~embryonic skeletal system development	6	0.00714973	0.00458537	T, WNT5A, SULF1, PBX1, ACVR2A, SULF2
GOTERM_BP_DIRECT	GO:0051569~Thyroid hormone synthesis	3	0.00726587	2.88571	CBLN1, SFRP1, ACACA, IGF1
GOTERM_BP_DIRECT	GO:0051965~positive regulation of synapse assembly	8	0.00756378	0.00611382	NTRK2, NLGN1, FLRT2, LRRTM3, BDNF, FLRT3, IL1RAP, CBLN1
GOTERM_MF_DIRECT	GO:0001105~RNA polymerase II transcription coactivator activity	6	0.00786928	0.00458537	MKL2, WWOX, PRRX1, JADE1, SMARCA2, SOX4
GOTERM_BP_DIRECT	GO:0007156~homophilic cell adhesion via plasma membrane adhesion molecules	11	0.00803409	0.00840651	CADM1, CDH10, CDH11, CDH12, PCDH15, FAT3, CDH9, CD200, CDH8, CDH18, ROBO1
GOTERM_CC_DIRECT	GO:0005737~cytoplasm	145	0.00884598	0.110813	GUCY1B3, RNH1, MTRR, UBE3C, CBLB, ADARB1, SMC2, ENDOU, HERC4, PTAR1, TUBB6, DACH1, SLK, CCND1, BASP1, TRIM29, CAPN5, CHP2, DAG1, IL12B, BBX, DIP2B, RGS6, TGM3, RGS7, ADGB, EPM2A, RBFOX1, PRKCB, MAGI2, DHX40, HECW1, ELMO1, PRKD1, TNIK, MAD1L1, CARD11, SKAP2, NECAB1, TPH1, KMT2A, MAPKAP1, ACTL7B, PCDH15, TWIST2, GMPR, ARHGAP18, TARS, NCAPG, RASAL2, UBR1, NPAS3, NUAK1, HMBOX1, FLRT2, T, FLRT3, MAP4,…
GOTERM_BP_DIRECT	GO:0051966~regulation of synaptic transmission, glutamatergic	5	0.00942	0.00382114	GRM5, SYT1, GRM7, DGKI, GRM1
GOTERM_MF_DIRECT	GO:0005546~phosphatidylinositol-4,5-bisphosphate binding	7	0.0105756	0.0053496	AMER3, SYT1, KCNQ1, MAPKAP1, LDLRAP1, PLCB1, SYTL2
GOTERM_MF_DIRECT	GO:0005095~GTPase inhibitor activity	3	0.0125496	0.00229268	RTKN, SLIT2, DGKI
GOTERM_MF_DIRECT	GO:0004725~protein tyrosine phosphatase activity	10	0.0128882	0.00764228	EPM2A, PTPRT, DUSP10, PTPRC, EYA1, UBASH3B, PTPRQ, DUSP26, DUSP16, PTPN3
GOTERM_BP_DIRECT	GO:0046959~habituation	3	0.0129621	0.00229268	EPM2A, DRD1, DGKI
GOTERM_BP_DIRECT	GO:0008285~negative regulation of cell proliferation	19	0.0137142	0.0145203	PBRM1, CDKN2B, BTG1, MSX2, KMT2A, DPT, ADARB1, INHBA, SMARCA2, GLI3, BMP2, ERBB4, ZNF503, NOX4, MSX1, SOX4, FKTN, SKAP2, DIS3L2
GOTERM_BP_DIRECT	GO:0016050~vesicle organization	5	0.0164426	0.00382114	CAV1, CADPS, SNX9, SNX10, SNX8
GOTERM_MF_DIRECT	GO:0000166~nucleotide binding	21	0.0165063	0.0160488	GUCY1A3, GUCY1B3, GUCY1A2, RBFOX1, CPSF6, TMEM63B, CELF2, RBM19, ELAVL4, CSTF2T, ADCY2, SAFB, A1CF, ELAVL2, SYNJ1, HNRNPDL, RBMS1, RBM34, PPARGC1A, RBM46, R3HCC1L
GOTERM_CC_DIRECT	GO:0005856~cytoskeleton	11	0.0166575	0.00840651	KITLG, DST, RIPK2, FRMPD1, DAG1, GAS2, TNIK, TLN2, WASF1, ACTB, PTPN3
GOTERM_BP_DIRECT	GO:0060070~canonical Wnt signaling pathway	9	0.0171691	0.00687805	FZD1, RYR2, ZNRF3, CCND1, T, TBL1XR1, WNT5A, DISC1, SOX4
GOTERM_BP_DIRECT	GO:0032755~positive regulation of interleukin-6 production	6	0.0172869	0.00458537	IL33, RIPK2, TNFSF4, WNT5A, NOD1, TLR4
GOTERM_CC_DIRECT	GO:0005783~endoplasmic reticulum	32	0.0175041	0.0244553	GRIA1, NBAS, MGST3, STX18, RAP1GDS1, ZDHHC6, SNX10, ARHGAP5, CYP19A1, BRINP2, BRINP1, FAM172A, CREB3L2, DNAJB9, DRD1, APOB, FKTN, EPM2A, MAMDC2, SEMA4F, CDKAL1, SULF1, SLC39A14, SORL1, SULF2, TMX4, P4HA1, CLDN14, KCNQ1, MSRB3, ACO1, MCTP2
GOTERM_BP_DIRECT	GO:0001570~vasculogenesis	7	0.0179001	0.0053496	NTRK2, HHEX, T, CAV1, MYO18B, QKI, WARS2
GOTERM_CC_DIRECT	GO:0032281~AMPA glutamate receptor complex	5	0.0179792	0.00382114	GRIA1, NRN1, OLFM3, CACNG3, GRIA4
GOTERM_CC_DIRECT	GO:0043025~neuronal cell body	12	0.0182131	0.00917074	GABRA2, GRIA1, GLRA1, CAMK2D, UCHL1, BRINP2, GRIN3A, BRINP1, DENND1A, TAC1, APOB, PDYN
GOTERM_BP_DIRECT	GO:0030177~positive regulation of Wnt signaling pathway	5	0.0193513	0.00382114	KANK1, HHEX, SPIN1, SULF1, DISC1
GOTERM_BP_DIRECT	GO:0046330~positive regulation of JNK cascade	7	0.0198424	0.0053496	RIPK2, TAOK1, TNFRSF19, NOD1, HMGB1, PLCB1, TLR4
GOTERM_BP_DIRECT	GO:0032736~positive regulation of interleukin-13 production	3	0.0209194	0.00229268	IL33, TNFSF4, IL1RAP
GOTERM_BP_DIRECT	GO:0033564~anterior/posterior axon guidance	3	0.0209194	0.00229268	UNC5A, DCC, UNC5C
GOTERM_BP_DIRECT	GO:0070100~negative regulation of chemokine-mediated signaling pathway	3	0.0209194	0.00229268	CCL5, SLIT2, ROBO1
GOTERM_BP_DIRECT	GO:0002063~chondrocyte development	4	0.022003	0.00305691	MSX2, COL11A1, SULF1, SULF2
GOTERM_BP_DIRECT	GO:0060384~innervation	4	0.022003	0.00305691	GABRB2, GABRA5, SULF1, SULF2
GOTERM_BP_DIRECT	GO:0010971~positive regulation of G2/M transition of mitotic cell cycle	4	0.0270248	0.00305691	RAD51B, CCND1, PBX1, STOX1
GOTERM_MF_DIRECT	GO:0045499~chemorepellent activity	5	0.0283268	0.00382114	SEMA5A, FLRT2, FLRT3, SEMA3E, SEMA4F
GOTERM_CC_DIRECT	GO:0045202~synapse	10	0.0286612	0.00764228	GABRB2, NLGN1, GABRA6, GABRA5, DENND1A, GABRA4, TMEM57, MYRIP, CBLN1, GABRG1
GOTERM_CC_DIRECT	GO:0014069~postsynaptic density	7	0.0288694	0.0053496	GRIA1, GRM5, DLG2, PCLO, BSN, DISC1, GRM1
GOTERM_BP_DIRECT	GO:0044387~negative regulation of protein kinase activity by regulation of protein phosphorylation	3	0.0303895	0.00229268	DUSP10, ADARB1, DUSP26
GOTERM_BP_DIRECT	GO:0035115~embryonic forelimb morphogenesis	5	0.034026	0.00382114	NIPBL, MSX2, MSX1, TBX5, RECK
GOTERM_BP_DIRECT	GO:0051561~positive regulation of mitochondrial calcium ion concentration	5	0.0345317	3.125	MICU1, MCU, HLX, ACACA, MAGI2
GOTERM_MF_DIRECT	GO:0016874~ligase activity	6	0.03538	0.00458537	HERC4, UCHL1, UBE3C, SMURF1, HECW1, SUCLG2
GOTERM_BP_DIRECT	GO:0000209~protein polyubiquitination	9	0.0354617	0.00687805	RNF20, RNF145, UBE3C, MGRN1, SMURF1, FBXW11, FBXO4, DTL, SASH1
GOTERM_CC_DIRECT	GO:0045211~postsynaptic membrane	8	0.037213	0.00611382	GRIA1, GLRA1, NTRK2, DLG2, GRIN3A, IQSEC3, DAG1, GRIA4
GOTERM_BP_DIRECT	GO:0010976~positive regulation of neuron projection development	6	0.037629	0.00458537	NTRK2, NEGR1, WNT5A, PRKD1, CBFA2T2, TRIM67
GOTERM_BP_DIRECT	GO:0042593~glucose homeostasis	4	0.0378651	4.6875	TFAP2B, RFX6, MCU, SLC7A8
GOTERM_BP_DIRECT	GO:0047497~mitochondrion transport along microtubule	5	0.0383616	1.47059	MAP1B, KIF1B, GRIN3A, BRINP1, DENND1A
GOTERM_BP_DIRECT	GO:0007399~nervous system development	8	0.0383747	0.00611382	EPM2A, MYLIP, RBFOX1, DLG2, ENC1, APOB, SIM2, GFRA2
GOTERM_BP_DIRECT	GO:0051262~protein tetramerization	5	0.0384766	0.00382114	FH, CPSF6, CCL5, TRPM3, TGM3
GOTERM_BP_DIRECT	GO:0097191~extrinsic apoptotic signaling pathway	5	0.0384766	0.00382114	WWOX, IL33, PDPK1, INHBA, TNFRSF1B
GOTERM_BP_DIRECT	GO:0007205~protein kinase C-activating G-protein coupled receptor signaling pathway	4	0.0387315	0.00305691	EDN1, GRM5, DGKI, GRM1
GOTERM_BP_DIRECT	GO:0032735~positive regulation of interleukin-12 production	4	0.0387315	0.00305691	TNFSF4, IL12B, HMGB1, PLCB1
GOTERM_CC_DIRECT	GO:0044306~neuron projection terminus	3	0.0395533	0.00229268	UCHL1, TMEM57, BSN
GOTERM_CC_DIRECT	GO:0060077~inhibitory synapse	3	0.0395533	0.00229268	GABRA2, GLRA1, IQSEC3
GOTERM_MF_DIRECT	GO:0050840~extracellular matrix binding	6	0.0396571	7.7619	SPP1, SPARCL1, HMGA1, FGFR3, SCAND3, NTRK2
GOTERM_CC_DIRECT	GO:0015629~actin cytoskeleton	11	0.0401382	0.00840651	IVNS1ABP, PPP1R12A, TMEM63B, KLHL17, NCAPG, TARS, APOB, MAD1L1, ACACA, TTC17, FAM129B
GOTERM_CC_DIRECT	GO:0048786~presynaptic active zone	4	0.0429413	0.00305691	RIMS1, PCLO, BSN, ERC2
GOTERM_BP_DIRECT	GO:0045663~positive regulation of myoblast differentiation	4	0.0454002	0.00305691	BTG1, BOC, PLCB1, MAP3K5
GOTERM_BP_DIRECT	GO:0007411~axon guidance	9	0.0455051	0.00687805	FLRT2, FLRT3, DCC, KIF5B, BOC, SEMA4F, CNTN4, GLI3, ROBO1
GOTERM_CC_DIRECT	GO:0005829~cytosol	5	0.0490622	5.28571	NTRK2, SFRP1, ACOT11, PLCH1, ATP6V1G3
KEGG_PATHWAY ~
Category	Term	Count	p_Value	%	Genes
KEGG_PATHWAY	cfa04024:cAMP signaling pathway	23	6.48672e-06	0.0175772	GRIA1, RYR2, GABBR2, CAMK2D, CREBBP, SUCNR1, PPP1R12A, BDNF, HHIP, ADCY2, ADRB1, ATP2B1, GLI3, GNAI1, MAPK10, TIAM1, GRIN3A, PLN, FXYD2, CREB3L2, DRD1, CREB5, GRIA4
KEGG_PATHWAY	cfa04723:Retrograde endocannabinoid signaling	16	9.67567e-06	0.0122276	GABRA2, GRIA1, GABRB2, GABRA6, GABRA5, PRKCB, GABRA4, ADCY2, GNAI1, GRM1, GABRG1, MAPK10, RIMS1, GRM5, PLCB1, GRIA4
KEGG_PATHWAY	cfa04261:Adrenergic signaling in cardiomyocytes	17	8.34448e-05	0.0129919	RYR2, CAMK2D, PPP2R5A, ADCY2, ADRB1, ATP2B1, ADRA1B, GNAI1, PLN, PPP2R2B, PPP2R5E, KCNQ1, FXYD2, CREB3L2, PLCB1, CACNG3, CREB5
KEGG_PATHWAY	cfa05033:Nicotine addiction	9	0.000137771	0.00687805	GABRA2, GRIA1, GABRB2, GRIN3A, GABRA6, GABRA5, GABRA4, GRIA4, GABRG1
KEGG_PATHWAY	cfa04540:Gap junction	13	0.00016052	0.00993496	GUCY1A3, GUCY1B3, GUCY1A2, PRKCB, LPAR1, ADCY2, ADRB1, GNAI1, GRM1, TUBB6, GRM5, DRD1, PLCB1
KEGG_PATHWAY	cfa04022:cGMP-PKG signaling pathway	17	0.000446637	0.0129919	GUCY1A3, GUCY1B3, GUCY1A2, PPP1R12A, ADCY2, ADRB1, ATP2B1, ADRA1B, GNAI1, PPP3CA, PLN, FXYD2, CREB3L2, GNA12, VDAC2, PLCB1, CREB5
KEGG_PATHWAY	cfa04728:Dopaminergic synapse	15	0.00049596	0.0114634	GRIA1, CAMK2D, PRKCB, PPP2R5A, GNAI1, MAPK10, PPP3CA, PPP2R2B, PPP2R5E, KIF5B, CREB3L2, DRD1, PLCB1, CREB5, GRIA4
KEGG_PATHWAY	cfa04727:GABAergic synapse	12	0.000583972	0.00917074	GABRA2, GABBR2, GABRB2, GABRA6, GABRA5, PRKCB, GABRA4, ADCY2, SLC38A2, GLUL, GNAI1, GABRG1
KEGG_PATHWAY	cfa04020:Calcium signaling pathway	18	0.000677658	0.0137561	RYR2, CAMK2D, PDE1C, PRKCB, ADCY2, ADRB1, TACR1, ATP2B1, ADRA1B, CACNA1E, GRM1, PPP3CA, GRM5, PLN, ERBB4, VDAC2, DRD1, PLCB1
KEGG_PATHWAY	cfa05031:Amphetamine addiction	10	0.000844946	0.00764228	GRIA1, PPP3CA, CAMK2D, GRIN3A, PRKCB, CREB3L2, DRD1, PDYN, GRIA4, CREB5
KEGG_PATHWAY	cfa05032:Morphine addiction	12	0.000941164	0.00917074	GABRA2, GABBR2, GABRB2, GABRA6, PDE1C, GABRA5, PRKCB, GABRA4, ADCY2, DRD1, GNAI1, GABRG1
KEGG_PATHWAY	cfa04713:Circadian entrainment	12	0.0013429	0.00917074	GUCY1A3, GRIA1, GUCY1B3, PER1, GUCY1A2, RYR2, CAMK2D, PRKCB, ADCY2, PLCB1, GNAI1, GRIA4
KEGG_PATHWAY	cfa04724:Glutamatergic synapse	13	0.00160498	0.00993496	GRIA1, PRKCB, ADCY2, GNAI1, GRM1, PPP3CA, GRM5, GRIN3A, GRM7, PLCB1, SLC38A2, GLUL, GRIA4
KEGG_PATHWAY	cfa04080:Neuroactive ligand-receptor interaction	22	0.00161064	0.016813	GABRA2, GRIA1, GABBR2, GABRB2, GABRA6, GABRA5, GABRA4, LPAR1, ADRB1, TACR1, PRL, ADRA1B, GRM1, GABRG1, GLRA1, GRM5, GRIN3A, GRM7, NMUR2, PRLHR, DRD1, GRIA4
KEGG_PATHWAY	cfa04310:Wnt signaling pathway	14	0.00193312	0.0106992	FZD1, CAMK2D, CREBBP, PRKCB, FBXW11, WNT5A, PRICKLE2, CXXC4, MAPK10, PPP3CA, CCND1, BAMBI, TBL1XR1, PLCB1
KEGG_PATHWAY	cfa04730:Long-term depression	9	0.00231295	0.00687805	GUCY1A3, GRIA1, GUCY1B3, GUCY1A2, PRKCB, GNA12, PLCB1, GNAI1, GRM1
KEGG_PATHWAY	cfa04915:Estrogen signaling pathway	8	0.00309202	5.9514	CREB3L2, HMGA1, GRM1, NPM2, XPO7, ERBB4, CCDC178 CREB5
KEGG_PATHWAY	cfa04970:Salivary secretion	10	0.00316465	0.00764228	GUCY1A3, GUCY1B3, GUCY1A2, PRKCB, FXYD2, ADRB1, ADCY2, ATP2B1, PLCB1, ADRA1B
KEGG_PATHWAY	cfa04360:Axon guidance	13	0.00351991	0.00993496	SEMA5A, NTNG2, UNC5A, DCC, LIMK2, UNC5C, SEMA3E, SEMA4F, GNAI1, ROBO1, PPP3CA, SLIT2, LRRC4C
KEGG_PATHWAY	cfa04925:Aldosterone synthesis and secretion	7	0.00358211	0.0053496	CAMK2D, PRKCB, CREB3L2, ADCY2, PRKD1, PLCB1, CREB5
KEGG_PATHWAY	cfa04918:Thyroid hormone synthesis	6	0.00447037	6.218	FGFR3, ADCY8, CREB5, FOXI2, ADRA1A, CREB5
KEGG_PATHWAY	cfa04911:Insulin secretion	9	0.00506515	0.00687805	RYR2, CAMK2D, PCLO, PRKCB, FXYD2, CREB3L2, ADCY2, PLCB1, CREB5
KEGG_PATHWAY	cfa04921:Oxytocin signaling pathway	14	0.00528428	0.0106992	GUCY1A3, GUCY1B3, GUCY1A2, RYR2, CAMK2D, PPP1R12A, PRKCB, ADCY2, GNAI1, ACTB, PPP3CA, CCND1, PLCB1, CACNG3
KEGG_PATHWAY	cfa04922:Glucagon signaling pathway	10	0.00531298	0.00764228	PPP3CA, CAMK2D, CREBBP, CREB3L2, ADCY2, PYGL, PLCB1, PPARGC1A, ACACA, CREB5
KEGG_PATHWAY	cfa04916:Melanogenesis	11	0.00553666	0.00840651	FZD1, CAMK2D, KITLG, EDN1, CREBBP, PRKCB, WNT5A, CREB3L2, ADCY2, PLCB1, GNAI1
KEGG_PATHWAY	cfa05205:Proteoglycans in cancer	16	0.0101543	0.0122276	FZD1, CAMK2D, PPP1R12A, ITGB5, PDPK1, PRKCB, CAV1, WNT5A, TWIST2, CBLB, ACTB, TIAM1, CCND1, ERBB4, IL12B, TLR4
KEGG_PATHWAY	cfa05030:Cocaine addiction	7	0.0110058	0.0053496	GRIN3A, BDNF, CREB3L2, DRD1, PDYN, GNAI1, CREB5
KEGG_PATHWAY	cfa05200:Pathways in cancer	26	0.0110812	0.0198699	FH, HHIP, LAMA4, LPAR1, CBLB, ADCY2, GNAI1, GLI3, CCND1, GNA12, CTNNA3, RXRG, RUNX1T1, FZD1, EGLN3, CDKN2B, CREBBP, DCC, PRKCB, WNT5A, MAPK10, BMP2, KITLG, CCDC6, PLCB1, FGF12
KEGG_PATHWAY	cfa04924:Renin secretion	8	0.012677	0.00611382	GUCY1A3, GUCY1B3, PPP3CA, GUCY1A2, PDE1C, ADRB1, PLCB1, GNAI1
KEGG_PATHWAY	cfa04720:Long-term potentiation	8	0.0137424	0.00611382	GRIA1, PPP3CA, CAMK2D, CREBBP, GRM5, PRKCB, PLCB1, GRM1
KEGG_PATHWAY	cfa05414:Dilated cardiomyopathy	9	0.0175004	0.00687805	RYR2, PLN, SGCD, ITGB5, DAG1, ADRB1, ADCY2, CACNG3, ACTB
KEGG_PATHWAY	cfa04071:Sphingolipid signaling pathway	11	0.0211311	0.00840651	MAPK10, SPTLC3, PPP2R2B, PDPK1, PRKCB, PPP2R5E, GNA12, PPP2R5A, PLCB1, GNAI1, MAP3K5
KEGG_PATHWAY	cfa04972:Pancreatic secretion	9	0.022562	0.00687805	RYR2, PRKCB, KCNQ1, FXYD2, ADCY2, ATP2B1, PLCB1, SLC4A4, TPCN2
KEGG_PATHWAY	cfa04931:Insulin resistance	7	0.0253164	6.875	IGSF3, PARPBP, IGF1, ACPL2, CREB3L2, SLC2A2, CREB5
KEGG_PATHWAY	cfa04919:Thyroid hormone signaling pathway	10	0.0344072	0.00764228	CREBBP, PLN, MED30, CCND1, PDPK1, PRKCB, FXYD2, PLCB1, RXRG, ACTB
KEGG_PATHWAY	cfa04350:TGF-beta signaling pathway	8	0.0404555	0.00611382	CDKN2B, BMP2, CREBBP, SMURF1, BAMBI, ID4, INHBA, ACVR2A
KEGG_PATHWAY	cfa05412:Arrhythmogenic right ventricular cardiomyopathy (ARVC)	7	0.0482995	0.0053496	RYR2, SGCD, ITGB5, DAG1, CTNNA3, CACNG3, ACTB

## Sheet: Length
Table S2: List of all Gene Ontology and KEGG pathways significantly (p < 0.05) enriched enriched for Length
GOTERM ~
Category	Term	Count	PValue	%	Genes
GOTERM_CC_DIRECT	GO:0030425~dendrite	21	7.69779e-07	2.78146	GABRA2, EPHA4, SYT4, GABRA5, KCNB1, DENND1A, MAGI2, KLHL1, PDYN, GRM1, BRINP2, HTR7, RELN, PLCB4, BRINP1, GRM7, DNER, NCS1, MAPT, BRINP3, TP63
GOTERM_MF_DIRECT	GO:0005096~GTPase activator activity	21	8.0868e-05	2.78146	RGS18, RABGAP1, DAB2IP, ARHGAP18, RASAL2, ARFGAP3, ARHGAP15, ARHGAP24, TIAM2, TBC1D1, TBCK, TBC1D2, SIPA1L1, TBC1D21, DLC1, TBC1D13, RAPGEF2, PLCB1, DOCK1, GARNL3, RGS7
GOTERM_CC_DIRECT	GO:0043025~neuronal cell body	15	0.000665486	1.98675	GABRA2, DENND1A, SEZ6, KLHL1, GRIK2, PDYN, BRINP2, UCHL1, GRIN3A, BRINP1, DNER, RAPGEF2, APOB, ASIC2, BRINP3
GOTERM_BP_DIRECT	GO:0032332~positive regulation of chondrocyte differentiation	5	0.00169898	0.662252	PKDCC, SOX9, SOX6, GLI3, SOX5
GOTERM_BP_DIRECT	GO:0042593~glucose homeostasis	3	0.00247037	1.67568	TFAP2B, RFX6, MCU
GOTERM_BP_DIRECT	GO:0030336~negative regulation of cell migration	10	0.00267503	1.3245	KANK1, SFRP1, DACH1, STK24, DLC1, ADARB1, LDLRAD4, SULF1, ENG, ROBO1
GOTERM_BP_DIRECT	GO:0051569~Thyroid hormone synthesis	3	0.00488312	1.14286	FGFR3, BDNF, CBLN1
GOTERM_BP_DIRECT	GO:0090630~activation of GTPase activity	9	0.00569691	1.19205	TBCK, TIAM1, BCAS3, TBC1D1, TBC1D2, RABGAP1, TBC1D21, DOCK7, TBC1D13
GOTERM_MF_DIRECT	GO:0005234~extracellular-glutamate-gated ion channel activity	5	0.00572758	0.662252	GRIN3A, GRID1, GRIK2, GRIN2B, GRIA4
GOTERM_BP_DIRECT	GO:0019933~cAMP-mediated signaling	6	0.0062388	0.794702	PCLO, NPR3, RAPGEF2, SOX9, ADCY8, RAPGEF4
GOTERM_BP_DIRECT	GO:0071504~cellular response to heparin	3	0.00627745	0.397351	SFRP1, SLIT2, SOX9
GOTERM_CC_DIRECT	GO:0005768~endosome	14	0.00632909	1.8543	ARRDC4, NTRK2, GIF, CAV1, WDR72, SNX10, ARPC2, PACSIN2, CLVS2, SNX9, ASTN2, EZR, SNX8, ASTN1
GOTERM_BP_DIRECT	GO:0051965~positive regulation of synapse assembly	8	0.00635822	1.0596	NTRK2, LRRN3, FLRT2, BDNF, IL1RAP, ASIC2, EPHB1, CBLN1
GOTERM_CC_DIRECT	GO:0005783~endoplasmic reticulum	33	0.00685937	4.37086	CDS1, LRPAP1, MOGAT1, STX18, SEZ6, ATP10B, SNX10, ARHGAP5, CYP19A1, BRINP2, BRINP1, NCK2, HS1BP3, UGGT2, APOB, BRINP3, HMGCLL1, EPM2A, VCAM1, ALG9, ATP8B1, PLA2G4A, CDKAL1, ACSL3, SULF1, SGPP2, SORL1, ZDHHC14, UBAC2, TPST2, TMX4, KCNQ1, FGFR3
GOTERM_MF_DIRECT	GO:0005085~guanyl-nucleotide exchange factor activity	8	0.00765566	1.0596	DOCK9, DOCK8, SH2D3C, DOCK7, PLCE1, DOCK1, RALGPS2, RAPGEF4
GOTERM_BP_DIRECT	GO:0071560~cellular response to transforming growth factor beta stimulus	6	0.0086359	0.794702	WWOX, SFRP1, CAV1, SOX9, SOX6, SOX5
GOTERM_BP_DIRECT	GO:0045930~negative regulation of mitotic cell cycle	5	0.0102693	0.662252	BRINP2, BRINP1, GAS1, BRINP3, PTPN3
GOTERM_BP_DIRECT	GO:0050770~regulation of axonogenesis	5	0.0102693	0.662252	EPHA4, SIPA1L1, SLIT3, SLIT2, LRRC4C
GOTERM_CC_DIRECT	GO:0045211~postsynaptic membrane	9	0.0108232	1.19205	NTRK2, DLG2, GRIN3A, GRID1, GRIK2, GRIN2B, SHANK2, SYNE1, GRIA4
GOTERM_MF_DIRECT	GO:0008026~ATP-dependent helicase activity	4	0.010945	0.529801	DHX40, DHX35, CHD6, CHD5
GOTERM_BP_DIRECT	GO:2000741~positive regulation of mesenchymal stem cell differentiation	3	0.0121685	0.397351	SOX9, SOX6, SOX5
GOTERM_MF_DIRECT	GO:0004970~ionotropic glutamate receptor activity	4	0.0141197	0.529801	GRID1, GRIK2, GRIN2B, GRIA4
GOTERM_BP_DIRECT	GO:0016050~vesicle organization	5	0.0147352	0.662252	CAV1, CADPS, SNX9, SNX10, SNX8
GOTERM_CC_DIRECT	GO:0005737~cytoplasm	139	0.0149518	18.4106	ERRFI1, PANK3, PREP, CBLB, ADARB1, SMC4, SMC2, GLE1, HERC4, TUBB6, DACH1, RASSF2, SLK, CDC27, BBX, TNR, KNTC1, DIP2B, TGM3, PKNOX2, RGS7, EPM2A, CD96, RBFOX1, DAPK1, USP3, MAGI2, WDR72, FRMD3, DHX40, TIAM2, KCTD9, FANCD2, HECW1, MAD1L1, SKAP2, NECAB1, KMT2A, PCDH15, TWIST2, NEDD4L, COPS7B, ARHGAP18, TARS, RASAL2, NLK, LPP, LDHB, FGGY, FLRT2, T, MAP2, ERI1, DHX35, ZNF703, NPHP4, LRRC4C, CCDC141, R…
GOTERM_MF_DIRECT	GO:0035091~phosphatidylinositol binding	9	0.0151401	1.19205	SH3PXD2A, RPS6KC1, TULP4, HS1BP3, TNFAIP8L3, SNX9, SNX10, SNX22, SNX8
GOTERM_BP_DIRECT	GO:0031338~regulation of vesicle fusion	6	0.0172461	0.794702	TBCK, TBC1D1, TBC1D2, RABGAP1, TBC1D21, TBC1D13
GOTERM_CC_DIRECT	GO:0005802~trans-Golgi network	11	0.0188461	1.45695	ARFGEF2, FNBP1, STX8, CA4, NCK2, MYO18A, CLVS2, SNX9, TRAPPC9, BICD1, SORL1
GOTERM_BP_DIRECT	GO:0045669~positive regulation of osteoblast differentiation	7	0.0189896	0.927152	BMP2, BMPR2, IGF1, TP63, GLI3, ACVR2A, BMP6
GOTERM_BP_DIRECT	GO:0070100~negative regulation of chemokine-mediated signaling pathway	3	0.019659	0.397351	SLIT3, SLIT2, ROBO1
GOTERM_BP_DIRECT	GO:2001224~positive regulation of neuron migration	3	0.019659	0.397351	SEMA3A, DAB2IP, RAPGEF2
GOTERM_BP_DIRECT	GO:1903861~positive regulation of dendrite extension	4	0.0201834	0.529801	RIMS2, SYT4, SMURF1, NEDD4L
GOTERM_BP_DIRECT	GO:0008285~negative regulation of cell proliferation	18	0.0203199	2.38411	BCL11B, KMT2A, ZBTB49, HMGA1, DAB2IP, ADARB1, SMARCA2, GLI3, BMP2, CLMN, ERBB4, DLC1, RAPGEF2, ZNF503, SLIT3, MSX1, SOX4, SKAP2
GOTERM_BP_DIRECT	GO:0001501~skeletal system development	7	0.0230247	0.927152	RASSF2, PKDCC, HEXB, NPR3, SOX9, TP63, SOX4
GOTERM_CC_DIRECT	GO:0015629~actin cytoskeleton	12	0.0246382	1.5894	IVNS1ABP, DAPK1, FHL2, TARS, KNTC1, APOB, PHC3, MAD1L1, ACACA, PKNOX2, FAM129B, RAI14
GOTERM_BP_DIRECT	GO:0008277~regulation of G-protein coupled receptor protein signaling pathway	4	0.0248181	0.529801	RGS18, USP20, PLCE1, PLCB1
GOTERM_BP_DIRECT	GO:0008306~associative learning	4	0.0248181	0.529801	RELN, GABRA5, TNR, NPTX2
GOTERM_CC_DIRECT	GO:0014069~postsynaptic density	7	0.0252716	0.927152	DLG2, PCLO, PLCB4, GRIK2, MAPT, DISC1, GRM1
GOTERM_CC_DIRECT	GO:0005634~nucleus	16	0.0267745	21.3235	PTHLH, RGS4, MAEA, XPO1, NEUROD6, HLX, MYC, NLRP1, HACE1, DENND4B, FBXO38, MAGI2, PPP2R5C, PTPN13, POU3F2, PBX1, THEMIS2, TET3, NEK10, FAT1, SNAI1, TCEANC2, UBE2V1
GOTERM_BP_DIRECT	GO:0007605~sensory perception of sound	10	0.0270065	1.3245	GABRB2, OTOA, GRM7, GABRA5, ATP8B1, HEXB, FAM65B, CACNA1D, NAV2, ASIC2
GOTERM_MF_DIRECT	GO:0016874~ligase activity	6	0.0278778	0.794702	HERC4, UCHL1, SMURF1, HECW1, SUCLG2, NEDD4L
GOTERM_BP_DIRECT	GO:0060119~inner ear receptor cell development	3	0.0285881	0.397351	GABRB2, GABRA5, ATP8B1
GOTERM_BP_DIRECT	GO:0047497~mitochondrion transport along microtubule	4	0.0293205	2.78829	MAP1B, KIF1B, MAPT, DISC1
GOTERM_BP_DIRECT	GO:0043066~negative regulation of apoptotic process	17	0.0297728	2.25166	CAMK1D, BCL11B, RHBDD1, FHL2, IGF1, GLI3, FAM129B, ADAMTS20, MTDH, ERBB4, MYO18A, NAA35, APBB2, SOX9, MSX1, ASIC2, TP63
GOTERM_MF_DIRECT	GO:0001105~RNA polymerase II transcription coactivator activity	5	0.0298099	0.662252	MKL2, WWOX, PRRX1, SMARCA2, SOX4
GOTERM_BP_DIRECT	GO:0007517~muscle organ development	4	0.0299747	0.529801	COPRS, PAX3, MSX1, SGCZ
GOTERM_BP_DIRECT	GO:0010719~negative regulation of epithelial to mesenchymal transition	4	0.0299747	0.529801	SFRP1, SDHAF2, DAB2IP, LDLRAD4
GOTERM_BP_DIRECT	GO:0086091~regulation of heart rate by cardiac conduction	5	0.030675	0.662252	KCNQ1, CAV1, CACNA1D, CTNNA3, KCNJ2
GOTERM_MF_DIRECT	GO:0005546~phosphatidylinositol-4,5-bisphosphate binding	6	0.0307404	0.794702	KCNQ1, FCHO2, LDLRAP1, PLCB1, KCNJ2, SYTL2
GOTERM_MF_DIRECT	GO:0004435~phosphatidylinositol phospholipase C activity	4	0.0315224	0.529801	PLCB4, PLCE1, PLCH1, PLCB1
GOTERM_MF_DIRECT	GO:0004890~GABA-A receptor activity	4	0.0315224	0.529801	GABRA2, GABRB2, GABRA5, GABRG1
GOTERM_BP_DIRECT	GO:0030308~negative regulation of cell growth	9	0.0320781	1.19205	SFRP1, BMPR2, NAIF1, APBB2, FOXK1, SLIT3, SLIT2, MSX1, SMARCA2
GOTERM_BP_DIRECT	GO:0090090~negative regulation of canonical Wnt signaling pathway	9	0.0320781	1.19205	BMP2, ZNRF3, SDHAF2, CAV1, DAB2IP, NPHP4, PRICKLE1, SOX9, GLI3
GOTERM_BP_DIRECT	GO:0006886~intracellular protein transport	15	0.032364	1.98675	RABGAP1, STX8, STX18, XPO7, GRIK2, SYTL2, RIMS2, TBC1D1, TBCK, TBC1D2, TBC1D21, TBC1D13, SNX9, APBA1, SNX8
GOTERM_CC_DIRECT	GO:0005829~cytosol	54	0.03327	7.15232	IPO11, ADK, BICD1, GLI3, PREX1, UCHL1, MAP1LC3C, MUC13, PLCE1, CA6, LDLRAP1, TP63, RGS7, PRKCH, FBXW11, STX8, ACOT11, PLA2G4A, ARFGAP3, UGDH, TIAM1, SFRP1, PCP4, RAPGEF2, EZR, RAPGEF4, MTPN, FH, RABGAP1, GMPS, AKAP7, PRICKLE1, FHIT, ACACA, FAM129B, CYTH3, PCBP3, BAG3, MVB12B, PACSIN2, PIP5K1B, ATP6V1G3, SNX8, HMGCLL1, N4BP2, NTRK2, WWOX, ARFGEF2, FANCC, FERMT1, PEX5L, PPP2R2B, DLC1, PLCH1
GOTERM_CC_DIRECT	GO:1902711~GABA-A receptor complex	4	0.0338172	0.529801	GABRA2, GABRB2, GABRA5, GABRG1
GOTERM_MF_DIRECT	GO:0005088~Ras guanyl-nucleotide exchange factor activity	3	0.0355112	0.397351	RAPGEF2, ADRB1, RAPGEF4
GOTERM_BP_DIRECT	GO:0006470~protein dephosphorylation	4	0.0356491	0.529801	PPP1CC, SDHAF2, FBXW11, PTPRM
GOTERM_CC_DIRECT	GO:0030054~cell junction	12	0.0367976	1.5894	GABRA2, GABRB2, TBC1D2, DLG2, GRIN3A, GRID1, GABRA5, GRIK2, HMCN1, GRIN2B, GRIA4, GABRG1
GOTERM_BP_DIRECT	GO:0031953~negative regulation of protein autophosphorylation	3	0.0388062	0.397351	ERRFI1, IMPACT, ENG
GOTERM_BP_DIRECT	GO:0051968~positive regulation of synaptic transmission, glutamatergic	3	0.0388062	0.397351	RELN, TNR, SHANK2
GOTERM_BP_DIRECT	GO:1900006~positive regulation of dendrite development	3	0.0388062	0.397351	SEZ6, DAB2IP, IL1RAP
GOTERM_BP_DIRECT	GO:0045595~regulation of cell differentiation	3	0.0394196	3.12613	TFAP2A, PLEKHB2, TCFL5
GOTERM_BP_DIRECT	GO:0042981~regulation of apoptotic process	11	0.039438	1.45695	BMP2, SLK, TRAF3, DAPK1, RASSF6, CASP4, CARD9, GAS1, HS1BP3, SOX9, BMP6
GOTERM_CC_DIRECT	GO:0005794~Golgi apparatus	31	0.0401807	4.10596	PKDCC, TRRAP, GORAB, GLIS3, GOLIM4, MANEA, PCSK5, BICD1, SYNE1, CAND1, CWC22, ASCC3, TXNDC8, APOB, WWOX, SYT4, KCNJ6, VCAM1, ATP8B1, PLA2G4A, ACSL3, SULF1, ARFGAP3, SORL1, TPST2, EXT2, ARPC2, GORASP2, FAM20B, ST6GALNAC4, FGFR3
GOTERM_BP_DIRECT	GO:0006281~DNA repair	8	0.0406675	1.0596	FANCD2, TRRAP, USP3, CHEK1, POLI, FANCC, POLK, PDS5A
GOTERM_CC_DIRECT	GO:0030424~axon	10	0.0428004	1.3245	GABRA2, MTPN, EPHA4, SYT4, SEMA3A, TMEM57, NCS1, NCAM2, MAPT, EPHB1
GOTERM_BP_DIRECT	GO:0051561~positive regulation of mitochondrial calcium ion concentration	2	0.0447037	2.01351	MICU1, MCU
GOTERM_MF_DIRECT	GO:0050840~extracellular matrix binding	2	0.0475857	2.56306	SPP1, SPARCL1
GOTERM_BP_DIRECT	GO:0007628~adult walking behavior	5	0.0486631	0.662252	EPHA4, UCHL1, KLHL1, PCDH15, MAPT
KEGG_PATHWAY ~
Category	Term	Count	PValue	%	Genes
KEGG_PATHWAY	cfa04724:Glutamatergic synapse	16	2.16715e-05	2.11921	SLC1A1, PLA2G4A, CACNA1D, GRIK2, ADCY8, GRIN2B, GNAI1, GRM1, GRIN3A, PLCB4, GRM4, GRM7, GNB4, PLCB1, SHANK2, GRIA4
KEGG_PATHWAY	cfa04024:cAMP signaling pathway	20	0.000125933	2.64901	ABCC4, BDNF, CACNA1D, ADRB1, ADCY8, GRIN2B, GLI3, GNAI1, PPP1CC, TIAM1, GRIN3A, PLN, FXYD2, ORAI1, PLCE1, FFAR2, SOX9, CNGA4, GRIA4, RAPGEF4
KEGG_PATHWAY	cfa04723:Retrograde endocannabinoid signaling	13	0.00045816	1.72185	GABRA2, GABRB2, KCNJ6, GABRA5, CACNA1D, ADCY8, GNAI1, GRM1, GABRG1, PLCB4, GNB4, PLCB1, GRIA4
KEGG_PATHWAY	cfa04915:Estrogen signaling pathway	4	0.00171817	2.385	CREB3L2, ADCY8, GRM1, CREB5
KEGG_PATHWAY	cfa04925:Aldosterone synthesis and secretion	7	0.00358211	0.880799	CREB3L2, ADCY8, CREB5
KEGG_PATHWAY	cfa05033:Nicotine addiction	7	0.0037112	0.927152	GABRA2, GABRB2, GRIN3A, GABRA5, GRIN2B, GRIA4, GABRG1
KEGG_PATHWAY	cfa04261:Adrenergic signaling in cardiomyocytes	13	0.0054807	1.72185	PPP2R5A, CACNA1D, ADRB1, ADCY8, GNAI1, PPP1CC, PLN, PLCB4, PPP2R2B, KCNQ1, FXYD2, PLCB1, RAPGEF4
KEGG_PATHWAY	cfa04931:Insulin resistance	3	0.00653164	1.775	CREB3L2, SLC2A2, CREB5
KEGG_PATHWAY	cfa04727:GABAergic synapse	9	0.0172618	1.19205	GABRA2, GABRB2, KCNJ6, GABRA5, GNB4, CACNA1D, ADCY8, GNAI1, GABRG1
KEGG_PATHWAY	cfa05032:Morphine addiction	9	0.0234027	1.19205	GABRA2, GABRB2, KCNJ6, GABRA5, GNB4, PDE7A, ADCY8, GNAI1, GABRG1
KEGG_PATHWAY	cfa04728:Dopaminergic synapse	11	0.023696	1.45695	PPP1CC, KCNJ6, PLCB4, PPP2R2B, GNB4, PPP2R5A, CACNA1D, PLCB1, GRIN2B, GNAI1, GRIA4
KEGG_PATHWAY	cfa04713:Circadian entrainment	9	0.029315	1.19205	KCNJ6, PLCB4, GNB4, CACNA1D, PLCB1, ADCY8, GRIN2B, GNAI1, GRIA4
KEGG_PATHWAY	cfa04022:cGMP-PKG signaling pathway	12	0.0293205	1.47658	PLCB1, CACNA1D, IRS1, KCNMB2, KCNMB4, PLCB4, TRPC6, ATP2A3, GTF2IRD1, ADRA1A, CREB5, NOS3
KEGG_PATHWAY	cfa04918:Thyroid hormone synthesis	3	0.0293517	2.6375	CREB5, PLCH1, SCAND3
KEGG_PATHWAY	cfa04922:Glucagon signaling pathway	6	0.0331298	1.6275	PLCH1, ATP6V1G3, ACACA, CREB3L2, SLC2A2, CREB5
KEGG_PATHWAY	cfa04924:Renin secretion	7	0.0341083	0.927152	PLCB4, ORAI1, CACNA1D, ADRB1, PLCB1, KCNJ2, GNAI1
KEGG_PATHWAY	cfa04750:Inflammatory mediator regulation of TRP channels	9	0.0380596	1.19205	PPP1CC, PRKCH, PLCB4, PLA2G4A, IGF1, IL1RAP, ASIC2, PLCB1, ADCY8
KEGG_PATHWAY	cfa04080:Neuroactive ligand-receptor interaction	17	0.0422742	2.25166	GABRA2, GABRB2, GRID1, GABRA5, ADRB1, TACR1, NMBR, GRIK2, PRL, GRIN2B, GRM1, GABRG1, GRIN3A, HTR7, GRM4, GRM7, GRIA4
KEGG_PATHWAY	cfa04911:Insulin secretion	8	0.0424563	1.0596	RIMS2, PCLO, PLCB4, FXYD2, CACNA1D, PLCB1, ADCY8, RAPGEF4

## Sheet: LHR
Table S2: List of all Gene Ontology and KEGG pathways significantly (p < 0.05) enriched enriched for LHR
GOTERM ~
Category	Term	Count	PValue	%	Genes	HAO1, NDUFV1
GOTERM_CC_DIRECT	GO:0030425~dendrite	16	8.47319e-05	2.39521	GABRA2, KCNB1, DENND1A, HTR1D, KLHL1, NRG1, PDYN, GRM1, BRINP2, HTR7, PLCB4, BRINP1, DPYSL5, DPYSL2, NPTN, MAPT	SPP1, SPARCL1
GOTERM_MF_DIRECT	GO:0005096~GTPase activator activity	18	0.00040129	2.69461	RASAL2, SIPA1L3, RASGRP3, STXBP5L, SGSM1, TBC1D1, TBC1D2, ARHGAP31, SIPA1L1, TBC1D21, DLC1, TBC1D13, TBC1D12, PLCB1, ECT2, DOCK1, RGS6, RGS7	TFAP2B, MECOM, ASCC1, HOXA1, VGLL2
GOTERM_MF_DIRECT	GO:0017137~Rab GTPase binding	9	0.000619455	1.34731	SGSM1, TBC1D1, TBC1D2, TBC1D21, TBC1D13, TBC1D12, MYRIP, RAB11FIP2, STXBP5L	MICU1, MCU
GOTERM_BP_DIRECT	GO:0045666~positive regulation of neuron differentiation	8	0.0020513	1.1976	BRINP2, BMP2, TGIF2, BRINP1, GDF6, ECT2, PHOX2B, BEND6	MICU1, MCU
GOTERM_BP_DIRECT	GO:0050852~T cell receptor signaling pathway	7	0.00228368	1.0479	CACNB4, PTPRC, CD28, FYN, GATA3, SHB, MALT1	NTRK2, SFRP1, ACOT11, PLCH1, ATP6V1G3, ACACA
GOTERM_CC_DIRECT	GO:0005634~nucleus	22	0.00301292	16.9162	ACPL2, ZBTB38, THEMIS2, PARPBP-IGF1, NEK10, FAT1, SNAI1, TCEANC2, UBE2V1, ACACB, PTHLH, RGS4, MAEA, XPO1, NEUROD6, HLX, MYC, NLRP1, HACE1, DENND4B, FBXO38, MAGI2, PPP2R5C, PTPN13, POU3F2, PBX1, ,	IVNS1ABP, DAPK1, ACACA
GOTERM_MF_DIRECT	GO:0050840~extracellular matrix binding	4	0.00332664	4.09192	SPP1, SPARCL1	TFAP2B, RFX6, MCU
GOTERM_BP_DIRECT	GO:0035556~intracellular signal transduction	22	0.00418166	3.29341	GUCY1A3, GUCY1B3, MAP3K3, UNC13C, ARFGEF2, GUCY1A2, DGKD, NRG1, AKAP6, PRKCA, TIAM1, PREX1, NUAK1, MELK, PLCB4, STK38, PLCB1, ECT2, PAG1, DGKI, RGS6, RGS7	MAP1B, KIF1B, PHACTR4
GOTERM_BP_DIRECT	GO:0001764~neuron migration	10	0.0042547	1.49701	KIRREL3, SATB2, FYN, GATA3, MAPT, GFRA3, NTN1, PTK2, PHOX2B, ASTN1	BDNF, CBLN1, SFRP1, ACACA, NTRK2,
GOTERM_BP_DIRECT	GO:0061158~3'-UTR-mediated mRNA destabilization	4	0.00433829	0.598802	TRIM71, CPEB3, QKI, ZFP36L1	MAGI2, PPP2R5C, PTPN13, ZBTB38, POU3F2, PBX1, NEK10, FAT1, SNAI1, TCEANC2, UBE2V1
GOTERM_CC_DIRECT	GO:0030027~lamellipodium	11	0.00448667	1.64671	ARHGAP31, PDPN, DYSF, BRK1, PTPRM, CTNNA3, NF2, WASL, WASF1, PTK2, WASF3	TFAP2A, PLEKHB2, TCFL5
GOTERM_CC_DIRECT	GO:0043025~neuronal cell body	12	0.00453284	1.79641	GABRA2, BRINP2, UCHL1, BRINP1, NRSN1, DPYSL5, DENND1A, DPYSL2, KLHL1, MYO5A, PDYN, SCN1A	MICU1, MCU, , SFRP1, ACACA, NTRK2,
GOTERM_BP_DIRECT	GO:0007628~adult walking behavior	6	0.00599171	0.898204	UCHL1, CACNB4, KLHL1, PCDH15, MAPT, SCN1A	TFAP2B, ZFHX3, MECOM, CREB5
GOTERM_BP_DIRECT	GO:0090630~activation of GTPase activity	8	0.00841918	1.1976	SGSM1, TIAM1, TBC1D1, TBC1D2, TBC1D21, TBC1D13, TBC1D12, ECT2	CDKAL1, NDUFV1
GOTERM_BP_DIRECT	GO:0031338~regulation of vesicle fusion	6	0.00905561	0.898204	SGSM1, TBC1D1, TBC1D2, TBC1D21, TBC1D13, TBC1D12
GOTERM_BP_DIRECT	GO:0016601~Rac protein signal transduction	4	0.0131259	0.598802	TIAM1, ELMO1, BRK1, WASF1
GOTERM_CC_DIRECT	GO:0032045~guanyl-nucleotide exchange factor complex	3	0.013748	0.449102	ELMO1, DGKI, RASGRP3	CREB3L2, SLC2A2, ADCY8, CREB5
GOTERM_BP_DIRECT	GO:0031643~positive regulation of myelination	3	0.0144572	0.449102	TENM4, NRG1, WASF3	CREB3L2, ADCY8, CREB5
GOTERM_BP_DIRECT	GO:0007399~nervous system development	8	0.0151903	1.1976	CDC42, PCSK2, MYLIP, RBFOX1, NRSN1, ENC1, DPF3, NRG1	CREB5, SLC2A2, CREB3L2,
GOTERM_MF_DIRECT	GO:0016874~ligase activity	6	0.0167292	0.898204	UCHL1, UBE3C, HECTD2, SMURF1, HECTD4, SUCLG2	CREB3L2, ADCY8, GRM1, CREB5
GOTERM_BP_DIRECT	GO:2000601~positive regulation of Arp2/3 complex-mediated actin nucleation	3	0.0211211	0.449102	BRK1, WASL, WASF1	GTF2IRD1, ADRA1A, CREB5, NOS3, PLCB1, CACNA1D, IRS1, KCNMB2
GOTERM_BP_DIRECT	GO:0000187~activation of MAPK activity	6	0.0221077	0.898204	BMP2, EGF, NRG1, IGF1, TLR4, GRM1	IBSP, SPP1, CREB3L2, ADCY8, CREB5
GOTERM_BP_DIRECT	GO:0031648~protein destabilization	5	0.0234174	0.748503	MYLIP, BMP2, FBXW11, PEX2, FBXL3	SLC2A2, CREB5, CREB3L2
GOTERM_BP_DIRECT	GO:0007205~protein kinase C-activating G-protein coupled receptor signaling pathway	4	0.0235389	0.598802	EDN1, DGKD, DGKI, GRM1
GOTERM_BP_DIRECT	GO:0045840~positive regulation of mitotic nuclear division	4	0.0235389	0.598802	EDN1, EGF, CD28, IGF1
GOTERM_BP_DIRECT	GO:0048754~branching morphogenesis of an epithelial tube	4	0.0235389	0.598802	MYCN, EGF, HNF1B, SLIT2
GOTERM_BP_DIRECT	GO:0007165~signal transduction	23	0.0235695	3.44311	GUCY1A3, GUCY1B3, GUCY1A2, NDRG3, TENM4, MAGI3, PTPRM, ARHGAP28, RASSF9, GATA3, RASAL2, PRKAB1, ARHGAP31, PDE10A, GRK4, DLC1, SMOC1, PDPN, HIVEP1, TNFRSF17, SPOCK1, ZNF217, CD34
GOTERM_MF_DIRECT	GO:0004842~ubiquitin-protein transferase activity	12	0.0244985	1.79641	MYLIP, ZNRF3, UBE3C, HECTD2, SMURF1, CUL3, HECTD4, UBR4, FBXL3, FBXL2, FBXL4, MALT1
GOTERM_BP_DIRECT	GO:0045595~regulation of cell differentiation	5	0.0267565	5.62073	TFAP2A, PLEKHB2, TCFL5, ACACA, IPPK
GOTERM_BP_DIRECT	GO:0000122~negative regulation of transcription from RNA polymerase II promoter	24	0.0267771	3.59281	ZFHX3, EDN1, DNMT1, TGIF2, PEG3, SATB2, CUL3, EHMT1, HNF1B, PEX2, PAX5, DKK1, PHF21A, FOXP1, MTDH, PER1, BMP2, RBL1, NFIB, NRIP1, PHF14, ID4, ALX1, CPEB3
GOTERM_BP_DIRECT	GO:0045773~positive regulation of axon extension	4	0.0277614	0.598802	FN1, NRG1, MAPT, NTN1
GOTERM_BP_DIRECT	GO:0035970~peptidyl-threonine dephosphorylation	3	0.0288023	0.449102	PPM1D, PPM1E, PPM1G
GOTERM_BP_DIRECT	GO:2000727~positive regulation of cardiac muscle cell differentiation	3	0.0288023	0.449102	EFNB2, NRG1, FOXP1
GOTERM_BP_DIRECT	GO:0007169~transmembrane receptor protein tyrosine kinase signaling pathway	7	0.0308376	1.0479	SYK, BDNF, ERBB4, NPTN, STAP1, FYN, PAG1
GOTERM_BP_DIRECT	GO:0010628~positive regulation of gene expression	11	0.0321409	1.64671	SEC16B, CYP26B1, DNMT1, FN1, CNTN1, STAP1, PIK3CB, PRKAB1, CD34, QKI, STOX1
GOTERM_BP_DIRECT	GO:0051569~Thyroid hormone synthesis	4	0.0330129	5.14286	BDNF, CBLN1, SFRP1, IGF1, NTRK2
GOTERM_BP_DIRECT	GO:0006469~negative regulation of protein kinase activity	7	0.035475	1.0479	FLRT2, LRRTM3, LRRTM4, NF2, SHB, LRRC4C, PPM1E
GOTERM_BP_DIRECT	GO:0050770~regulation of axonogenesis	4	0.0373258	0.598802	SIPA1L1, UST, SLIT2, LRRC4C
GOTERM_MF_DIRECT	GO:0000166~nucleotide binding	17	0.0379032	2.54491	GUCY1A3, SPEN, GUCY1B3, GUCY1A2, RBFOX1, RBM47, ADCY2, ELAVL2, RCAN1, HNRNPDL, RBMS1, RBM12, SRSF6, CPEB3, R3HCC1L, RBM6, RBM33
GOTERM_CC_DIRECT	GO:0012505~endomembrane system	7	0.0388814	1.0479	SGSM1, TBC1D1, TBC1D2, TBC1D21, TBC1D13, NBEAL1, CAMK1G
GOTERM_BP_DIRECT	GO:0047497~mitochondrion transport along microtubule	3	0.0416415	3.45023	KIF1B, CCNH, CELF2
GOTERM_CC_DIRECT	GO:0008074~guanylate cyclase complex, soluble	3	0.0446799	0.449102	GUCY1A3, GUCY1B3, GUCY1A2
GOTERM_MF_DIRECT	GO:0004383~guanylate cyclase activity	3	0.045174	0.449102	GUCY1A3, GUCY1B3, GUCY1A2
GOTERM_MF_DIRECT	GO:0005509~calcium ion binding	30	0.0452196	4.49102	RYR2, PCDH15, DYSF, SLC8A1, RASGRP3, CDH7, CRTAC1, SPOCK1, SLIT2, HMCN1, TGM3, PCDH9, ANXA2, EGF, SUSD1, KCNIP4, MYO5A, LRP1B, SULF2, NELL1, MELK, PLCB4, MMP16, SMOC1, PCDHGB1, PLCH1, PLCB1, CRELD2, MATN4, MYL9
GOTERM_CC_DIRECT	GO:0016604~nuclear body	4	0.0453157	0.598802	ZFHX3, USP7, GEMIN6, MTDH
GOTERM_BP_DIRECT	GO:0051561~positive regulation of mitochondrial calcium ion concentration	9	0.0467565	9.89856	IPPK, CCNH, CELF2, ATP6V1G3, FOXI2, GMNN, ACACB, MICU1, MCU
GOTERM_BP_DIRECT	GO:0042593~glucose homeostasis	3	0.0472664	3.67923	TFAP2B, RFX6, MCU
GOTERM_CC_DIRECT	GO:0015629~actin cytoskeleton	4	0.048273	4.53121	IVNS1ABP, IGSF3, ACACA
GOTERM_BP_DIRECT	GO:0050679~positive regulation of epithelial cell proliferation	5	0.0483041	0.748503	EYA1, IGF1, STOX1, FOXP1, BMP5
GOTERM_CC_DIRECT	GO:0005829~cytosol	9	0.0485013	9.44411	HLX, MYC, NLRP1, HACE1, DENND4B, NTRK2, SFRP1, ACOT11, PLCH1
GOTERM_BP_DIRECT	GO:0010880~regulation of release of sequestered calcium ion into cytosol by sarcoplasmic reticulum	3	0.0480859	0.426743	CASQ2, CALM2, TRDN
GOTERM_BP_DIRECT	GO:0061549~sympathetic ganglion development	3	0.0480859	0.426743	NRP1, NRP2, PHOX2B
GOTERM_BP_DIRECT	GO:0007411~axon guidance	8	0.0489873	1.13798	LGI1, KLF7, SEMA6A, FLRT2, KIF26A, DCC, ETV1, ANK3
KEGG_PATHWAY ~
Category	Term	Count	PValue	%	Genes
KEGG_PATHWAY	cfa04911:Insulin secretion	4	0.00146341	0.853485	CREB3L2, SLC2A2, ADCY8, CREB5
KEGG_PATHWAY	cfa04080:Neuroactive ligand-receptor interaction	20	0.00213344	2.84495	NPFFR2, GRIA2, GABRA1, CHRNB4, CHRNA7, LPAR1, GRIK1, TACR1, NMBR, HTR4, GABRG3, ADRA2A, HCRTR2, GRM1, CRHR2, GHR, EDNRB, HRH2, APLNR, PRLHR
KEGG_PATHWAY	cfa04931:Insulin resistance	3	0.00456653	1.99147	CREB5, SLC2A2, CREB3L2,
KEGG_PATHWAY	cfa04915:Estrogen signaling pathway	4	0.00571817	1.56472	CREB3L2, ADCY8, GRM1, CREB5
KEGG_PATHWAY	cfa05202:Transcriptional misregulation in cancer	13	0.00699255	1.84922	CD86, PDGFA, ETV1, KLF3, FLI1, RELA, PBX1, ETV5, IGF1R, MEIS1, WT1, MYC, ERG
KEGG_PATHWAY	cfa04611:Platelet activation	11	0.0135373	1.56472	COL1A1, COL27A1, STIM1, ROCK2, TBXAS1, ORAI1, PIK3R1, ADCY8, GNAI1, PRKG1, FERMT3
KEGG_PATHWAY	cfa04024:cAMP signaling pathway	14	0.0179058	1.99147	GRIA2, BDNF, ROCK2, HHIP, PIK3R1, HTR4, ADCY8, GNAI1, RELA, VAV2, CREB3L2, ORAI1, CALM2, CREB5
KEGG_PATHWAY	cfa04918:Thyroid hormone synthesis	5	0.0212252	2.13371	IBSP, SPP1, CREB3L2, ADCY8, CREB5
KEGG_PATHWAY	cfa04022:cGMP-PKG signaling pathway	12	0.0219233	1.70697	EDNRB, ROCK2, CREB3L2, PPIF, VDAC2, ADCY8, CALM2, GNAI1, PRKG1, SLC8A1, ADRA2A, CREB5
KEGG_PATHWAY	cfa04550:Signaling pathways regulating pluripotency of stem cells	11	0.0219413	1.56472	ZFHX3, MEIS1, BMP2, BMPR2, WNT7B, MYC, PIK3R1, IL6ST, NODAL, ACVR2A, IGF1R
KEGG_PATHWAY	cfa04350:TGF-beta signaling pathway	8	0.0231065	1.13798	BMP2, BMPR2, ZFYVE9, MYC, NODAL, TGFBR1, ACVR2A, BMP5
KEGG_PATHWAY	cfa04020:Calcium signaling pathway	13	0.0233019	1.84922	CHRNA7, TACR1, HTR4, ADCY8, SLC8A1, GRM1, EDNRB, STIM1, HRH2, PPIF, VDAC2, ORAI1, CALM2
KEGG_PATHWAY	cfa05030:Cocaine addiction	6	0.0256515	0.853485	GRIA2, BDNF, CREB3L2, GNAI1, RELA, CREB5
KEGG_PATHWAY	cfa04390:Hippo signaling pathway	11	0.0393357	1.56472	DLG1, CCND3, BMP2, DLG2, BMPR2, WNT7B, MYC, CTNNA3, TEAD1, TGFBR1, BMP5
KEGG_PATHWAY	cfa05220:Chronic myeloid leukemia	7	0.0400192	0.995733	MECOM, MYC, CBLB, PIK3R1, GAB2, RELA, TGFBR1
KEGG_PATHWAY	cfa04725:Cholinergic synapse	9	0.0427312	1.28023	SLC5A7, CHRNB4, CHRNA7, CREB3L2, KCNQ5, PIK3R1, ADCY8, GNAI1, CREB5
KEGG_PATHWAY	cfa04014:Ras signaling pathway	14	0.0433449	1.99147	PLA2G12B, ANGPT1, PDGFA, PIK3R1, GAB2, ETS1, RELA, IGF1R, VEGFA, KIT, PDGFC, RGL1, CALM2, PLA1A
KEGG_PATHWAY	cfa05166:HTLV-I infection	15	0.0476352	2.13371	NRP1, MAP3K1, WNT7B, PDGFA, PIK3R1, ADCY8, ETS1, RELA, TGFBR1, DLG1, CCND3, XPO1, MYC, VDAC2, MAD2L1

## Sheet: Weight
Table S2: List of all Gene Ontology and KEGG pathways significantly (p < 0.05) enriched for Weight
GOTERM ~	GOTERM ~
Category	Term	Count	PValue	%	Genes
GOTERM_CC_DIRECT	GO:0030425~dendrite	16	8.47319e-05	2.39521	GABRA2, KCNB1, DENND1A, HTR1D, KLHL1, NRG1, PDYN, GRM1, BRINP2, HTR7, PLCB4, BRINP1, DPYSL5, DPYSL2, NPTN, MAPT
GOTERM_MF_DIRECT	GO:0005096~GTPase activator activity	18	0.00040129	2.69461	RASAL2, SIPA1L3, RASGRP3, STXBP5L, SGSM1, TBC1D1, TBC1D2, ARHGAP31, SIPA1L1, TBC1D21, DLC1, TBC1D13, TBC1D12, PLCB1, ECT2, DOCK1, RGS6, RGS7
GOTERM_MF_DIRECT	GO:0017137~Rab GTPase binding	9	0.000619455	1.34731	SGSM1, TBC1D1, TBC1D2, TBC1D21, TBC1D13, TBC1D12, MYRIP, RAB11FIP2, STXBP5L
GOTERM_BP_DIRECT	GO:0045666~positive regulation of neuron differentiation	8	0.0020513	1.1976	BRINP2, BMP2, TGIF2, BRINP1, GDF6, ECT2, PHOX2B, BEND6
GOTERM_BP_DIRECT	GO:0050852~T cell receptor signaling pathway	7	0.00228368	1.0479	CACNB4, PTPRC, CD28, FYN, GATA3, SHB, MALT1
GOTERM_CC_DIRECT	GO:0005634~nucleus	22	0.00301292	16.9162	ACPL2, ZBTB38, THEMIS2, PARPBP-IGF1, NEK10, FAT1, SNAI1, TCEANC2, UBE2V1, ACACB, PTHLH, RGS4, MAEA, XPO1, NEUROD6, HLX, MYC, NLRP1, HACE1, DENND4B, FBXO38, MAGI2, PPP2R5C, PTPN13, POU3F2, PBX1, ,
GOTERM_MF_DIRECT	GO:0050840~extracellular matrix binding	4	0.00332664	4.09192	SPP1, SPARCL1
GOTERM_BP_DIRECT	GO:0035556~intracellular signal transduction	22	0.00418166	3.29341	GUCY1A3, GUCY1B3, MAP3K3, UNC13C, ARFGEF2, GUCY1A2, DGKD, NRG1, AKAP6, PRKCA, TIAM1, PREX1, NUAK1, MELK, PLCB4, STK38, PLCB1, ECT2, PAG1, DGKI, RGS6, RGS7
GOTERM_BP_DIRECT	GO:0001764~neuron migration	10	0.0042547	1.49701	KIRREL3, SATB2, FYN, GATA3, MAPT, GFRA3, NTN1, PTK2, PHOX2B, ASTN1
GOTERM_BP_DIRECT	GO:0061158~3'-UTR-mediated mRNA destabilization	4	0.00433829	0.598802	TRIM71, CPEB3, QKI, ZFP36L1
GOTERM_CC_DIRECT	GO:0030027~lamellipodium	11	0.00448667	1.64671	ARHGAP31, PDPN, DYSF, BRK1, PTPRM, CTNNA3, NF2, WASL, WASF1, PTK2, WASF3
GOTERM_CC_DIRECT	GO:0043025~neuronal cell body	12	0.00453284	1.79641	GABRA2, BRINP2, UCHL1, BRINP1, NRSN1, DPYSL5, DENND1A, DPYSL2, KLHL1, MYO5A, PDYN, SCN1A
GOTERM_BP_DIRECT	GO:0007628~adult walking behavior	6	0.00599171	0.898204	UCHL1, CACNB4, KLHL1, PCDH15, MAPT, SCN1A
GOTERM_BP_DIRECT	GO:0090630~activation of GTPase activity	8	0.00841918	1.1976	SGSM1, TIAM1, TBC1D1, TBC1D2, TBC1D21, TBC1D13, TBC1D12, ECT2
GOTERM_BP_DIRECT	GO:0031338~regulation of vesicle fusion	6	0.00905561	0.898204	SGSM1, TBC1D1, TBC1D2, TBC1D21, TBC1D13, TBC1D12
GOTERM_BP_DIRECT	GO:0016601~Rac protein signal transduction	4	0.0131259	0.598802	TIAM1, ELMO1, BRK1, WASF1
GOTERM_CC_DIRECT	GO:0032045~guanyl-nucleotide exchange factor complex	3	0.013748	0.449102	ELMO1, DGKI, RASGRP3
GOTERM_BP_DIRECT	GO:0031643~positive regulation of myelination	3	0.0144572	0.449102	TENM4, NRG1, WASF3
GOTERM_BP_DIRECT	GO:0007399~nervous system development	8	0.0151903	1.1976	CDC42, PCSK2, MYLIP, RBFOX1, NRSN1, ENC1, DPF3, NRG1
GOTERM_MF_DIRECT	GO:0016874~ligase activity	6	0.0167292	0.898204	UCHL1, UBE3C, HECTD2, SMURF1, HECTD4, SUCLG2
GOTERM_BP_DIRECT	GO:2000601~positive regulation of Arp2/3 complex-mediated actin nucleation	3	0.0211211	0.449102	BRK1, WASL, WASF1
GOTERM_BP_DIRECT	GO:0000187~activation of MAPK activity	6	0.0221077	0.898204	BMP2, EGF, NRG1, IGF1, TLR4, GRM1
GOTERM_BP_DIRECT	GO:0031648~protein destabilization	5	0.0234174	0.748503	MYLIP, BMP2, FBXW11, PEX2, FBXL3
GOTERM_BP_DIRECT	GO:0007205~protein kinase C-activating G-protein coupled receptor signaling pathway	4	0.0235389	0.598802	EDN1, DGKD, DGKI, GRM1
GOTERM_BP_DIRECT	GO:0045840~positive regulation of mitotic nuclear division	4	0.0235389	0.598802	EDN1, EGF, CD28, IGF1
GOTERM_BP_DIRECT	GO:0048754~branching morphogenesis of an epithelial tube	4	0.0235389	0.598802	MYCN, EGF, HNF1B, SLIT2
GOTERM_BP_DIRECT	GO:0007165~signal transduction	23	0.0235695	3.44311	GUCY1A3, GUCY1B3, GUCY1A2, NDRG3, TENM4, MAGI3, PTPRM, ARHGAP28, RASSF9, GATA3, RASAL2, PRKAB1, ARHGAP31, PDE10A, GRK4, DLC1, SMOC1, PDPN, HIVEP1, TNFRSF17, SPOCK1, ZNF217, CD34
GOTERM_MF_DIRECT	GO:0004842~ubiquitin-protein transferase activity	12	0.0244985	1.79641	MYLIP, ZNRF3, UBE3C, HECTD2, SMURF1, CUL3, HECTD4, UBR4, FBXL3, FBXL2, FBXL4, MALT1
GOTERM_BP_DIRECT	GO:0045595~regulation of cell differentiation	5	0.0267565	5.62073	TFAP2A, PLEKHB2, TCFL5, ACACA, IPPK
GOTERM_BP_DIRECT	GO:0000122~negative regulation of transcription from RNA polymerase II promoter	24	0.0267771	3.59281	ZFHX3, EDN1, DNMT1, TGIF2, PEG3, SATB2, CUL3, EHMT1, HNF1B, PEX2, PAX5, DKK1, PHF21A, FOXP1, MTDH, PER1, BMP2, RBL1, NFIB, NRIP1, PHF14, ID4, ALX1, CPEB3
GOTERM_BP_DIRECT	GO:0045773~positive regulation of axon extension	4	0.0277614	0.598802	FN1, NRG1, MAPT, NTN1
GOTERM_BP_DIRECT	GO:0035970~peptidyl-threonine dephosphorylation	3	0.0288023	0.449102	PPM1D, PPM1E, PPM1G
GOTERM_BP_DIRECT	GO:2000727~positive regulation of cardiac muscle cell differentiation	3	0.0288023	0.449102	EFNB2, NRG1, FOXP1
GOTERM_BP_DIRECT	GO:0007169~transmembrane receptor protein tyrosine kinase signaling pathway	7	0.0308376	1.0479	SYK, BDNF, ERBB4, NPTN, STAP1, FYN, PAG1
GOTERM_BP_DIRECT	GO:0010628~positive regulation of gene expression	11	0.0321409	1.64671	SEC16B, CYP26B1, DNMT1, FN1, CNTN1, STAP1, PIK3CB, PRKAB1, CD34, QKI, STOX1
GOTERM_BP_DIRECT	GO:0051569~Thyroid hormone synthesis	4	0.0330129	5.14286	BDNF, CBLN1, SFRP1, IGF1, NTRK2
GOTERM_BP_DIRECT	GO:0006469~negative regulation of protein kinase activity	7	0.035475	1.0479	FLRT2, LRRTM3, LRRTM4, NF2, SHB, LRRC4C, PPM1E
GOTERM_BP_DIRECT	GO:0050770~regulation of axonogenesis	4	0.0373258	0.598802	SIPA1L1, UST, SLIT2, LRRC4C
GOTERM_MF_DIRECT	GO:0000166~nucleotide binding	17	0.0379032	2.54491	GUCY1A3, SPEN, GUCY1B3, GUCY1A2, RBFOX1, RBM47, ADCY2, ELAVL2, RCAN1, HNRNPDL, RBMS1, RBM12, SRSF6, CPEB3, R3HCC1L, RBM6, RBM33
GOTERM_CC_DIRECT	GO:0012505~endomembrane system	7	0.0388814	1.0479	SGSM1, TBC1D1, TBC1D2, TBC1D21, TBC1D13, NBEAL1, CAMK1G
GOTERM_BP_DIRECT	GO:0047497~mitochondrion transport along microtubule	3	0.0416415	3.45023	KIF1B, CCNH, CELF2
GOTERM_CC_DIRECT	GO:0008074~guanylate cyclase complex, soluble	3	0.0446799	0.449102	GUCY1A3, GUCY1B3, GUCY1A2
GOTERM_MF_DIRECT	GO:0004383~guanylate cyclase activity	3	0.045174	0.449102	GUCY1A3, GUCY1B3, GUCY1A2
GOTERM_MF_DIRECT	GO:0005509~calcium ion binding	30	0.0452196	4.49102	RYR2, PCDH15, DYSF, SLC8A1, RASGRP3, CDH7, CRTAC1, SPOCK1, SLIT2, HMCN1, TGM3, PCDH9, ANXA2, EGF, SUSD1, KCNIP4, MYO5A, LRP1B, SULF2, NELL1, MELK, PLCB4, MMP16, SMOC1, PCDHGB1, PLCH1, PLCB1, CRELD2, MATN4, MYL9
GOTERM_CC_DIRECT	GO:0016604~nuclear body	4	0.0453157	0.598802	ZFHX3, USP7, GEMIN6, MTDH
GOTERM_BP_DIRECT	GO:0051561~positive regulation of mitochondrial calcium ion concentration	9	0.0467565	9.89856	IPPK, CCNH, CELF2, ATP6V1G3, FOXI2, GMNN, ACACB, MICU1, MCU
GOTERM_BP_DIRECT	GO:0042593~glucose homeostasis	3	0.0472664	3.67923	TFAP2B, RFX6, MCU
GOTERM_CC_DIRECT	GO:0015629~actin cytoskeleton	4	0.048273	4.53121	IVNS1ABP, IGSF3, ACACA
GOTERM_BP_DIRECT	GO:0050679~positive regulation of epithelial cell proliferation	5	0.0483041	0.748503	EYA1, IGF1, STOX1, FOXP1, BMP5
GOTERM_CC_DIRECT	GO:0005829~cytosol	9	0.0485013	9.44411	HLX, MYC, NLRP1, HACE1, DENND4B, NTRK2, SFRP1, ACOT11, PLCH1
KEGG_PATHWAY ~
Category	Term	Count	PValue	%	Genes
KEGG_PATHWAY	cfa04921:Oxytocin signaling pathway	16	0.000221756	2.39521	GUCY1A3, GUCY1B3, GUCY1A2, RYR2, KCNJ6, CAMK1D, CACNA2D1, ADCY2, PRKCA, PRKAB1, RCAN1, PLCB4, CACNB4, PLCB1, MYL9, CAMK1G
KEGG_PATHWAY	cfa05100:Bacterial invasion of epithelial cells	10	0.00188709	1.49701	CDC42, FN1, ELMO1, CTNNA3, CTNNA2, WASL, PIK3CB, WASF1, DOCK1, PTK2
KEGG_PATHWAY	cfa04713:Circadian entrainment	11	0.00212277	1.64671	GUCY1A3, GUCY1B3, PER1, GUCY1A2, RYR2, KCNJ6, GRIN2A, PLCB4, ADCY2, PRKCA, PLCB1
KEGG_PATHWAY	cfa04918:Thyroid hormone synthesis	3	0.0023517	1.1976	CREB3L2, ADCY8, CREB5
KEGG_PATHWAY	cfa04520:Adherens junction	9	0.00358231	1.34731	CDC42, PTPN1, PTPRM, CTNNA3, FYN, CTNNA2, WASL, WASF1, WASF3
KEGG_PATHWAY	cfa04730:Long-term depression	8	0.00521314	1.1976	GUCY1A3, GUCY1B3, GUCY1A2, PLCB4, PRKCA, IGF1, PLCB1, GRM1
KEGG_PATHWAY	cfa04915:Estrogen signaling pathway	4	0.00571817	1.1976	CREB3L2, ADCY8, GRM1, CREB5
KEGG_PATHWAY	cfa04015:Rap1 signaling pathway	16	0.00699463	2.39521	EGF, MAGI3, ADCY2, PRKCA, IGF1, PIK3CB, SIPA1L3, RASGRP3, CDC42, TIAM1, GRIN2A, PLCB4, SIPA1L1, RAPGEF5, PLCB1, FGFR3
KEGG_PATHWAY	cfa05231:Choline metabolism in cancer	10	0.00857559	1.49701	DGKD, RHEB, EGF, PRKCA, WASL, PIK3CB, GPCPD1, WASF1, DGKI, WASF3
KEGG_PATHWAY	cfa04540:Gap junction	9	0.0129075	1.34731	GUCY1A3, GUCY1B3, GUCY1A2, PLCB4, EGF, ADCY2, PRKCA, PLCB1, GRM1
KEGG_PATHWAY	cfa04022:cGMP-PKG signaling pathway	11	0.0137515	1.0479	EDNRA, KCNU1, KCNMB4, PLCB4, TRPC6, ATP2A3, GTF2IRD1, ADRA1A, CREB5, NOS3, PLCB1, CACNA1D, IRS1, KCNMB2
KEGG_PATHWAY	cfa04062:Chemokine signaling pathway	13	0.0174845	1.94611	CXCR4, ADCY2, WASL, PIK3CB, PTK2, CDC42, TIAM1, PREX1, PLCB4, GRK4, ELMO1, PLCB1, CCL26
KEGG_PATHWAY	cfa04970:Salivary secretion	8	0.0195116	1.1976	GUCY1A3, GUCY1B3, GUCY1A2, PLCB4, ADCY2, PRKCA, ATP2B1, PLCB1
KEGG_PATHWAY	cfa04925:Aldosterone synthesis and secretion	8	0.0208065	1.1976	CAMK1D, PLCB4, KCNK9, ADCY2, PRKCA, PLCB1, CAMK1G, CREB5
KEGG_PATHWAY	cfa04514:Cell adhesion molecules (CAMs)	11	0.0222031	1.64671	PTPRC, NEGR1, CADM1, CD28, CNTN1, PTPRM, NCAM1, LRRC4C, CD34, CD276, ITGA9
KEGG_PATHWAY	cfa04924:Renin secretion	7	0.0259563	1.0479	GUCY1A3, GUCY1B3, GUCY1A2, PLCB4, PTGER2, CLCA1, PLCB1
KEGG_PATHWAY	cfa04666:Fc gamma R-mediated phagocytosis	8	0.0298478	1.1976	CDC42, PTPRC, SYK, PRKCA, WASL, PIK3CB, WASF1, WASF3
KEGG_PATHWAY	cfa04922:Glucagon signaling pathway	5	0.0301298	1.64671	SLC2A2, ACPL2, ZBTB38, TCFL5
KEGG_PATHWAY	cfa05412:Arrhythmogenic right ventricular cardiomyopathy (ARVC)	7	0.0316561	1.0479	RYR2, SGCD, CACNB4, CACNA2D1, CTNNA3, CTNNA2, ITGA9
KEGG_PATHWAY	cfa04360:Axon guidance	10	0.032795	1.49701	EFNB2, CDC42, DPYSL5, DPYSL2, CXCR4, FYN, SLIT2, LRRC4C, NTN1, PTK2
KEGG_PATHWAY	cfa04810:Regulation of actin cytoskeleton	14	0.0360221	2.09581	EGF, FN1, BRK1, WASL, PIK3CB, PTK2, CDC42, TIAM1, DIAPH3, WASF1, MYL9, FGFR3, DOCK1, ITGA9
KEGG_PATHWAY	cfa04911:Insulin secretion	9	0.0365146	1.94611	MGRN1, BIRC7, CREB3L2, SLC2A2, ADCY8, DUSP26, XPR1, JAKMIP2, CREB5
KEGG_PATHWAY	cfa04611:Platelet activation	10	0.0374017	1.49701	GUCY1A3, GUCY1B3, GUCY1A2, PLCB4, SYK, COL5A2, ADCY2, FYN, PIK3CB, PLCB1
KEGG_PATHWAY	cfa04931:Insulin resistance	10	0.0453164	1.0479	CREB3L2, SLC2A2, CREB5, ST3GAL5, SPP2, U8, AUP1, LM07, WDR11, FGFR2IIIC
KEGG_PATHWAY	cfa04724:Glutamatergic synapse	9	0.0484524	1.34731	GRIN2A, PLCB4, SLC1A1, DLGAP1, ADCY2, PRKCA, PLCB1, SHANK2, GRM1
